# Supplementary material for: How we see electronic games
Source: PeerJ. 2016 Apr 11;4:e1931. doi: 10.7717/peerj.1931 (PMC4830233; doi:10.7717/peerj.1931)
Supplement: Supplemental Information 1 [file peerj-04-1931-s001.csv]

age	gender	socgrade	item_01	item_02	item_03	item_04	item_05	item_06	item_07	item_08	item_09	item_10	w8	gaming_experience	belief_01	belief_02	belief_03	belief_04	belief_05	belief_06	belief_07	belief_08	negative_attitude	positive_attitude	xp	positive	negative
21	2	1	5	1	5	2	4	4	4	5	4	2	.834948300627076	2	5	2	4	4	4	5	4	2	4.5	3	2	3	4.5
48	1	1	2	1	2	4	3	4	3	3	3	3	.616138285177569	5	2	4	3	4	3	3	3	3	2.75	3.5	5	3.5	2.75
55	2	1	6	1	5	2	5	2	5	5	4	3	.580542294370331	1	5	2	5	2	5	5	4	3	5	2.75	1	2.75	5
50	2	1	6	1	2	4	4	4	3	5	2	4	.580542294370331	1	2	4	4	4	3	5	2	4	3.5	3.5	1	3.5	3.5
62	1	1	6	1	6	6	6	6	6	6	6	6	.58658188745358	1											1
68	1	1	5	1	3	4	2	4	3	4	4	4	.58658188745358	2	3	4	2	4	3	4	4	4	3	4	2	4	3
33	1	2	2	1	2	4	2	4	3	2	4	4	1.13937084333573	5	2	4	2	4	3	2	4	4	2.25	4	5	4	2.25
49	1	2	2	1	3	4	2	4	2	2	2	4	.941183712928944	5	3	4	2	4	2	2	2	4	2.25	3.5	5	3.5	2.25
53	2	2	5	1	3	4	3	3	3	3	3	3	.886808960378572	2	3	4	3	3	3	3	3	3	3	3.25	2	3.25	3
52	2	2	2	1	6	6	3	4	6	4	6	4	.886808960378572	5			3	4		4		4	3.5	4	5	4	3.5
63	2	2	3	1	4	3	5	3	5	5	2	3	1.05089957913394	4	4	3	5	3	5	5	2	3	4.75	2.75	4	2.75	4.75
27	2	3	3	1	3	2	4	5	2	4	3	3	1.37035629980878	4	3	2	4	5	2	4	3	3	3.25	3.25	4	3.25	3.25
46	2	3	6	1	4	4	2	4	4	5	2	2	1.10284173151541	1	4	4	2	4	4	5	2	2	3.75	3	1	3	3.75
49	2	3	6	1	5	1	5	2	5	5	1	2	1.10284173151541	1	5	1	5	2	5	5	1	2	5	1.5	1	1.5	5
67	1	3	2	1	4	4	5	3	4	4	2	3	1.11431499600995	5	4	4	5	3	4	4	2	3	4.25	3	5	3	4.25
65	2	3	1	1	2	4	3	5	2	4	2	1	1.30690595526474	6	2	4	3	5	2	4	2	1	2.75	3	6	3	2.75
66	2	3	6	1	6	6	6	6	6	6	6	6	1.30690595526474	1											1
33	2	4	1	1	1	1	1	5	1	1	3	5	.943572771863257	6	1	1	1	5	1	1	3	5	1	3.5	6	3.5	1
53	1	4	6	1	6	6	6	6	6	6	6	6	.805933895613624	1											1
52	1	4	6	1	1	3	3	3	3	3	3	3	.805933895613624	1	1	3	3	3	3	3	3	3	2.5	3	1	3	2.5
42	1	4	1	1	4	4	3	4	5	4	4	4	.805933895613624	6	4	4	3	4	5	4	4	4	4	4	6	4	4
59	2	4	6	1	2	4	5	3	2	5	2	3	.759372894244855	1	2	4	5	3	2	5	2	3	3.5	3	1	3	3.5
55	2	4	2	1	6	4	2	4	4	4	5	4	.759372894244855	5		4	2	4	4	4	5	4	3.33333333333333	4.25	5	4.25	3.33333333333333
70	1	4	6	1	1	3	4	4	1	4	2	6	.767272927238425	1	1	3	4	4	1	4	2		2.5	3	1	3	2.5
70	2	4	1	1	3	3	2	4	3	1	5	5	.899883391601013	6	3	3	2	4	3	1	5	5	2.25	4.25	6	4.25	2.25
52	1	1	6	1	3	3	5	3	3	3	3	3	1.58138701176701	1	3	3	5	3	3	3	3	3	3.5	3	1	3	3.5
18	2	2	4	1	5	4	2	5	6	3	4	3	3.27352577469333	3	5	4	2	5		3	4	3	3.33333333333333	4	3	4	3.33333333333333
39	1	2	6	1	3	4	2	4	3	3	3	3	2.92432120610373	1	3	4	2	4	3	3	3	3	2.75	3.5	1	3.5	2.75
40	1	2	6	1	3	3	3	3	3	3	3	3	2.41565202993925	1	3	3	3	3	3	3	3	3	3	3	1	3	3
28	2	3	1	1	2	5	2	5	2	2	5	3	3.5171709113745	6	2	5	2	5	2	2	5	3	2	4.5	6	4.5	2
39	2	3	6	1	4	4	4	4	4	4	4	4	3.5171709113745	1	4	4	4	4	4	4	4	4	4	4	1	4	4
38	2	3	7	1	6	6	6	6	6	6	6	6	3.5171709113745
40	1	3	5	1	6	6	1	6	6	6	5	6	3.00412150357573	2			1				5		1	5	2	5	1
24	1	4	6	1	5	1	5	1	5	5	1	1	3.37475809868407	1	5	1	5	1	5	5	1	1	5	1	1	1	5
24	2	4	7	1	3	3	3	3	3	3	3	3	2.80311414631267		3	3	3	3	3	3	3	3	3	3		3	3
38	2	4	6	1	4	6	5	1	6	6	2	2	2.42178381376109	1	4		5	1			2	2	4.5	1.66666666666667	1	1.66666666666667	4.5
44	1	4	6	1	3	2	3	4	2	4	1	2	2.068518424397	1	3	2	3	4	2	4	1	2	3	2.25	1	2.25	3
50	1	4	2	1	3	3	3	3	3	3	3	3	2.068518424397	5	3	3	3	3	3	3	3	3	3	3	5	3	3
50	2	4	3	1	1	3	2	4	2	1	4	4	1.94901446791389	4	1	3	2	4	2	1	4	4	1.5	3.75	4	3.75	1.5
71	1	4	6	1	4	3	4	3	4	4	3	3	1.96929077579656	1	4	3	4	3	4	4	3	3	4	3	1	3	4
29	2	1	3	1	4	4	2	4	2	4	4	4	1.54557136754503	4	4	4	2	4	2	4	4	4	3	4	4	4	3
56	1	1	1	1	3	3	3	3	3	3	3	3	1.32011900972378	6	3	3	3	3	3	3	3	3	3	3	6	3	3
55	1	1	6	1	6	6	6	6	6	6	6	6	1.32011900972378	1											1
58	1	1	6	1	3	3	5	2	3	5	3	2	1.32011900972378	1	3	3	5	2	3	5	3	2	4	2.5	1	2.5	4
60	2	1	6	1	4	3	4	3	4	4	3	3	1.47400820123432	1	4	3	4	3	4	4	3	3	4	3	1	3	4
33	2	2	4	1	4	1	4	3	3	4	1	1	2.36094174521791	3	4	1	4	3	3	4	1	1	3.75	1.5	3	1.5	3.75
58	1	2	6	1	4	3	4	4	4	4	3	2	2.01655138297701	1	4	3	4	4	4	4	3	2	4	3	1	3	4
51	2	2	1	1	3	4	2	2	2	2	3	4	1.90004970434802	6	3	4	2	2	2	2	3	4	2.25	3.25	6	3.25	2.25
41	2	2	6	1	3	3	3	4	3	4	2	3	1.90004970434802	1	3	3	3	4	3	4	2	3	3.25	3	1	3	3.25
40	2	2	1	1	4	4	4	5	3	2	5	4	1.90004970434802	6	4	4	4	5	3	2	5	4	3.25	4.5	6	4.5	3.25
66	1	2	6	1	6	6	6	6	6	6	6	6	1.91981661394874	1											1
66	2	2	6	1	3	3	4	3	3	3	3	3	2.2516252359251	1	3	3	4	3	3	3	3	3	3.25	3	1	3	3.25
67	2	2	1	1	1	5	1	5	1	1	5	5	2.2516252359251	6	1	5	1	5	1	1	5	5	1	5	6	5	1
51	1	3	6	1	3	3	3	3	3	3	3	3	2.50779718998641	1	3	3	3	3	3	3	3	3	3	3	1	3	3
56	2	3	6	1	3	4	1	4	1	1	4	4	2.36291489997347	1	3	4	1	4	1	1	4	4	1.5	4	1	4	1.5
72	2	3	6	1	3	3	4	3	2	4	3	3	2.80013665271422	1	3	3	4	3	2	4	3	3	3.25	3	1	3	3.25
69	2	3	2	1	2	3	2	4	2	4	4	4	2.80013665271422	5	2	3	2	4	2	4	4	4	2.5	3.75	5	3.75	2.5
55	2	4	6	1	3	3	4	4	3	3	3	3	1.62700909402618	1	3	3	4	4	3	3	3	3	3.25	3.25	1	3.25	3.25
47	2	4	6	1	4	4	3	4	4	4	2	4	1.62700909402618	1	4	4	3	4	4	4	2	4	3.75	3.5	1	3.5	3.75
49	2	4	1	1	1	4	1	4	3	3	4	4	1.62700909402618	6	1	4	1	4	3	3	4	4	2	4	6	4	2
64	1	4	1	1	1	1	2	5	1	1	3	3	1.64393546264041	6	1	1	2	5	1	1	3	3	1.25	3	6	3	1.25
63	1	4	6	1	4	2	2	4	3	3	3	4	1.64393546264041	1	4	2	2	4	3	3	3	4	3	3.25	1	3.25	3
65	2	4	6	1	4	3	2	4	4	2	3	4	1.92806258005026	1	4	3	2	4	4	2	3	4	3	3.5	1	3.5	3
22	1	1	1	1	1	2	1	5	1	4	5	5	.609558734812144	6	1	2	1	5	1	4	5	5	1.75	4.25	6	4.25	1.75
21	1	1	1	1	2	4	4	5	1	4	4	4	.609558734812144	6	2	4	4	5	1	4	4	4	2.75	4.25	6	4.25	2.75
35	2	1	6	1	5	2	5	2	3	4	3	4	.437429716245547	1	5	2	5	2	3	4	3	4	4.25	2.75	1	2.75	4.25
35	2	1	4	1	2	2	2	4	2	2	2	4	.437429716245547	3	2	2	2	4	2	2	2	4	2	3	3	3	2
27	2	1	6	1	2	1	5	3	3	5	1	1	.437429716245547	1	2	1	5	3	3	5	1	1	3.75	1.5	1	1.5	3.75
57	2	1	2	1	4	4	2	4	4	3	2	4	.352036726322817	5	4	4	2	4	4	3	2	4	3.25	3.5	5	3.5	3.25
46	2	1	4	1	3	3	4	4	3	4	3	2	.352036726322817	3	3	3	4	4	3	4	3	2	3.5	3	3	3	3.5
65	1	1	1	1	2	2	4	4	1	4	3	3	.355699092696408	6	2	2	4	4	1	4	3	3	2.75	3	6	3	2.75
64	2	1	6	1	3	4	4	2	3	3	2	3	.417175811320632	1	3	4	4	2	3	3	2	3	3.25	2.75	1	2.75	3.25
64	2	1	6	1	4	3	5	3	4	1	1	1	.417175811320632	1	4	3	5	3	4	1	1	1	3.5	2	1	2	3.5
60	2	1	1	1	3	4	2	4	3	3	3	3	.417175811320632	6	3	4	2	4	3	3	3	3	2.75	3.5	6	3.5	2.75
18	1	2	2	1	1	4	2	5	4	5	2	2	.931133102877097	5	1	4	2	5	4	5	2	2	3	3.25	5	3.25	3
23	2	2	6	1	4	2	4	2	3	4	2	2	.77341021088076	1	4	2	4	2	3	4	2	2	3.75	2	1	2	3.75
36	1	2	4	1	3	3	3	3	3	3	3	3	.690906391567251	3	3	3	3	3	3	3	3	3	3	3	3	3	3
26	2	2	4	1	4	3	4	4	4	5	2	3	.668196952511705	3	4	3	4	4	4	5	2	3	4.25	3	3	3	4.25
37	2	2	6	1	5	6	5	1	6	6	6	6	.668196952511705	1	5		5	1					5	1	1	1	5
52	1	2	6	1	4	2	5	3	3	5	3	3	.570727122521243	1	4	2	5	3	3	5	3	3	4.25	2.75	1	2.75	4.25
41	1	2	2	1	3	4	1	5	3	3	4	4	.570727122521243	5	3	4	1	5	3	3	4	4	2.5	4.25	5	4.25	2.5
48	1	2	3	1	3	3	4	4	3	4	4	4	.570727122521243	4	3	3	4	4	3	4	4	4	3.5	3.75	4	3.75	3.5
46	2	2	4	1	6	6	3	3	2	6	2	2	.537754658554242	3			3	3	2		2	2	2.5	2.33333333333333	3	2.33333333333333	2.5
62	2	2	6	1	4	3	3	3	4	3	3	4	.637258044969143	1	4	3	3	3	4	3	3	4	3.5	3.25	1	3.25	3.5
28	2	3	1	1	3	3	2	4	2	3	3	4	.830974332720706	6	3	3	2	4	2	3	3	4	2.5	3.5	6	3.5	2.5
19	1	4	2	1	2	5	2	5	2	2	5	4	.797327576569735	5	2	5	2	5	2	2	5	4	2	4.75	5	4.75	2
55	2	4	6	1	4	2	4	3	3	4	2	3	.460478332656521	1	4	2	4	3	3	4	2	3	3.75	2.5	1	2.5	3.75
60	1	4	6	1	3	4	3	3	3	3	6	6	.465268856585385	1	3	4	3	3	3	3			3	3.5	1	3.5	3
59	2	1	4	1	3	3	2	4	2	3	2	2	.974367189230485	3	3	3	2	4	2	3	2	2	2.5	2.75	3	2.75	2.5
22	2	2	3	1	5	3	3	4	4	5	4	4	2.1406446457152	4	5	3	3	4	4	5	4	4	4.25	3.75	4	3.75	4.25
62	1	2	6	1	3	4	3	4	2	4	1	4	1.50388158848634	1	3	4	3	4	2	4	1	4	3	3.25	1	3.25	3
20	1	1	2	1	6	4	3	4	2	2	3	4	.951570134732112	5		4	3	4	2	2	3	4	2.33333333333333	3.75	5	3.75	2.33333333333333
18	1	1	2	1	1	4	1	5	1	1	3	4	.951570134732112	5	1	4	1	5	1	1	3	4	1	4	5	4	1
40	1	1	4	1	4	4	4	3	4	4	2	4	.583253761674601	3	4	4	4	3	4	4	2	4	4	3.25	3	3.25	4
48	1	1	6	1	1	3	1	4	1	1	4	3	.583253761674601	1	1	3	1	4	1	1	4	3	1	3.5	1	3.5	1
46	2	1	1	1	3	2	3	3	3	3	3	3	.54955759956568	6	3	2	3	3	3	3	3	3	3	2.75	6	2.75	3
51	2	1	6	1	6	6	6	6	6	6	6	6	.54955759956568	1											1
40	2	1	4	1	4	4	2	4	3	2	4	4	.54955759956568	3	4	4	2	4	3	2	4	4	2.75	4	3	4	2.75
59	2	1	1	1	2	2	2	4	2	3	2	3	.54955759956568	6	2	2	2	4	2	3	2	3	2.25	2.75	6	2.75	2.25
54	2	1	6	1	2	4	2	4	2	4	3	4	.54955759956568	1	2	4	2	4	2	4	3	4	2.5	3.75	1	3.75	2.5
60	1	1	3	1	4	3	2	4	3	3	5	4	.555274847575636	4	4	3	2	4	3	3	5	4	3	4	4	4	3
66	1	1	6	1	2	2	4	2	4	3	2	4	.555274847575636	1	2	2	4	2	4	3	2	4	3.25	2.5	1	2.5	3.25
63	2	1	6	1	2	4	6	4	6	6	4	4	.651244942142766	1	2	4		4			4	4	2	4	1	4	2
83	2	1	6	1	6	3	3	4	2	3	4	4	.651244942142766	1		3	3	4	2	3	4	4	2.66666666666667	3.75	1	3.75	2.66666666666667
22	2	2	6	1	5	3	4	1	5	5	2	2	1.20735544671968	1	5	3	4	1	5	5	2	2	4.75	2	1	2	4.75
25	1	2	6	1	3	3	5	1	4	4	1	6	1.07856035942712	1	3	3	5	1	4	4	1		4	1.66666666666667	1	1.66666666666667	4
35	1	2	1	1	2	4	2	4	2	2	4	4	1.07856035942712	6	2	4	2	4	2	2	4	4	2	4	6	4	2
27	1	2	1	1	2	5	1	5	1	4	4	5	1.07856035942712	6	2	5	1	5	1	4	4	5	2	4.75	6	4.75	2
54	1	2	6	1	3	4	4	4	2	4	3	2	.890950869632244	1	3	4	4	4	2	4	3	2	3.25	3.25	1	3.25	3.25
43	1	2	6	1	3	3	2	4	2	2	3	2	.890950869632244	1	3	3	2	4	2	2	3	2	2.25	3	1	3	2.25
41	1	2	1	1	1	4	1	5	2	4	4	4	.890950869632244	6	1	4	1	5	2	4	4	4	2	4.25	6	4.25	2
51	1	2	4	1	5	3	3	3	3	3	3	1	.890950869632244	3	5	3	3	3	3	3	3	1	3.5	2.5	3	2.5	3.5
43	2	2	3	1	1	3	3	4	3	4	3	4	.839478205576009	4	1	3	3	4	3	4	3	4	2.75	3.5	4	3.5	2.75
40	2	2	4	1	4	2	3	4	4	3	2	4	.839478205576009	3	4	2	3	4	4	3	2	4	3.5	3	3	3	3.5
60	1	2	6	1	3	3	3	4	2	4	3	3	.848211603319983	1	3	3	3	4	2	4	3	3	3	3.25	1	3.25	3
58	2	3	6	1	6	4	3	4	4	3	4	2	1.04398087882611	1		4	3	4	4	3	4	2	3.33333333333333	3.5	1	3.5	3.33333333333333
42	2	3	2	1	4	3	4	4	5	5	4	4	1.04398087882611	5	4	3	4	4	5	5	4	4	4.5	3.75	5	3.75	4.5
48	2	3	6	1	4	3	4	3	4	4	3	3	1.04398087882611	1	4	3	4	3	4	4	3	3	4	3	1	3	4
71	1	3	1	1	4	3	2	4	4	4	4	3	1.05484179241664	6	4	3	2	4	4	4	4	3	3.5	3.5	6	3.5	3.5
61	2	3	6	1	5	2	3	3	4	4	3	3	1.23715378982401	1	5	2	3	3	4	4	3	3	4	2.75	1	2.75	4
63	2	3	1	1	3	4	2	4	3	2	4	4	1.23715378982401	6	3	4	2	4	3	2	4	4	2.5	4	6	4	2.5
55	1	4	4	1	3	3	3	3	3	3	3	3	.762919603579318	3	3	3	3	3	3	3	3	3	3	3	3	3	3
54	1	4	5	1	3	4	4	4	4	5	2	3	.762919603579318	2	3	4	4	4	4	5	2	3	4	3.25	2	3.25	4
29	1	1	2	1	6	6	6	6	6	6	6	6	.567927291715063	5											5
36	2	1	6	1	6	6	6	6	6	6	6	6	.549260059255498	1											1
51	1	1	2	1	1	4	1	4	1	2	3	3	.469139543298422	5	1	4	1	4	1	2	3	3	1.25	3.5	5	3.5	1.25
54	1	1	4	1	4	4	3	4	3	2	4	4	.469139543298422	3	4	4	3	4	3	2	4	4	3	4	3	4	3
49	1	1	4	1	3	2	4	2	3	3	2	2	.469139543298422	3	3	2	4	2	3	3	2	2	3.25	2	3	2	3.25
53	1	1	6	1	6	6	6	6	6	6	6	6	.469139543298422	1											1
54	1	1	3	1	6	4	2	4	6	6	4	4	.469139543298422	4		4	2	4			4	4	2	4	4	4	2
44	2	1	6	1	5	2	5	4	5	4	2	2	.442036071119689	1	5	2	5	4	5	4	2	2	4.75	2.5	1	2.5	4.75
42	2	1	6	1	3	4	4	4	3	4	2	4	.442036071119689	1	3	4	4	4	3	4	2	4	3.5	3.5	1	3.5	3.5
48	2	1	6	1	6	6	6	6	6	6	6	6	.442036071119689	1											1
52	2	1	6	1	4	4	4	4	3	4	3	2	.442036071119689	1	4	4	4	4	3	4	3	2	3.75	3.25	1	3.25	3.75
48	2	1	6	1	4	2	4	3	3	4	2	2	.442036071119689	1	4	2	4	3	3	4	2	2	3.75	2.25	1	2.25	3.75
68	1	1	1	1	6	6	1	4	2	2	2	2	.446634733479986	6			1	4	2	2	2	2	1.66666666666667	2.66666666666667	6	2.66666666666667	1.66666666666667
62	1	1	5	1	4	4	2	3	4	4	2	2	.446634733479986	2	4	4	2	3	4	4	2	2	3.5	2.75	2	2.75	3.5
66	1	1	6	1	4	1	5	1	4	5	1	3	.446634733479986	1	4	1	5	1	4	5	1	3	4.5	1.5	1	1.5	4.5
62	1	1	6	1	3	3	4	3	3	3	1	2	.446634733479986	1	3	3	4	3	3	3	1	2	3.25	2.25	1	2.25	3.25
75	1	1	2	1	1	4	4	4	1	1	4	3	.446634733479986	5	1	4	4	4	1	1	4	3	1.75	3.75	5	3.75	1.75
64	2	1	6	1	3	4	2	3	3	3	3	4	.523828177044347	1	3	4	2	3	3	3	3	4	2.75	3.5	1	3.5	2.75
21	1	2	6	1	4	2	3	3	3	3	2	2	1.16918033747378	1	4	2	3	3	3	3	2	2	3.25	2.25	1	2.25	3.25
21	2	2	3	1	4	5	4	4	3	5	3	2	.971135070345139	4	4	5	4	4	3	5	3	2	4	3.5	4	3.5	4
21	2	2	6	1	4	4	5	4	3	5	4	4	.971135070345139	1	4	4	5	4	3	5	4	4	4.25	4	1	4	4.25
23	2	2	6	1	3	4	4	4	3	3	3	1	.971135070345139	1	3	4	4	4	3	3	3	1	3.25	3	1	3	3.25
33	1	2	6	1	3	2	3	4	4	2	3	3	.867538878769748	1	3	2	3	4	4	2	3	3	3	3	1	3	3
32	1	2	2	1	3	3	3	3	3	3	3	3	.867538878769748	5	3	3	3	3	3	3	3	3	3	3	5	3	3
35	1	2	4	1	2	4	2	4	2	2	4	5	.867538878769748	3	2	4	2	4	2	2	4	5	2	4.25	3	4.25	2
29	1	2	1	1	2	4	2	5	2	4	3	4	.867538878769748	6	2	4	2	5	2	4	3	4	2.5	4	6	4	2.5
39	1	2	1	1	4	5	2	4	2	4	4	4	.867538878769748	6	4	5	2	4	2	4	4	4	3	4.25	6	4.25	3
28	2	2	5	1	4	3	3	4	4	4	2	2	.839023697066119	2	4	3	3	4	4	4	2	2	3.75	2.75	2	2.75	3.75
42	1	2	1	1	1	3	3	4	2	2	2	3	.716635385051825	6	1	3	3	4	2	2	2	3	2	3	6	3	2
49	1	2	4	1	4	2	4	3	4	5	3	4	.716635385051825	3	4	2	4	3	4	5	3	4	4.25	3	3	3	4.25
44	1	2	6	1	6	6	6	6	6	6	6	6	.716635385051825	1											1
57	1	2	1	1	3	3	3	2	3	3	3	2	.716635385051825	6	3	3	3	2	3	3	3	2	3	2.5	6	2.5	3
55	1	2	1	1	2	3	2	4	2	3	3	3	.716635385051825	6	2	3	2	4	2	3	3	3	2.25	3.25	6	3.25	2.25
53	2	2	5	1	4	2	2	2	4	4	2	6	.67523340242532	2	4	2	2	2	4	4	2		3.5	2	2	2	3.5
53	2	2	6	1	4	4	3	3	3	4	2	3	.67523340242532	1	4	4	3	3	3	4	2	3	3.5	3	1	3	3.5
43	2	2	4	1	3	3	3	3	3	3	3	3	.67523340242532	3	3	3	3	3	3	3	3	3	3	3	3	3	3
56	2	2	1	1	2	4	3	4	2	4	4	4	.67523340242532	6	2	4	3	4	2	4	4	4	2.75	4	6	4	2.75
44	2	2	1	1	2	4	2	5	3	4	3	4	.67523340242532	6	2	4	2	5	3	4	3	4	2.75	4	6	4	2.75
62	1	2	5	1	4	4	3	3	3	4	3	2	.682258101618494	2	4	4	3	3	3	4	3	2	3.5	3	2	3	3.5
68	2	2	6	1	3	3	3	3	3	3	3	3	.800175156239988	1	3	3	3	3	3	3	3	3	3	3	1	3	3
60	2	2	6	1	4	3	3	3	4	3	3	4	.800175156239988	1	4	3	3	3	4	3	3	4	3.5	3.25	1	3.25	3.5
22	2	3	6	1	1	1	4	4	2	5	4	2	1.20771026271269	1	1	1	4	4	2	5	4	2	3	2.75	1	2.75	3
20	2	3	6	1	6	6	6	6	6	6	6	6	1.20771026271269	1											1
37	1	3	3	1	2	4	2	4	2	2	4	4	1.0788773252933	4	2	4	2	4	2	2	4	4	2	4	4	4	2
30	2	3	4	1	4	4	5	2	3	3	1	2	1.04341564891253	3	4	4	5	2	3	3	1	2	3.75	2.25	3	2.25	3.75
45	1	3	6	1	5	3	3	3	5	3	3	4	.891212701074172	1	5	3	3	3	5	3	3	4	4	3.25	1	3.25	4
45	1	3	4	1	4	4	1	4	2	4	4	4	.891212701074172	3	4	4	1	4	2	4	4	4	2.75	4	3	4	2.75
51	1	3	4	1	2	4	2	4	2	2	3	4	.891212701074172	3	2	4	2	4	2	2	3	4	2	3.75	3	3.75	2
51	2	3	3	1	3	2	3	3	4	4	2	3	.83972491030073	4	3	2	3	3	4	4	2	3	3.5	2.5	4	2.5	3.5
50	2	3	6	1	6	6	6	6	6	6	6	6	.83972491030073	1											1
45	2	3	6	1	4	3	2	2	3	3	4	3	.83972491030073	1	4	3	2	2	3	3	4	3	3	3	1	3	3
57	2	3	6	1	4	4	3	3	3	4	1	3	.83972491030073	1	4	4	3	3	3	4	1	3	3.5	2.75	1	2.75	3.5
50	2	3	6	1	2	6	3	4	2	4	2	6	.83972491030073	1	2		3	4	2	4	2		2.75	3	1	3	2.75
60	2	3	6	1	4	3	4	3	5	3	3	3	.995103335950284	1	4	3	4	3	5	3	3	3	4	3	1	3	4
36	1	4	4	1	1	1	1	5	3	3	3	4	.742871958533311	3	1	1	1	5	3	3	3	4	2	3.25	3	3.25	2
30	1	4	4	1	3	4	3	4	3	4	3	3	.742871958533311	3	3	4	3	4	3	4	3	3	3.25	3.5	3	3.5	3.25
34	2	4	4	1	1	3	3	4	1	3	3	3	.718454460483947	3	1	3	3	4	1	3	3	3	2	3.25	3	3.25	2
37	2	4	1	1	2	3	1	5	2	2	4	4	.718454460483947	6	2	3	1	5	2	2	4	4	1.75	4	6	4	1.75
27	2	4	6	1	4	3	4	2	4	4	3	2	.718454460483947	1	4	3	4	2	4	4	3	2	4	2.5	1	2.5	4
56	1	4	1	1	3	3	3	3	3	3	3	3	.61365357227871	6	3	3	3	3	3	3	3	3	3	3	6	3	3
51	1	4	6	1	2	3	6	4	3	2	3	6	.61365357227871	1	2	3		4	3	2	3		2.33333333333333	3.33333333333333	1	3.33333333333333	2.33333333333333
45	1	4	6	1	3	3	3	3	3	3	3	3	.61365357227871	1	3	3	3	3	3	3	3	3	3	3	1	3	3
53	1	4	6	1	2	2	2	2	2	2	2	2	.61365357227871	1	2	2	2	2	2	2	2	2	2	2	1	2	2
51	2	4	6	1	4	2	4	3	4	3	2	2	.578201130118966	1	4	2	4	3	4	3	2	2	3.75	2.25	1	2.25	3.75
57	2	4	6	1	3	3	3	2	3	4	3	2	.578201130118966	1	3	3	3	2	3	4	3	2	3.25	2.5	1	2.5	3.25
41	2	4	2	1	1	4	3	4	3	2	2	3	.578201130118966	5	1	4	3	4	3	2	2	3	2.25	3.25	5	3.25	2.25
49	2	4	6	1	2	2	2	3	3	2	4	3	.578201130118966	1	2	2	2	3	3	2	4	3	2.25	3	1	3	2.25
54	2	4	1	1	6	6	6	6	6	6	6	6	.578201130118966	6											6
42	2	4	6	1	4	2	3	3	4	3	3	3	.578201130118966	1	4	2	3	3	4	3	3	3	3.5	2.75	1	2.75	3.5
55	2	4	1	1	1	1	1	2	3	2	3	1	.578201130118966	6	1	1	1	2	3	2	3	1	1.75	1.75	6	1.75	1.75
68	1	4	6	1	6	6	6	6	6	6	6	6	.584216367217206	1											1
69	1	4	6	1	2	4	2	4	2	2	2	2	.584216367217206	1	2	4	2	4	2	2	2	2	2	3	1	3	2
65	2	4	1	1	4	3	2	4	4	4	3	4	.685188525877541	6	4	3	2	4	4	4	3	4	3.5	3.5	6	3.5	3.5
23	2	1	1	1	3	4	3	4	4	5	3	3	.861222982054269	6	3	4	3	4	4	5	3	3	3.75	3.5	6	3.5	3.75
31	2	1	6	1	3	4	3	4	3	4	2	3	.744063840825638	1	3	4	3	4	3	4	2	3	3.25	3.25	1	3.25	3.25
44	1	1	4	1	4	4	2	4	2	4	3	3	.635527314589305	3	4	4	2	4	2	4	3	3	3	3.5	3	3.5	3
45	2	1	6	1	3	3	3	2	3	5	3	3	.598811166620428	1	3	3	3	2	3	5	3	3	3.5	2.75	1	2.75	3.5
57	2	2	2	1	4	4	2	4	4	4	2	3	.914715625861008	5	4	4	2	4	4	4	2	3	3.5	3.25	5	3.25	3.5
18	2	3	6	1	2	2	4	2	2	5	3	3	1.63604384031961	1	2	2	4	2	2	5	3	3	3.25	2.5	1	2.5	3.25
34	1	2	5	1	3	2	3	5	3	4	1	2	3.01634559614495	2	3	2	3	5	3	4	1	2	3.25	2.5	2	2.5	3.25
60	1	2	6	1	3	3	3	4	3	3	3	2	2.37214293285563	1	3	3	3	4	3	3	3	2	3	3	1	3	3
67	2	2	1	1	4	2	5	2	5	5	1	2	2.78212869501803	6	4	2	5	2	5	5	1	2	4.75	1.75	6	1.75	4.75
25	1	3	2	1	4	3	1	5	4	4	2	3	3.75114816011928	5	4	3	1	5	4	4	2	3	3.25	3.25	5	3.25	3.25
58	1	3	5	1	3	3	3	3	3	2	2	3	3.09865709987044	2	3	3	3	3	3	2	2	3	2.75	2.75	2	2.75	2.75
43	1	3	1	1	2	2	2	4	2	2	3	3	3.09865709987044	6	2	2	2	4	2	2	3	3	2	3	6	3	2
54	2	3	1	1	1	5	5	5	1	5	4	5	2.91963921980155	6	1	5	5	5	1	5	4	5	3	4.75	6	4.75	3
70	1	3	5	1	4	4	3	3	4	2	3	3	2.95001329074951	2	4	4	3	3	4	2	3	3	3.25	3.25	2	3.25	3.25
68	2	3	1	1	4	4	1	5	3	3	4	4	3.45987440857902	6	4	4	1	5	3	3	4	4	2.75	4.25	6	4.25	2.75
57	2	1	6	1	1	3	2	2	1	2	3	3	1.28299445645174	1	1	3	2	2	1	2	3	3	1.5	2.75	1	2.75	1.5
67	1	1	6	1	3	4	4	4	5	3	2	2	1.29634191540551	1	3	4	4	4	5	3	2	2	3.75	3	1	3	3.75
33	2	2	1	1	2	4	2	4	2	3	2	3	2.43523735391269	6	2	4	2	4	2	3	2	3	2.25	3.25	6	3.25	2.25
41	1	2	6	1	4	3	3	3	5	3	2	2	2.08000949784412	1	4	3	3	3	5	3	2	2	3.75	2.5	1	2.5	3.75
60	1	2	5	1	4	3	4	3	4	5	2	3	1.98023061789635	2	4	3	4	3	4	5	2	3	4.25	2.75	2	2.75	4.25
67	1	2	6	1	4	4	3	4	3	4	2	4	1.98023061789635	1	4	4	3	4	3	4	2	4	3.5	3.5	1	3.5	3.5
62	1	3	6	1	6	6	6	6	6	6	6	6	2.46262843635269	1											1
64	2	3	1	1	5	3	3	3	4	4	2	2	2.88825312465316	6	5	3	3	3	4	4	2	2	4	2.5	6	2.5	4
45	2	4	6	1	4	3	4	4	3	3	1	4	1.67820884566658	1	4	3	4	4	3	3	1	4	3.5	3	1	3	3.5
44	2	4	5	1	4	3	3	4	4	4	4	4	1.67820884566658	2	4	3	3	4	4	4	4	4	3.75	3.75	2	3.75	3.75
33	1	1	6	1	1	3	2	4	3	4	3	3	.466529411456647	1	1	3	2	4	3	4	3	3	2.5	3.25	1	3.25	2.5
27	2	1	1	1	1	4	1	5	1	3	5	5	.451195031334526	6	1	4	1	5	1	3	5	5	1.5	4.75	6	4.75	1.5
42	1	1	4	1	3	3	4	4	2	2	2	4	.38537925227207	3	3	3	4	4	2	2	2	4	2.75	3.25	3	3.25	2.75
48	2	1	6	1	3	3	3	3	3	3	3	3	.363114840773565	1	3	3	3	3	3	3	3	3	3	3	1	3	3
69	1	1	6	1	2	3	4	3	3	3	3	6	.366892456809516	1	2	3	4	3	3	3	3		3	3	1	3	3
20	2	2	1	1	1	4	3	4	1	4	3	3	.797748372762362	6	1	4	3	4	1	4	3	3	2.25	3.5	6	3.5	2.25
27	1	2	1	1	1	4	3	4	2	4	3	4	.71264827105944	6	1	4	3	4	2	4	3	4	2.5	3.75	6	3.75	2.5
76	1	4	6	1	4	4	4	3	3	4	1	2	.479910231357445	1	4	4	4	3	3	4	1	2	3.75	2.5	1	2.5	3.75
62	1	1	2	1	3	3	3	4	3	3	3	3	1.01548487746003	5	3	3	3	4	3	3	3	3	3	3.25	5	3.25	3
32	1	1	4	1	3	2	3	3	3	3	3	3	.728289875221144	3	3	2	3	3	3	3	3	3	3	2.75	3	2.75	3
35	1	1	1	1	2	4	3	4	3	4	3	4	.728289875221144	6	2	4	3	4	3	4	3	4	3	3.75	6	3.75	3
30	2	1	4	1	2	4	3	3	2	3	3	3	.704351676446359	3	2	4	3	3	2	3	3	3	2.5	3.25	3	3.25	2.5
57	1	1	3	1	4	2	5	1	3	5	3	4	.601607960093476	4	4	2	5	1	3	5	3	4	4.25	2.5	4	2.5	4.25
66	1	1	5	1	4	2	4	2	3	4	2	3	.572748587822338	2	4	2	4	2	3	4	2	3	3.75	2.25	2	2.25	3.75
70	2	1	6	1	3	6	2	3	3	2	2	3	.67173873004918	1	3		2	3	3	2	2	3	2.5	2.66666666666667	1	2.66666666666667	2.5
31	1	2	5	1	2	3	4	4	1	4	2	3	1.11250117926311	2	2	3	4	4	1	4	2	3	2.75	3	2	3	2.75
35	2	2	6	1	2	4	3	3	4	3	2	3	1.07593431863183	1	2	4	3	3	4	3	2	3	3	3	1	3	3
32	1	3	6	1	2	2	2	2	2	2	2	2	1.38351412950056	1	2	2	2	2	2	2	2	2	2	2	1	2	2
42	2	4	6	1	3	3	3	3	3	3	3	3	.74146468227545	1	3	3	3	3	3	3	3	3	3	3	1	3	3
65	2	4	6	1	2	2	2	4	2	2	2	4	.878661535189396	1	2	2	2	4	2	2	2	4	2	3	1	3	2
39	1	1	4	1	2	4	2	4	2	3	2	4	.58579918707962	3	2	4	2	4	2	3	2	4	2.25	3.5	3	3.5	2.25
30	1	1	1	1	1	4	1	5	1	4	5	5	.58579918707962	6	1	4	1	5	1	4	5	5	1.75	4.75	6	4.75	1.75
31	2	1	5	1	3	4	6	4	6	6	6	4	.566544522337561	2	3	4		4				4	3	4	2	4	3
41	1	1	1	1	5	1	3	4	3	3	3	3	.483902723289096	6	5	1	3	4	3	3	3	3	3.5	2.75	6	2.75	3.5
54	1	1	6	1	6	6	6	6	6	6	6	6	.483902723289096	1											1
47	1	1	6	1	5	5	5	5	5	5	5	5	.483902723289096	1	5	5	5	5	5	5	5	5	5	5	1	5	5
41	1	1	6	1	6	6	6	6	6	6	6	6	.483902723289096	1											1
46	2	1	4	1	4	3	4	4	2	5	3	4	.455946341898461	3	4	3	4	4	2	5	3	4	3.75	3.5	3	3.5	3.75
46	2	1	3	1	3	4	2	4	3	3	2	4	.455946341898461	4	3	4	2	4	3	3	2	4	2.75	3.5	4	3.5	2.75
55	2	1	6	1	3	3	3	3	3	3	3	3	.455946341898461	1	3	3	3	3	3	3	3	3	3	3	1	3	3
64	1	1	2	1	3	3	3	3	3	3	3	3	.460689717875657	5	3	3	3	3	3	3	3	3	3	3	5	3	3
60	2	1	5	1	6	6	2	4	2	2	1	4	.540312333565285	2			2	4	2	2	1	4	2	3	2	3	2
30	1	2	6	1	4	4	4	4	4	4	4	4	.894839141131214	1	4	4	4	4	4	4	4	4	4	4	1	4	4
27	2	2	4	1	1	5	2	4	6	4	6	2	.865426625647112	3	1	5	2	4		4		2	2.33333333333333	3.66666666666667	3	3.66666666666667	2.33333333333333
36	2	2	6	1	1	4	5	1	1	4	2	2	.865426625647112	1	1	4	5	1	1	4	2	2	2.75	2.25	1	2.25	2.75
26	2	2	6	1	5	2	4	4	4	4	3	4	.865426625647112	1	5	2	4	4	4	4	3	4	4.25	3.25	1	3.25	4.25
41	1	2	2	1	4	4	3	4	4	4	2	3	.739186920790683	5	4	4	3	4	4	4	2	3	3.75	3.25	5	3.25	3.75
45	1	2	3	1	2	2	2	4	2	2	3	4	.739186920790683	4	2	2	2	4	2	2	3	4	2	3.25	4	3.25	2
48	1	2	2	1	1	3	4	4	2	3	4	4	.739186920790683	5	1	3	4	4	2	3	4	4	2.5	3.75	5	3.75	2.5
42	1	2	2	1	1	5	1	5	3	3	3	5	.739186920790683	5	1	5	1	5	3	3	3	5	2	4.5	5	4.5	2
44	2	2	4	1	2	4	2	3	3	4	4	3	.696482074378302	3	2	4	2	3	3	4	4	3	2.75	3.5	3	3.5	2.75
43	2	2	6	1	5	2	5	3	4	4	2	2	.696482074378302	1	5	2	5	3	4	4	2	2	4.5	2.25	1	2.25	4.5
42	2	2	1	1	1	3	1	4	1	2	4	4	.696482074378302	6	1	3	1	4	1	2	4	4	1.25	3.75	6	3.75	1.25
54	2	2	1	1	6	2	2	4	2	6	3	4	.696482074378302	6		2	2	4	2		3	4	2	3.25	6	3.25	2
42	2	2	1	1	3	4	3	5	3	3	3	4	.696482074378302	6	3	4	3	5	3	3	3	4	3	4	6	4	3
66	1	2	6	1	6	6	6	6	6	6	6	6	.703727831250478	1											1
66	1	2	6	1	6	3	3	4	6	4	2	3	.703727831250478	1		3	3	4		4	2	3	3.5	3	1	3	3.5
66	2	2	1	1	1	4	4	5	1	5	4	3	.825355574357337	6	1	4	4	5	1	5	4	3	2.75	4	6	4	2.75
37	1	3	1	1	2	3	3	3	2	3	2	3	1.11282811961172	6	2	3	3	3	2	3	2	3	2.5	2.75	6	2.75	2.5
27	2	3	3	1	4	4	1	4	2	2	3	4	1.07625051276067	4	4	4	1	4	2	2	3	4	2.25	3.75	4	3.75	2.25
39	2	3	5	1	2	4	2	4	2	2	4	4	1.07625051276067	2	2	4	2	4	2	2	4	4	2	4	2	4	2
46	2	3	5	1	4	3	4	3	4	3	2	3	.866149905103473	2	4	3	4	3	4	3	2	3	3.75	2.75	2	2.75	3.75
42	2	3	1	1	4	3	3	3	4	3	3	3	.866149905103473	6	4	3	3	3	4	3	3	3	3.5	3	6	3	3.5
24	2	4	1	1	2	5	4	5	1	5	2	3	.857749911310602	6	2	5	4	5	1	5	2	3	3	3.75	6	3.75	3
35	2	4	6	1	1	5	5	1	5	1	5	5	.7410632400395	1	1	5	5	1	5	1	5	5	3	4	1	4	3
49	1	4	1	1	2	4	1	5	1	2	5	4	.632964411172774	6	2	4	1	5	1	2	5	4	1.5	4.5	6	4.5	1.5
43	2	4	6	1	6	6	6	6	6	6	6	6	.596396329131059	1											1
49	2	4	6	1	4	3	4	2	5	5	3	2	.596396329131059	1	4	3	4	2	5	5	3	2	4.5	2.5	1	2.5	4.5
52	2	4	2	1	1	4	3	2	4	2	3	4	.596396329131059	5	1	4	3	2	4	2	3	4	2.5	3.25	5	3.25	2.5
74	2	4	1	1	5	5	2	3	5	6	4	4	.706750471954297	6	5	5	2	3	5		4	4	4	4	6	4	4
36	2	1	2	1	4	2	4	4	2	4	2	3	.679367012496715	5	4	2	4	4	2	4	2	3	3.5	2.75	5	2.75	3.5
41	2	1	6	1	4	6	5	2	4	5	2	4	.546744151503425	1	4		5	2	4	5	2	4	4.5	2.66666666666667	1	2.66666666666667	4.5
62	1	1	1	1	2	3	4	4	3	3	2	4	.552432130187749	6	2	3	4	4	3	3	2	4	3	3.25	6	3.25	3
63	1	1	1	1	4	2	4	3	4	4	3	3	.552432130187749	6	4	2	4	3	4	4	3	3	4	2.75	6	2.75	4
60	2	1	3	1	5	4	2	4	5	3	4	4	.647910907963322	4	5	4	2	4	5	3	4	4	3.75	4	4	4	3.75
18	2	2	7	1	6	2	4	6	3	1	5	5	1.20117441702468			2	4		3	1	5	5	2.66666666666667	4		4	2.66666666666667
59	1	2	6	1	2	4	1	4	2	2	3	4	.886389666221151	1	2	4	1	4	2	2	3	4	1.75	3.75	1	3.75	1.75
29	2	4	1	1	2	3	3	4	2	2	3	3	.888639638380973	6	2	3	3	4	2	2	3	3	2.25	3.25	6	3.25	2.25
41	2	4	6	1	6	6	6	6	6	6	6	6	.715163550984549	1											1
62	2	4	1	1	5	5	4	4	5	5	5	5	.847493776360533	6	5	5	4	4	5	5	5	5	4.75	4.75	6	4.75	4.75
59	2	1	6	1	2	3	4	3	3	4	2	4	1.4032792974355	1	2	3	4	3	3	4	2	4	3.25	3	1	3	3.25
41	2	1	6	1	5	2	4	2	5	4	1	2	1.4032792974355	1	5	2	4	2	5	4	1	2	4.5	1.75	1	1.75	4.5
44	2	2	1	1	1	1	1	4	1	3	3	3	2.14358310660086	6	1	1	1	4	1	3	3	3	1.5	2.75	6	2.75	1.5
33	1	3	6	1	4	3	3	4	3	3	2	3	3.4249834209723	1	4	3	3	4	3	3	2	3	3.25	3	1	3	3.25
33	2	3	6	1	3	3	2	4	2	3	4	3	3.31240745812964	1	3	3	2	4	2	3	4	3	2.5	3.5	1	3.5	2.5
65	1	3	6	1	2	4	3	4	3	3	4	4	2.69350774247844	1	2	4	3	4	3	3	4	4	2.75	4	1	4	2.75
33	1	4	2	1	4	1	2	4	5	5	4	4	2.35830717935436	5	4	1	2	4	5	5	4	4	4	3.25	5	3.25	4
68	1	4	6	1	6	6	6	6	6	6	6	6	1.85464215909407	1											1
55	2	1	4	1	4	4	3	3	4	4	2	4	1.17143726533234	3	4	4	3	3	4	4	2	4	3.75	3.25	3	3.25	3.75
57	2	1	6	1	2	4	4	4	4	4	2	4	1.17143726533234	1	2	4	4	4	4	4	2	4	3.5	3.5	1	3.5	3.5
50	1	2	6	1	3	3	3	3	3	3	3	3	1.89915133753461	1	3	3	3	3	3	3	3	3	3	3	1	3	3
60	1	3	2	1	4	2	5	2	4	2	2	2	2.24850131386298	5	4	2	5	2	4	2	2	2	3.75	2	5	2	3.75
19	1	1	1	1	2	4	2	4	3	4	3	4	.574071306239353	6	2	4	2	4	3	4	3	4	2.75	3.75	6	3.75	2.75
23	2	1	6	1	1	4	2	4	1	4	4	4	.476830443088409	1	1	4	2	4	1	4	4	4	2	4	1	4	2
32	1	1	2	1	2	4	4	4	1	2	3	4	.425964379819157	5	2	4	4	4	1	2	3	4	2.25	3.75	5	3.75	2.25
45	1	1	6	1	2	1	1	1	2	3	2	4	.351870279039197	1	2	1	1	1	2	3	2	4	2	2	1	2	2
50	1	1	5	1	1	3	2	4	2	2	3	3	.351870279039197	2	1	3	2	4	2	2	3	3	1.75	3.25	2	3.25	1.75
59	1	1	5	1	3	2	4	2	3	4	1	2	.351870279039197	2	3	2	4	2	3	4	1	2	3.5	1.75	2	1.75	3.5
66	2	1	6	1	3	3	5	4	2	5	3	3	.392888575389054	1	3	3	5	4	2	5	3	3	3.75	3.25	1	3.25	3.75
22	2	2	5	1	4	4	4	4	2	5	2	2	.728383639939149	2	4	4	4	4	2	5	2	2	3.75	3	2	3	3.75
61	1	1	6	1	3	3	3	3	2	3	3	3	.927187815860115	1	3	3	3	3	2	3	3	3	2.75	3	1	3	2.75
37	1	1	6	1	1	4	4	4	1	4	1	2	.664964603321636	1	1	4	4	4	1	4	1	2	2.5	2.75	1	2.75	2.5
39	2	1	6	1	4	1	5	1	3	5	2	1	.643107846288352	1	4	1	5	1	3	5	2	1	4.25	1.25	1	1.25	4.25
66	1	1	4	1	4	3	3	3	2	4	3	2	.522947730652801	3	4	3	3	3	2	4	3	2	3.25	2.75	3	2.75	3.25
68	2	1	6	1	4	6	2	6	6	6	6	6	.6133306165039	1	4		2						3		1		3
34	2	2	1	1	3	3	1	5	3	3	3	5	.982381139339471	6	3	3	1	5	3	3	3	5	2.5	4	6	4	2.5
69	1	2	2	1	5	2	4	4	4	5	3	1	.798830227960467	5	5	2	4	4	4	5	3	1	4.5	2.5	5	2.5	4.5
31	2	3	6	1	6	6	6	6	6	6	6	6	1.22169595157758	1											1
47	1	3	4	1	2	4	4	4	4	3	2	3	1.04348727185718	3	2	4	4	4	4	3	2	3	3.25	3.25	3	3.25	3.25
52	1	3	6	1	5	4	3	3	4	4	1	1	1.04348727185718	1	5	4	3	3	4	4	1	1	4	2.25	1	2.25	4
56	2	3	6	1	4	3	3	3	3	4	2	2	.983202163416319	1	4	3	3	3	3	4	2	2	3.5	2.5	1	2.5	3.5
73	1	4	6	1	6	6	6	6	6	6	6	6	.684036866246434	1											1
35	2	1	6	1	4	4	4	3	4	3	3	3	.517283112642268	1	4	4	4	3	4	3	3	3	3.75	3.25	1	3.25	3.75
25	2	1	6	1	3	3	4	2	3	3	2	2	.517283112642268	1	3	3	4	2	3	3	2	2	3.25	2.25	1	2.25	3.25
51	2	1	1	1	5	1	3	2	5	4	1	1	.416301514948836	6	5	1	3	2	5	4	1	1	4.25	1.25	6	1.25	4.25
47	2	1	6	1	3	3	3	3	3	4	3	3	.416301514948836	1	3	3	3	3	3	4	3	3	3.25	3	1	3	3.25
55	2	1	1	1	4	3	2	4	4	4	3	4	.416301514948836	6	4	3	2	4	4	4	3	4	3.5	3.5	6	3.5	3.5
33	1	2	2	1	2	4	3	4	2	4	4	4	.817032303707792	5	2	4	3	4	2	4	4	4	2.75	4	5	4	2.75
48	1	2	4	1	2	3	4	4	3	4	3	6	.674914143787685	3	2	3	4	4	3	4	3		3.25	3.33333333333333	3	3.33333333333333	3.25
44	1	2	4	1	4	2	5	1	5	4	1	2	.674914143787685	3	4	2	5	1	5	4	1	2	4.5	1.5	3	1.5	4.5
42	1	2	1	1	1	4	3	5	1	4	4	2	.674914143787685	6	1	4	3	5	1	4	4	2	2.25	3.75	6	3.75	2.25
42	2	2	5	1	5	4	3	4	3	3	3	4	.635922511169015	2	5	4	3	4	3	3	3	4	3.5	3.75	2	3.75	3.5
58	2	2	1	1	1	4	1	5	2	3	4	4	.635922511169015	6	1	4	1	5	2	3	4	4	1.75	4.25	6	4.25	1.75
61	1	2	6	1	3	1	5	1	3	6	1	1	.642538244832494	1	3	1	5	1	3		1	1	3.66666666666667	1	1	1	3.66666666666667
60	1	2	6	1	4	3	4	3	2	4	2	3	.642538244832494	1	4	3	4	3	2	4	2	3	3.5	2.75	1	2.75	3.5
83	2	2	6	1	5	4	5	4	5	4	3	6	.753590377643485	1	5	4	5	4	5	4	3		4.75	3.66666666666667	1	3.66666666666667	4.75
35	2	3	6	1	5	3	3	4	2	3	3	4	.982669840185952	1	5	3	3	4	2	3	3	4	3.25	3.5	1	3.5	3.25
29	2	3	3	1	2	4	3	4	2	3	3	4	.982669840185952	4	2	4	3	4	2	3	3	4	2.5	3.75	4	3.75	2.5
32	2	4	2	1	3	3	4	5	1	4	1	4	.676627315874027	5	3	3	4	5	1	4	1	4	3	3.25	5	3.25	3
27	2	4	2	1	4	4	3	4	4	3	3	3	.676627315874027	5	4	4	3	4	4	3	3	3	3.5	3.5	5	3.5	3.5
58	1	4	6	1	5	1	5	1	5	5	1	1	.577927749530243	1	5	1	5	1	5	5	1	1	5	1	1	1	5
58	2	4	6	1	3	3	3	3	3	3	3	3	.544539285683044	1	3	3	3	3	3	3	3	3	3	3	1	3	3
50	2	4	6	1	6	6	6	6	6	6	6	6	.544539285683044	1											1
58	2	4	6	1	5	5	4	4	5	6	3	4	.544539285683044	1	5	5	4	4	5		3	4	4.66666666666667	4	1	4	4.66666666666667
65	1	4	6	1	4	3	3	4	4	4	3	3	.550204326344614	1	4	3	3	4	4	4	3	3	3.75	3.25	1	3.25	3.75
69	1	4	6	1	3	3	3	3	3	3	3	3	.550204326344614	1	3	3	3	3	3	3	3	3	3	3	1	3	3
30	2	1	6	1	4	3	4	4	4	4	3	2	.621158422900936	1	4	3	4	4	4	4	3	2	4	3	1	3	4
52	2	1	2	1	3	4	4	4	3	4	3	4	.499898771402033	5	3	4	4	4	3	4	3	4	3.5	3.75	5	3.75	3.5
71	1	1	2	1	5	2	3	4	5	4	3	3	.505099400523051	5	5	2	3	4	5	4	3	3	4.25	3	5	3	4.25
60	2	1	6	1	4	6	4	2	4	4	3	2	.592397497034428	1	4		4	2	4	4	3	2	4	2.33333333333333	1	2.33333333333333	4
35	2	2	4	1	4	3	4	4	3	4	4	3	.948852237959055	3	4	3	4	4	3	4	4	3	3.75	3.5	3	3.5	3.75
54	1	2	2	1	4	2	2	4	3	4	2	2	.810443246459924	5	4	2	2	4	3	4	2	2	3.25	2.5	5	2.5	3.25
71	1	3	6	1	4	2	4	3	3	3	3	3	.959524745848913	1	4	2	4	3	3	3	3	3	3.5	2.75	1	2.75	3.5
48	1	4	1	1	4	3	3	4	3	3	3	4	.693981072792438	6	4	3	3	4	3	3	3	4	3.25	3.5	6	3.5	3.25
58	2	4	6	1	5	1	3	4	1	2	5	4	.653887891631982	1	5	1	3	4	1	2	5	4	2.75	3.5	1	3.5	2.75
34	1	1	1	1	2	4	2	4	2	2	4	4	1.64845490227355	6	2	4	2	4	2	2	4	4	2	4	6	4	2
50	1	1	2	1	4	3	3	4	3	3	2	3	1.36171547182603	5	4	3	3	4	3	3	2	3	3.25	3	5	3	3.25
49	1	1	4	1	5	2	5	1	5	5	2	2	1.36171547182603	3	5	2	5	1	5	5	2	2	5	1.75	3	1.75	5
43	1	1	3	1	2	2	2	2	2	2	2	2	1.36171547182603	4	2	2	2	2	2	2	2	2	2	2	4	2	2
49	2	4	6	1	3	3	3	3	3	3	3	3	1.6782755492633	1	3	3	3	3	3	3	3	3	3	3	1	3	3
49	2	4	6	1	2	4	4	4	6	4	4	4	1.6782755492633	1	2	4	4	4		4	4	4	3.33333333333333	4	1	4	3.33333333333333
34	2	1	1	1	3	3	3	3	3	3	3	3	1.33087500297964	6	3	3	3	3	3	3	3	3	3	3	6	3	3
47	1	1	4	1	4	2	2	4	2	3	1	2	1.13674038474864	3	4	2	2	4	2	3	1	2	2.75	2.25	3	2.25	2.75
55	2	3	1	1	3	4	3	3	4	4	2	2	2.03468079221596	6	3	4	3	3	4	4	2	2	3.5	2.75	6	2.75	3.5
55	1	4	6	1	3	3	3	3	3	3	3	3	1.48690258115964	1	3	3	3	3	3	3	3	3	3	3	1	3	3
54	2	4	6	1	2	2	1	2	3	1	3	2	1.40100015976577	1	2	2	1	2	3	1	3	2	1.75	2.25	1	2.25	1.75
48	2	4	6	1	5	1	5	1	5	5	1	1	1.40100015976577	1	5	1	5	1	5	5	1	1	5	1	1	1	5
48	2	4	1	1	2	3	2	4	1	2	2	3	1.40100015976577	6	2	3	2	4	1	2	2	3	1.75	3	6	3	1.75
60	2	4	6	1	4	2	5	2	4	2	1	1	1.6602341023211	1	4	2	5	2	4	2	1	1	3.75	1.5	1	1.5	3.75
24	1	1	6	1	2	4	2	5	2	5	5	4	.524884518466432	1	2	4	2	5	2	5	5	4	2.75	4.5	1	4.5	2.75
27	1	1	6	1	2	4	3	4	2	2	3	4	.38946748592937	1	2	4	3	4	2	2	3	4	2.25	3.75	1	3.75	2.25
35	2	1	6	1	4	4	4	4	3	4	4	4	.376666058349916	1	4	4	4	4	3	4	4	4	3.75	4	1	4	3.75
35	2	1	5	1	1	2	4	2	1	3	2	3	.376666058349916	2	1	2	4	2	1	3	2	3	2.25	2.25	2	2.25	2.25
29	2	1	5	1	2	4	4	4	2	4	2	4	.376666058349916	2	2	4	4	4	2	4	2	4	3	3.5	2	3.5	3
51	2	1	4	1	6	6	3	3	2	3	6	3	.303135066443427	3			3	3	2	3		3	2.66666666666667	3	3	3	2.66666666666667
64	1	1	1	1	1	5	1	5	1	1	3	5	.306288691025712	6	1	5	1	5	1	1	3	5	1	4.5	6	4.5	1
69	2	1	6	1	4	3	4	3	4	4	4	4	.35922563706409	1	4	3	4	3	4	4	4	4	4	3.5	1	3.5	4
77	2	1	3	1	4	4	4	3	2	4	2	2	.35922563706409	4	4	4	4	3	2	4	2	2	3.5	2.75	4	2.75	3.5
62	2	1	6	1	4	6	2	4	2	4	6	4	.35922563706409	1	4		2	4	2	4		4	3	4	1	4	3
24	2	2	6	1	5	3	4	2	5	5	2	2	.665975275114837	1	5	3	4	2	5	5	2	2	4.75	2.25	1	2.25	4.75
24	2	2	6	1	2	4	2	5	2	4	2	2	.665975275114837	1	2	4	2	5	2	4	2	2	2.5	3.25	1	3.25	2.5
21	2	2	5	1	2	2	2	2	2	2	2	2	.665975275114837	2	2	2	2	2	2	2	2	2	2	2	2	2	2
32	1	2	1	1	1	3	1	5	1	4	3	3	.59493211717312	6	1	3	1	5	1	4	3	3	1.75	3.5	6	3.5	1.75
26	1	2	3	1	1	4	4	5	1	4	4	4	.59493211717312	4	1	4	4	5	1	4	4	4	2.5	4.25	4	4.25	2.5
38	2	2	6	1	1	4	3	4	1	1	4	4	.575377261664426	1	1	4	3	4	1	1	4	4	1.5	4	1	4	1.5
42	1	2	2	1	2	2	3	5	2	4	4	1	.491447031716503	5	2	2	3	5	2	4	4	1	2.75	3	5	3	2.75
66	2	2	6	1	2	2	4	3	4	5	1	1	.548736098705192	1	2	2	4	3	4	5	1	1	3.75	1.75	1	1.75	3.75
22	2	4	3	1	3	4	2	4	2	4	2	2	.570273412600136	4	3	4	2	4	2	4	2	2	2.75	3	4	3	2.75
67	1	4	1	1	2	6	3	3	1	4	3	3	.400638044866193	6	2		3	3	1	4	3	3	2.5	3	6	3	2.5
27	1	1	4	1	3	3	3	3	2	3	3	2	1.07796803908942	3	3	3	3	3	2	3	3	2	2.75	2.75	3	2.75	2.75
32	2	1	6	1	3	3	3	3	3	3	3	3	1.04253625008541	1	3	3	3	3	3	3	3	3	3	3	1	3	3
51	1	1	2	1	4	4	5	5	4	5	4	3	.890461580075692	5	4	4	5	5	4	5	4	3	4.5	4	5	4	4.5
40	2	1	6	1	4	3	4	4	4	4	3	3	.839017183612911	1	4	3	4	4	4	4	3	3	4	3.25	1	3.25	4
65	2	1	6	1	6	6	6	6	6	6	6	4	.994264655116417	1								4		4	1	4
22	1	2	1	1	1	4	1	5	1	2	3	5	2.21919082621028	6	1	4	1	5	1	2	3	5	1.25	4.25	6	4.25	1.25
20	1	2	1	1	1	4	1	5	1	1	5	5	2.21919082621028	6	1	4	1	5	1	1	5	5	1	4.75	6	4.75	1
22	2	2	6	1	6	6	4	6	6	6	6	6	1.84328624938865	1			4						4		1		4
23	1	1	6	1	3	4	3	4	3	3	4	4	.819386883381844	1	3	4	3	4	3	3	4	4	3	4	1	4	3
28	1	1	6	1	3	2	3	4	3	3	3	3	.60799002113193	1	3	2	3	4	3	3	3	3	3	3	1	3	3
33	1	1	5	1	6	6	5	5	1	4	4	4	.60799002113193	2			5	5	1	4	4	4	3.33333333333333	4.33333333333333	2	4.33333333333333	3.33333333333333
29	1	1	6	1	3	3	3	5	2	4	3	3	.60799002113193	1	3	3	3	5	2	4	3	3	3	3.5	1	3.5	3
34	2	1	6	1	4	3	4	3	3	4	1	6	.588005964681162	1	4	3	4	3	3	4	1		3.75	2.33333333333333	1	2.33333333333333	3.75
53	2	1	1	1	4	3	3	4	3	4	2	4	.473218181520271	6	4	3	3	4	3	4	2	4	3.5	3.25	6	3.25	3.5
75	1	1	6	1	6	6	6	6	6	6	6	6	.47814124274026	1											1
22	2	2	2	1	1	3	1	5	1	3	4	5	1.03964088458938	5	1	3	1	5	1	3	4	5	1.5	4.25	5	4.25	1.5
37	1	2	1	1	2	4	1	4	2	2	4	4	.928736810029234	6	2	4	1	4	2	2	4	4	1.75	4	6	4	1.75
26	1	2	4	1	3	4	3	4	2	4	3	4	.928736810029234	3	3	4	3	4	2	4	3	4	3	3.75	3	3.75	3
30	2	2	4	1	3	4	2	4	2	3	3	3	.898210110257129	3	3	4	2	4	2	3	3	3	2.5	3.5	3	3.5	2.5
56	1	2	6	1	6	6	6	6	6	6	6	6	.767188281418509	1											1
37	2	3	6	1	2	2	3	4	3	3	2	4	1.11702028003612	1	2	2	3	4	3	3	2	4	2.75	3	1	3	2.75
52	1	3	6	1	2	4	3	4	3	4	2	3	.954080631206895	1	2	4	3	4	3	4	2	3	3	3.25	1	3.25	3
53	1	3	2	1	1	4	4	3	2	3	2	4	.954080631206895	5	1	4	4	3	2	3	2	4	2.5	3.25	5	3.25	2.5
46	1	3	2	1	3	3	3	4	2	3	2	2	.954080631206895	5	3	3	3	4	2	3	2	2	2.75	2.75	5	2.75	2.75
39	1	4	4	1	2	2	2	4	3	3	3	4	.795275635377617	3	2	2	2	4	3	3	3	4	2.5	3.25	3	3.25	2.5
36	1	1	2	1	3	2	3	2	4	3	3	2	.489036127302276	5	3	2	3	2	4	3	3	2	3.25	2.25	5	2.25	3.25
45	1	1	6	1	3	3	3	3	3	3	3	3	.403971051868599	1	3	3	3	3	3	3	3	3	3	3	1	3	3
59	1	1	6	1	5	2	5	3	5	5	2	2	.403971051868599	1	5	2	5	3	5	5	2	2	5	2.25	1	2.25	5
48	1	1	6	1	3	1	4	3	3	3	2	3	.403971051868599	1	3	1	4	3	3	3	2	3	3.25	2.25	1	2.25	3.25
49	1	1	6	1	6	6	6	6	6	6	6	6	.403971051868599	1											1
44	2	1	6	1	4	4	5	1	4	5	1	4	.380632541351336	1	4	4	5	1	4	5	1	4	4.5	2.5	1	2.5	4.5
44	2	1	6	1	2	3	4	4	3	5	1	2	.380632541351336	1	2	3	4	4	3	5	1	2	3.5	2.5	1	2.5	3.5
48	2	1	6	1	2	2	4	4	3	4	2	3	.380632541351336	1	2	2	4	4	3	4	2	3	3.25	2.75	1	2.75	3.25
70	1	1	6	1	6	6	6	6	6	6	6	6	.384592400411215	1											1
34	1	2	2	1	2	3	4	4	2	4	4	4	.747028466049791	5	2	3	4	4	2	4	4	4	3	3.75	5	3.75	3
31	1	2	2	1	4	4	1	5	2	4	3	4	.747028466049791	5	4	4	1	5	2	4	3	4	2.75	4	5	4	2.75
26	2	2	6	1	6	6	6	6	6	6	6	6	.72247434753305	1											1
46	1	2	6	1	3	4	4	4	4	4	2	3	.617087078761748	1	3	4	4	4	4	4	2	3	3.75	3.25	1	3.25	3.75
46	1	2	1	1	1	1	4	4	2	5	1	2	.617087078761748	6	1	1	4	4	2	5	1	2	3	2	6	2	3
40	1	2	6	1	2	2	4	2	5	4	1	2	.617087078761748	1	2	2	4	2	5	4	1	2	3.75	1.75	1	1.75	3.75
70	1	2	6	1	6	6	6	6	6	6	6	6	.587485167033507	1											1
60	2	3	1	1	2	2	3	3	3	2	3	4	.856872858159556	6	2	2	3	3	3	2	3	4	2.5	3	6	3	2.5
36	2	4	6	1	4	4	5	3	2	4	2	3	.618653465194612	1	4	4	5	3	2	4	2	3	3.75	3	1	3	3.75
31	2	4	2	1	4	4	3	4	2	4	2	3	.618653465194612	5	4	4	3	4	2	4	2	3	3.25	3.25	5	3.25	3.25
45	2	4	6	1	4	3	4	3	3	4	3	3	.497882819861109	1	4	3	4	3	3	4	3	3	3.75	3	1	3	3.75
42	2	4	2	1	1	5	3	5	1	1	3	5	.497882819861109	5	1	5	3	5	1	1	3	5	1.5	4.5	5	4.5	1.5
47	2	4	6	1	4	3	3	3	3	3	2	4	.497882819861109	1	4	3	3	3	3	3	2	4	3.25	3	1	3	3.25
65	1	4	6	1	5	1	5	1	5	5	1	1	.503062476303476	1	5	1	5	1	5	5	1	1	5	1	1	1	5
70	1	4	6	1	3	4	3	4	3	3	4	3	.503062476303476	1	3	4	3	4	3	3	4	3	3	3.75	1	3.75	3
61	2	4	1	1	4	4	3	4	2	3	3	4	.590008524075689	6	4	4	3	4	2	3	3	4	3	3.75	6	3.75	3
19	2	1	6	1	4	3	4	4	4	4	2	3	.763528922196016	1	4	3	4	4	4	4	2	3	4	3	1	3	4
33	1	1	5	1	2	4	2	5	3	4	4	4	.682079192995052	2	2	4	2	5	3	4	4	4	2.75	4.25	2	4.25	2.75
44	1	1	1	1	5	5	5	5	5	5	5	5	.563435365341798	6	5	5	5	5	5	5	5	5	5	5	6	5	5
42	2	1	3	1	4	1	4	4	4	4	2	2	.530884166093728	4	4	1	4	4	4	4	2	2	4	2.25	4	2.25	4
45	2	1	6	1	4	6	4	4	3	4	4	4	.530884166093728	1	4		4	4	3	4	4	4	3.75	4	1	4	3.75
64	1	1	6	1	3	4	4	3	4	3	4	3	.536407147569219	1	3	4	4	3	4	3	4	3	3.5	3.5	1	3.5	3.5
66	1	1	5	1	2	3	3	4	2	3	4	4	.536407147569219	2	2	3	3	4	2	3	4	4	2.5	3.75	2	3.75	2.5
21	2	2	6	1	4	3	3	3	3	4	3	3	1.16633068129175	1	4	3	3	3	3	4	3	3	3.5	3	1	3	3.5
57	2	2	4	1	3	3	3	3	3	2	3	2	.810953551499046	3	3	3	3	3	3	2	3	2	2.75	2.75	3	2.75	2.75
73	1	2	6	1	5	3	5	2	4	4	3	3	.819390196870048	1	5	3	5	2	4	4	3	3	4.5	2.75	1	2.75	4.5
65	2	2	6	1	4	4	4	2	3	3	3	4	.961008271278301	1	4	4	4	2	3	3	3	4	3.5	3.25	1	3.25	3.5
53	1	3	2	1	3	2	3	4	2	3	2	2	1.07034412468523	5	3	2	3	4	2	3	2	2	2.75	2.5	5	2.5	2.75
20	1	4	1	1	2	3	1	5	1	3	2	4	1.20239893721373	6	2	3	1	5	1	3	2	4	1.75	3.5	6	3.5	1.75
68	2	4	6	1	4	2	4	2	4	4	3	2	.822909628746103	1	4	2	4	2	4	4	3	2	4	2.25	1	2.25	4
19	1	1	1	1	3	3	3	5	3	2	5	5	2.35932261023035	6	3	3	3	5	3	2	5	5	2.75	4.5	6	4.5	2.75
44	1	1	3	1	1	1	1	1	1	1	1	1	1.44611914266119	4	1	1	1	1	1	1	1	1	1	1	4	1	1
49	1	1	5	1	4	2	2	4	3	2	3	4	1.44611914266119	2	4	2	2	4	3	2	3	4	2.75	3.25	2	3.25	2.75
33	1	2	4	1	3	3	3	3	3	3	3	3	2.6741821223834	3	3	3	3	3	3	3	3	3	3	3	3	3	3
48	1	2	6	1	2	4	3	5	2	3	4	4	2.20902322866566	1	2	4	3	5	2	3	4	4	2.5	4.25	1	4.25	2.5
56	2	3	4	1	4	2	3	4	4	4	4	4	2.58844577205653	3	4	2	3	4	4	4	4	4	3.75	3.5	3	3.5	3.75
75	1	3	6	1	3	3	5	3	2	3	3	3	2.61537431685487	1	3	3	5	3	2	3	3	3	3.25	3	1	3	3.25
61	2	3	6	1	3	3	3	3	3	3	3	3	3.06739861007268	1	3	3	3	3	3	3	3	3	3	3	1	3	3
51	1	4	6	1	2	2	2	2	2	2	2	2	1.89158255898751	1	2	2	2	2	2	2	2	2	2	2	1	2	2
46	2	4	6	1	3	2	5	2	3	4	2	3	1.78230067048833	1	3	2	5	2	3	4	2	3	3.75	2.25	1	2.25	3.75
66	1	4	6	1	6	6	6	6	6	6	6	6	1.80084259397287	1											1
77	1	4	1	1	5	4	3	1	5	4	3	4	1.80084259397287	6	5	4	3	1	5	4	3	4	4.25	3	6	3	4.25
44	1	1	4	1	1	1	1	1	1	1	1	1	1.20719934863975	3	1	1	1	1	1	1	1	1	1	1	3	1	1
58	2	1	3	1	3	4	1	4	1	2	1	5	1.1374561465852	4	3	4	1	4	1	2	1	5	1.75	3.5	4	3.5	1.75
50	2	1	6	1	4	2	3	3	4	4	1	2	1.1374561465852	1	4	2	3	3	4	4	1	2	3.75	2	1	2	3.75
69	1	1	1	1	3	3	2	4	3	3	3	3	1.1492895174559	6	3	3	2	4	3	3	3	3	2.75	3.25	6	3.25	2.75
59	2	3	6	1	4	3	3	3	4	4	3	3	2.16079710020688	1	4	3	3	3	4	4	3	3	3.75	3	1	3	3.75
69	1	3	6	1	4	2	4	3	4	3	2	3	2.18327666000342	1	4	2	4	3	4	3	2	3	3.75	2.5	1	2.5	3.75
37	2	4	6	1	4	3	5	3	5	4	3	2	1.84874152928063	1	4	3	5	3	5	4	3	2	4.5	2.75	1	2.75	4.5
71	2	4	1	1	4	3	4	3	4	3	1	3	1.76314095443589	6	4	3	4	3	4	3	1	3	3.75	2.5	6	2.5	3.75
18	2	1	3	1	5	2	4	4	4	4	2	4	.462998518504513	4	5	2	4	4	4	4	2	4	4.25	3	4	3	4.25
23	2	1	5	1	5	3	4	3	4	4	3	3	.462998518504513	2	5	3	4	3	4	4	3	3	4.25	3	2	3	4.25
37	1	1	2	1	2	3	3	4	1	2	3	3	.413607980888495	5	2	3	3	4	1	2	3	3	2	3.25	5	3.25	2
56	1	1	6	1	6	6	6	6	6	6	6	6	.341663205993565	1											1
57	2	1	6	1	6	6	6	6	6	6	6	6	.32192438983444	1											1
44	2	1	1	1	1	1	1	4	1	1	3	5	.32192438983444	6	1	1	1	4	1	1	3	5	1	3.25	6	3.25	1
68	1	1	6	1	4	3	3	2	3	4	2	2	.325273486596257	1	4	3	3	2	3	4	2	2	3.5	2.25	1	2.25	3.5
62	1	1	1	1	2	1	1	5	5	2	2	4	.325273486596257	6	2	1	1	5	5	2	2	4	2.5	3	6	3	2.5
22	1	2	1	1	4	5	2	5	2	2	4	5	.851486318286815	6	4	5	2	5	2	2	4	5	2.5	4.75	6	4.75	2.5
20	2	2	2	1	4	1	4	4	3	4	2	4	.707254645929188	5	4	1	4	4	3	4	2	4	3.75	2.75	5	2.75	3.75
20	2	2	6	1	4	2	5	2	4	3	1	1	.707254645929188	1	4	2	5	2	4	3	1	1	4	1.5	1	1.5	4
28	1	2	1	1	3	4	3	4	2	4	4	4	.631807995890871	6	3	4	3	4	2	4	4	4	3	4	6	4	3
56	1	2	2	1	6	3	3	4	6	4	6	4	.521908559367571	5		3	3	4		4		4	3.5	3.66666666666667	5	3.66666666666667	3.5
48	2	2	6	1	4	2	2	4	3	3	2	3	.491756477069823	1	4	2	2	4	3	3	2	3	3	2.75	1	2.75	3
54	2	2	6	1	4	1	5	1	4	5	1	1	.491756477069823	1	4	1	5	1	4	5	1	1	4.5	1	1	1	4.5
69	2	2	1	1	4	3	5	1	4	1	1	4	.582748593979534	6	4	3	5	1	4	1	1	4	3.5	2.25	6	2.25	3.5
48	2	3	6	1	4	4	4	2	4	4	4	3	.611551742129539	1	4	4	4	2	4	4	4	3	4	3.25	1	3.25	4
51	2	4	6	1	2	4	2	4	2	2	2	4	.421090173803332	1	2	4	2	4	2	2	2	4	2	3.5	1	3.5	2
57	2	1	2	1	3	3	2	4	2	3	2	3	.891022269591512	5	3	3	2	4	2	3	2	3	2.5	3	5	3	2.5
20	1	2	6	1	3	4	5	1	4	5	1	1	2.35674368206839	1	3	4	5	1	4	5	1	1	4.25	1.75	1	1.75	4.25
55	1	3	6	1	4	2	4	4	3	4	3	3	1.79643792776558	1	4	2	4	4	3	4	3	3	3.75	3	1	3	3.75
35	1	1	2	1	1	4	1	5	1	4	3	5	.645675272328984	5	1	4	1	5	1	4	3	5	1.75	4.25	5	4.25	1.75
56	1	1	6	1	3	2	2	4	5	4	4	2	.533363701301889	1	3	2	2	4	5	4	4	2	3.5	3	1	3	3.5
52	2	1	1	1	4	4	5	2	4	4	1	3	.50254982418178	6	4	4	5	2	4	4	1	3	4.25	2.5	6	2.5	4.25
57	2	1	6	1	5	2	4	3	4	4	2	2	.50254982418178	1	5	2	4	3	4	4	2	2	4.25	2.25	1	2.25	4.25
83	1	1	6	1	1	2	1	1	1	1	1	1	.507778033171116	1	1	2	1	1	1	1	1	1	1	1.25	1	1.25	1
75	1	1	5	1	4	3	5	3	4	3	3	4	.507778033171116	2	4	3	5	3	4	3	3	4	4	3.25	2	3.25	4
34	2	2	2	1	6	6	4	4	6	4	6	6	.953884171436217	5			4	4		4			4	4	5	4	4
51	1	2	6	1	3	2	2	4	1	4	4	4	.814741172248636	1	3	2	2	4	1	4	4	4	2.5	3.5	1	3.5	2.5
44	2	2	1	1	6	3	2	4	2	4	2	2	.767671350464582	6		3	2	4	2	4	2	2	2.66666666666667	2.75	6	2.75	2.66666666666667
50	1	3	6	1	6	6	6	6	6	6	6	6	1.01321773379015	1											1
40	2	3	4	1	3	3	3	3	3	3	3	3	.954681379199997	3	3	3	3	3	3	3	3	3	3	3	3	3	3
65	1	3	6	1	1	3	3	4	3	4	6	3	.964613277548209	1	1	3	3	4	3	4		3	2.75	3.33333333333333	1	3.33333333333333	2.75
71	2	3	6	1	2	2	3	3	3	3	4	4	1.13133076506127	1	2	2	3	3	3	3	4	4	2.75	3.25	1	3.25	2.75
60	1	4	2	1	3	3	3	3	2	3	1	2	.664194285967283	5	3	3	3	3	2	3	1	2	2.75	2.25	5	2.25	2.75
63	2	4	6	1	4	4	3	4	3	6	3	4	.778989308132491	1	4	4	3	4	3		3	4	3.33333333333333	3.75	1	3.75	3.33333333333333
24	2	1	1	1	4	2	4	4	4	4	1	2	.581365609752594	6	4	2	4	4	4	4	1	2	4	2.25	6	2.25	4
30	1	1	4	1	2	3	2	4	2	2	3	4	.519348219049291	3	2	3	2	4	2	2	3	4	2	3.5	3	3.5	2
41	1	1	4	1	3	4	3	4	3	3	4	4	.429010526262707	3	3	4	3	4	3	3	4	4	3	4	3	4	3
50	1	1	2	1	2	5	1	5	2	2	5	4	.429010526262707	5	2	5	1	5	2	2	5	4	1.75	4.75	5	4.75	1.75
49	1	1	6	1	4	3	3	3	3	2	2	3	.429010526262707	1	4	3	3	3	3	2	2	3	3	2.75	1	2.75	3
48	2	1	4	1	4	3	4	3	4	4	4	2	.404225416951322	3	4	3	4	3	4	4	4	2	4	3	3	3	4
43	2	1	6	1	3	3	3	4	3	4	3	3	.404225416951322	1	3	3	3	4	3	4	3	3	3.25	3.25	1	3.25	3.25
40	2	1	4	1	4	4	4	4	4	4	4	4	.404225416951322	3	4	4	4	4	4	4	4	4	4	4	3	4	4
53	2	1	6	1	5	3	5	3	5	5	1	2	.404225416951322	1	5	3	5	3	5	5	1	2	5	2.25	1	2.25	5
58	2	1	6	1	6	6	4	2	4	4	2	2	.404225416951322	1			4	2	4	4	2	2	4	2	1	2	4
69	2	1	1	1	2	3	4	4	2	2	3	4	.479021231774699	6	2	3	4	4	2	2	3	4	2.5	3.5	6	3.5	2.5
65	2	1	1	1	4	3	3	4	3	3	4	4	.479021231774699	6	4	3	3	4	3	3	4	4	3.25	3.75	6	3.75	3.25
65	2	1	6	1	6	6	6	6	6	6	6	6	.479021231774699	1											1
75	2	1	6	1	6	6	6	6	6	6	6	6	.479021231774699	1											1
35	1	2	1	1	3	5	1	5	4	3	3	5	.793331784222719	6	3	5	1	5	4	3	3	5	2.75	4.5	6	4.5	2.75
30	2	2	6	1	6	6	6	6	6	6	6	6	.767255719469915	1											1
27	2	2	1	1	3	4	4	4	2	5	3	4	.767255719469915	6	3	4	4	4	2	5	3	4	3.5	3.75	6	3.75	3.5
49	1	2	5	1	2	3	3	4	2	5	2	3	.655336195959919	2	2	3	3	4	2	5	2	3	3	3	2	3	3
46	1	2	6	1	6	6	6	6	6	6	6	6	.655336195959919	1											1
51	2	2	6	1	3	4	4	4	3	4	2	2	.617475634835533	1	3	4	4	4	3	4	2	2	3.5	3	1	3	3.5
47	2	2	4	1	4	2	5	2	3	4	2	2	.617475634835533	3	4	2	5	2	3	4	2	2	4	2	3	2	4
42	2	2	5	1	4	4	2	4	3	3	4	4	.617475634835533	2	4	4	2	4	3	3	4	4	3	4	2	4	3
69	2	2	6	1	6	6	6	6	6	6	6	6	.731730185154094	1											1
29	2	3	5	1	4	4	3	4	4	4	2	4	.95416449763214	2	4	4	3	4	4	4	2	4	3.75	3.5	2	3.5	3.75
35	2	3	1	1	1	4	1	4	1	4	4	4	.95416449763214	6	1	4	1	4	1	4	4	4	1.75	4	6	4	1.75
45	1	3	6	1	3	3	5	4	3	3	3	3	.81498060728731	1	3	3	5	4	3	3	3	3	3.5	3.25	1	3.25	3.5
45	1	3	6	1	6	6	6	6	6	6	6	6	.81498060728731	1											1
49	2	3	1	1	2	3	1	5	6	6	3	3	.767896952687409	6	2	3	1	5			3	3	1.5	3.5	6	3.5	1.5
73	1	3	4	1	6	6	6	6	6	6	6	6	.775885664567789	3											3
21	2	4	5	1	6	6	6	6	6	6	6	6	.760449824195986	2											2
22	2	4	2	1	4	5	2	4	4	4	3	5	.760449824195986	5	4	5	2	4	4	4	3	5	3.5	4.25	5	4.25	3.5
20	2	4	6	1	1	4	5	4	1	4	4	4	.760449824195986	1	1	4	5	4	1	4	4	4	2.75	4	1	4	2.75
58	1	4	6	1	6	6	6	6	6	6	6	6	.56116318853731	1											1
45	1	4	4	1	3	3	3	3	3	3	3	3	.56116318853731	3	3	3	3	3	3	3	3	3	3	3	3	3	3
48	1	4	6	1	2	3	4	4	2	3	3	3	.56116318853731	1	2	3	4	4	2	3	3	3	2.75	3.25	1	3.25	2.75
46	1	4	2	1	2	3	3	4	2	3	3	3	.56116318853731	5	2	3	3	4	2	3	3	3	2.5	3.25	5	3.25	2.5
47	1	4	2	1	3	3	2	4	3	4	4	3	.56116318853731	5	3	3	2	4	3	4	4	3	3	3.5	5	3.5	3
56	2	4	2	1	6	6	2	4	3	6	6	3	.528743259146333	5			2	4	3			3	2.5	3.5	5	3.5	2.5
44	2	4	2	1	4	2	4	4	4	4	2	4	.528743259146333	5	4	2	4	4	4	4	2	4	4	3	5	3	4
54	2	4	6	1	4	2	4	3	3	4	2	3	.528743259146333	1	4	2	4	3	3	4	2	3	3.75	2.5	1	2.5	3.75
68	1	4	1	1	2	2	3	2	3	3	3	3	.534243967986537	6	2	2	3	2	3	3	3	3	2.75	2.5	6	2.5	2.75
62	2	4	1	1	4	4	3	3	3	3	3	4	.626579222056554	6	4	4	3	3	3	3	3	4	3.25	3.5	6	3.5	3.25
68	2	4	6	1	5	4	2	4	5	5	3	4	.626579222056554	1	5	4	2	4	5	5	3	4	4.25	3.75	1	3.75	4.25
60	2	4	6	1	3	3	4	3	2	5	2	4	.626579222056554	1	3	3	4	3	2	5	2	4	3.5	3	1	3	3.5
66	2	4	6	1	5	2	5	2	5	5	2	2	.626579222056554	1	5	2	5	2	5	5	2	2	5	2	1	2	5
62	1	3	6	1	5	1	5	1	5	5	1	3	1.26257767022436	1	5	1	5	1	5	5	1	3	5	1.5	1	1.5	5
73	1	3	6	1	1	1	5	1	1	5	1	1	1.26257767022436	1	1	1	5	1	1	5	1	1	3	1	1	1	3
72	2	3	6	1	5	4	5	6	6	6	6	6	3.8006199003253	1	5	4	5						5	4	1	4	5
36	1	4	4	1	1	4	2	5	1	1	5	5	2.83726709276794	3	1	4	2	5	1	1	5	5	1.25	4.75	3	4.75	1.25
47	1	4	6	1	3	3	3	3	3	3	3	3	2.34374048850008	1	3	3	3	3	3	3	3	3	3	3	1	3	3
74	1	1	5	1	3	3	3	3	3	3	3	3	1.4240120592526	2	3	3	3	3	3	3	3	3	3	3	2	3	3
67	1	1	6	1	6	6	6	6	6	6	6	6	1.4240120592526	1											1
79	1	1	6	1	4	4	4	1	4	4	1	1	1.4240120592526	1	4	4	4	1	4	4	1	1	4	1.75	1	1.75	4
33	1	2	2	1	3	2	2	4	2	3	6	5	2.76598690749599	5	3	2	2	4	2	3		5	2.5	3.66666666666667	5	3.66666666666667	2.5
66	1	2	6	1	6	6	6	6	6	6	6	6	2.1752534932912	1											1
36	1	3	2	1	5	2	3	4	4	5	2	3	3.4398003704311	5	5	2	3	4	4	5	2	3	4.25	2.75	5	2.75	4.25
72	1	4	6	1	2	2	4	3	3	4	3	3	1.86266559621998	1	2	2	4	3	3	4	3	3	3.25	2.75	1	2.75	3.25
57	1	1	6	1	6	6	6	6	6	6	6	6	.423333301268373	1											1
21	2	3	2	1	2	4	2	4	1	2	3	4	1.0897908304537	5	2	4	2	4	1	2	3	4	1.75	3.75	5	3.75	1.75
48	2	1	5	1	4	2	3	4	4	3	4	3	.622677749288345	2	4	2	3	4	4	3	4	3	3.5	3.25	2	3.25	3.5
68	1	1	6	1	6	4	2	4	6	6	6	4	.629155692866555	1		4	2	4				4	2	4	1	4	2
62	2	4	1	1	2	3	2	4	3	2	3	4	.965196455689479	6	2	3	2	4	3	2	3	4	2.25	3.5	6	3.5	2.25
25	2	1	6	1	3	3	3	4	3	3	3	4	.622340620421758	1	3	3	3	4	3	3	3	4	3	3.5	1	3.5	3
48	1	1	2	1	6	6	6	6	6	6	6	6	.531559849511845	5											5
50	1	1	6	1	2	3	4	3	2	5	3	2	.531559849511845	1	2	3	4	3	2	5	3	2	3.25	2.75	1	2.75	3.25
57	2	1	4	1	3	2	4	3	4	4	2	3	.500850185834206	3	3	2	4	3	4	4	2	3	3.75	2.5	3	2.5	3.75
42	2	1	7	1	3	4	3	4	6	3	4	4	.500850185834206		3	4	3	4		3	4	4	3	4		4	3
69	1	1	6	1	3	3	5	3	3	3	3	3	.506060712866331	1	3	3	5	3	3	3	3	3	3.5	3	1	3	3.5
61	2	1	6	1	4	4	4	2	4	4	2	4	.593524956353203	1	4	4	4	2	4	4	2	4	4	3	1	3	4
38	2	2	7	1	4	4	3	4	4	4	2	4	.950658106996623		4	4	3	4	4	4	2	4	3.75	3.5		3.5	3.75
55	2	2	1	1	4	4	3	4	3	3	2	4	.765075063285081	6	4	4	3	4	3	3	2	4	3.25	3.5	6	3.5	3.25
61	1	3	6	1	3	3	4	3	3	3	3	3	.961350926954873	1	3	3	4	3	3	3	3	3	3.25	3	1	3	3.25
66	1	3	6	1	6	6	6	6	6	6	6	6	.961350926954873	1											1
75	1	4	6	1	4	3	4	4	3	6	6	4	.66194796127598	1	4	3	4	4	3			4	3.66666666666667	3.66666666666667	1	3.66666666666667	3.66666666666667
37	2	1	6	1	6	6	4	4	3	3	1	3	.807736109821479	1			4	4	3	3	1	3	3.33333333333333	2.66666666666667	1	2.66666666666667	3.33333333333333
51	1	1	3	1	2	3	2	5	2	2	4	4	.68991171537383	4	2	3	2	5	2	2	4	4	2	4	4	4	2
51	2	2	6	1	1	4	2	4	1	5	2	5	.992991193344429	1	1	4	2	4	1	5	2	5	2.25	3.75	1	3.75	2.25
53	2	4	3	1	3	3	3	3	3	3	3	3	.850296546538854	4	3	3	3	3	3	3	3	3	3	3	4	3	3
71	1	4	6	1	6	6	6	6	6	6	6	6	.859142491426912	1											1
64	1	4	6	1	6	6	4	3	6	4	6	6	.859142491426912	1			4	3		4			4	3	1	3	4
30	1	1	5	1	2	4	2	4	2	2	4	3	2.14360218084161	2	2	4	2	4	2	2	4	3	2	3.75	2	3.75	2
54	1	4	6	1	2	2	3	3	4	3	3	1	2.31619285603527	1	2	2	3	3	4	3	3	1	3	2.25	1	2.25	3
41	1	1	1	1	1	4	1	5	1	3	4	5	1.47818370065034	6	1	4	1	5	1	3	4	5	1.5	4.5	6	4.5	1.5
37	1	2	7	1	1	4	2	3	1	2	3	5	2.73347631551533		1	4	2	3	1	2	3	5	1.5	3.75		3.75	1.5
36	2	2	6	1	2	3	3	4	3	3	3	3	2.64362953662512	1	2	3	3	4	3	3	3	3	2.75	3.25	1	3.25	2.75
70	2	2	4	1	4	2	4	3	4	6	2	2	2.52122399511078	3	4	2	4	3	4		2	2	4	2.25	3	2.25	4
50	1	3	1	1	1	2	1	5	1	1	5	5	2.80806874491588	6	1	2	1	5	1	1	5	5	1	4.25	6	4.25	1
51	2	3	4	1	4	4	2	4	3	4	3	4	2.645838947426	3	4	4	2	4	3	4	3	4	3.25	3.75	3	3.75	3.25
70	2	3	6	1	4	2	4	2	4	3	2	2	3.13541152664852	1	4	2	4	2	4	3	2	2	3.75	2	1	2	3.75
61	2	3	6	1	3	3	3	3	3	3	3	3	3.13541152664852	1	3	3	3	3	3	3	3	3	3	3	1	3	3
60	2	3	6	1	4	3	3	3	3	3	2	4	3.13541152664852	1	4	3	3	3	3	3	2	4	3.25	3	1	3	3.25
69	1	4	6	1	6	6	6	6	6	6	6	6	1.84077237574557	1											1
69	2	4	6	1	4	2	5	3	3	3	3	3	2.15891950549252	1	4	2	5	3	3	3	3	3	3.75	2.75	1	2.75	3.75
24	2	2	4	1	4	4	2	5	3	4	5	4	.866014623847963	3	4	4	2	5	3	4	5	4	3.25	4.5	3	4.5	3.25
32	1	1	4	1	4	3	3	2	4	2	3	2	.790612308186804	3	4	3	3	2	4	2	3	2	3.25	2.5	3	2.5	3.25
34	2	1	2	1	1	4	3	5	2	3	3	4	.764625630036953	5	1	4	3	5	2	3	3	4	2.25	4	5	4	2.25
50	1	1	3	1	2	3	2	4	3	3	3	4	.653089757438453	4	2	3	2	4	3	3	3	4	2.5	3.5	4	3.5	2.5
67	1	1	6	1	4	1	5	1	5	5	1	1	.621760782945737	1	4	1	5	1	5	5	1	1	4.75	1	1	1	4.75
53	1	2	3	1	3	3	2	5	2	2	3	3	.997629034859666	4	3	3	2	5	2	2	3	3	2.25	3.5	4	3.5	2.25
48	1	2	4	1	2	4	2	4	2	3	2	4	.997629034859666	3	2	4	2	4	2	3	2	4	2.25	3.5	3	3.5	2.25
26	2	4	1	1	1	1	4	4	1	4	4	4	1.00016137209215	6	1	1	4	4	1	4	4	4	2.5	3.25	6	3.25	2.5
28	2	4	2	1	4	4	3	3	4	4	2	3	1.00016137209215	5	4	4	3	3	4	4	2	3	3.75	3	5	3	3.75
58	1	4	6	1	2	4	5	4	3	4	3	4	.854267921763762	1	2	4	5	4	3	4	3	4	3.5	3.75	1	3.75	3.5
61	1	4	1	1	3	3	3	4	2	4	3	3	.813288350998706	6	3	3	3	4	2	4	3	3	3	3.25	6	3.25	3
65	1	4	1	1	4	4	2	4	4	2	4	4	.813288350998706	6	4	4	2	4	4	2	4	4	3	4	6	4	3
64	1	4	4	1	3	4	2	4	2	3	3	4	.813288350998706	3	3	4	2	4	2	3	3	4	2.5	3.75	3	3.75	2.5
49	1	1	6	1	3	3	3	3	3	3	3	3	.525312052266693	1	3	3	3	3	3	3	3	3	3	3	1	3	3
54	2	1	6	1	3	1	4	1	4	4	1	1	.494963340892545	1	3	1	4	1	4	4	1	1	3.75	1	1	1	3.75
40	2	1	6	1	6	6	2	6	6	2	6	6	.494963340892545	1			2			2			2		1		2
48	2	1	6	1	3	3	3	4	2	2	4	4	.494963340892545	1	3	3	3	4	2	2	4	4	2.5	3.75	1	3.75	2.5
65	2	1	6	1	4	2	4	3	3	2	2	3	.586548839570421	1	4	2	4	3	3	2	2	3	3.25	2.5	1	2.5	3.25
66	1	2	6	1	3	3	3	3	3	3	3	3	.763948400121988	1	3	3	3	3	3	3	3	3	3	3	1	3	3
29	1	3	1	1	3	4	3	4	3	4	3	4	1.20805689903934	6	3	4	3	4	3	4	3	4	3.25	3.75	6	3.75	3.25
53	1	3	6	1	3	3	3	3	3	3	3	3	.997922216737151	1	3	3	3	3	3	3	3	3	3	3	1	3	3
23	1	4	2	1	1	5	2	5	3	2	3	4	1.12104190152826	5	1	5	2	5	3	2	3	4	2	4.25	5	4.25	2
33	1	4	1	1	5	3	5	1	5	5	1	3	.831819868273773	6	5	3	5	1	5	5	1	3	5	2	6	2	5
57	1	4	6	1	5	3	5	2	5	4	2	3	.68712949492186	1	5	3	5	2	5	4	2	3	4.75	2.5	1	2.5	4.75
56	2	4	6	1	4	3	5	2	4	3	6	2	.647432148119962	1	4	3	5	2	4	3		2	4	2.33333333333333	1	2.33333333333333	4
45	2	4	2	1	2	4	2	4	3	2	3	4	.647432148119962	5	2	4	2	4	3	2	3	4	2.25	3.75	5	3.75	2.25
19	1	1	6	1	3	4	5	3	2	4	3	2	.986295862397511	1	3	4	5	3	2	4	3	2	3.5	3	1	3	3.5
25	1	1	3	1	1	1	1	5	1	1	2	5	.731837492621846	4	1	1	1	5	1	1	2	5	1	3.25	4	3.25	1
37	2	1	2	1	4	3	2	4	4	4	3	3	.707782687021394	5	4	3	2	4	4	4	3	3	3.5	3.25	5	3.25	3.5
58	1	1	6	1	5	1	5	3	5	5	3	1	.604538489461306	1	5	1	5	3	5	5	3	1	5	2	1	2	5
56	1	1	1	1	2	2	3	4	2	3	3	3	.604538489461306	6	2	2	3	4	2	3	3	3	2.5	3	6	3	2.5
55	2	1	6	1	4	3	6	3	4	3	2	3	.569612650520322	1	4	3		3	4	3	2	3	3.66666666666667	2.75	1	2.75	3.66666666666667
40	2	1	1	1	2	2	2	5	2	2	4	4	.569612650520322	6	2	2	2	5	2	2	4	4	2	3.75	6	3.75	2
53	2	1	6	1	5	6	5	3	5	4	3	4	.569612650520322	1	5		5	3	5	4	3	4	4.75	3.33333333333333	1	3.33333333333333	4.75
47	2	1	2	1	4	4	3	3	3	3	3	4	.569612650520322	5	4	4	3	3	3	3	3	4	3.25	3.5	5	3.5	3.25
53	2	1	6	1	4	4	4	4	3	4	2	4	.569612650520322	1	4	4	4	4	3	4	2	4	3.75	3.5	1	3.5	3.75
70	1	1	6	1	5	3	4	3	3	3	3	4	.575538538534984	1	5	3	4	3	3	3	3	4	3.75	3.25	1	3.25	3.75
78	1	1	6	1	3	3	3	3	3	3	3	3	.575538538534984	1	3	3	3	3	3	3	3	3	3	3	1	3	3
61	1	1	6	1	6	6	5	1	6	6	1	1	.575538538534984	1			5	1			1	1	5	1	1	1	5
72	1	1	3	1	3	3	2	4	2	4	3	4	.575538538534984	4	3	3	2	4	2	4	3	4	2.75	3.5	4	3.5	2.75
66	1	1	6	1	5	3	4	3	4	5	3	3	.575538538534984	1	5	3	4	3	4	5	3	3	4.5	3	1	3	4.5
60	2	1	6	1	5	1	5	1	5	5	1	1	.675010877704294	1	5	1	5	1	5	5	1	1	5	1	1	1	5
62	2	1	6	1	4	2	3	4	3	4	2	4	.675010877704294	1	4	2	3	4	3	4	2	4	3.5	3	1	3	3.5
69	2	1	6	1	4	4	3	4	4	4	3	3	.675010877704294	1	4	4	3	4	4	4	3	3	3.75	3.5	1	3.5	3.75
61	2	1	6	1	5	3	4	2	4	4	2	2	.675010877704294	1	5	3	4	2	4	4	2	2	4.25	2.25	1	2.25	4.25
33	1	2	4	1	5	4	1	4	4	3	5	2	1.11792035187025	3	5	4	1	4	4	3	5	2	3.25	3.75	3	3.75	3.25
34	2	2	4	1	2	4	1	4	2	3	4	4	1.08117536816534	3	2	4	1	4	2	3	4	4	2	4	3	4	2
44	1	2	3	1	1	2	1	5	3	3	2	2	.923464413440352	4	1	2	1	5	3	3	2	2	2	2.75	4	2.75	2
50	2	2	6	1	1	5	2	5	1	1	5	5	.870113353195556	1	1	5	2	5	1	1	5	5	1.25	5	1	5	1.25
84	1	2	6	1	2	3	4	2	3	5	2	3	.879165459546055	1	2	3	4	2	3	5	2	3	3.5	2.5	1	2.5	3.5
73	2	2	6	1	4	3	4	3	3	3	3	3	1.03111470172976	1	4	3	4	3	3	3	3	3	3.5	3	1	3	3.5
68	2	2	5	1	4	3	4	3	4	4	3	3	1.03111470172976	2	4	3	4	3	4	4	3	3	4	3	2	3	4
60	2	2	6	1	4	2	4	2	2	5	1	1	1.03111470172976	1	4	2	4	2	2	5	1	1	3.75	1.5	1	1.5	3.75
71	2	2	6	1	4	3	4	2	3	4	2	4	1.03111470172976	1	4	3	4	2	3	4	2	4	3.75	2.75	1	2.75	3.75
52	1	3	6	1	3	2	5	1	2	4	1	6	1.1484267054278	1	3	2	5	1	2	4	1		3.5	1.33333333333333	1	1.33333333333333	3.5
42	1	3	6	1	3	3	3	4	6	6	3	3	1.1484267054278	1	3	3	3	4			3	3	3	3.25	1	3.25	3
78	1	3	6	1	4	3	4	3	4	4	2	6	1.09333622123124	1	4	3	4	3	4	4	2		4	2.66666666666667	1	2.66666666666667	4
63	1	3	6	1	4	4	3	3	1	4	4	4	1.09333622123124	1	4	4	3	3	1	4	4	4	3	3.75	1	3.75	3
74	2	3	5	1	5	6	5	2	5	5	2	3	1.28230134544558	2	5		5	2	5	5	2	3	5	2.33333333333333	2	2.33333333333333	5
62	2	3	6	1	5	2	4	4	5	5	2	4	1.28230134544558	1	5	2	4	4	5	5	2	4	4.75	3	1	3	4.75
23	2	4	6	1	3	3	4	3	3	2	2	2	1.07158486770799	1	3	3	4	3	3	2	2	2	3	2.5	1	2.5	3
37	1	4	2	1	4	4	3	3	4	4	3	3	.957273156974574	5	4	4	3	3	4	4	3	3	3.75	3.25	5	3.25	3.75
43	1	4	6	1	2	4	3	4	2	2	4	4	.790760891801282	1	2	4	3	4	2	2	4	4	2.25	4	1	4	2.25
44	2	4	6	1	4	3	3	4	4	3	3	4	.745076476285422	1	4	3	3	4	4	3	3	4	3.5	3.5	1	3.5	3.5
57	2	4	4	1	4	2	2	4	2	4	2	2	.745076476285422	3	4	2	2	4	2	4	2	2	3	2.5	3	2.5	3
54	2	4	4	1	1	1	3	3	2	1	1	1	.745076476285422	3	1	1	3	3	2	1	1	1	1.75	1.5	3	1.5	1.75
42	2	4	6	1	6	6	5	3	6	6	6	6	.745076476285422	1			5	3					5	3	1	3	5
59	2	4	6	1	4	3	4	3	4	4	2	4	.745076476285422	1	4	3	4	3	4	4	2	4	4	3	1	3	4
52	2	4	6	1	6	6	6	6	6	6	6	6	.745076476285422	1											1
71	1	4	2	1	3	3	3	4	3	3	3	3	.752827778432229	5	3	3	3	4	3	3	3	3	3	3.25	5	3.25	3
65	1	4	4	1	4	2	4	2	3	6	2	2	.752827778432229	3	4	2	4	2	3		2	2	3.66666666666667	2	3	2	3.66666666666667
65	1	4	2	1	3	3	3	3	3	3	3	3	.752827778432229	5	3	3	3	3	3	3	3	3	3	3	5	3	3
64	1	4	6	1	4	3	3	4	3	4	3	4	.752827778432229	1	4	3	3	4	3	4	3	4	3.5	3.5	1	3.5	3.5
65	2	4	1	1	5	3	1	4	3	3	1	4	.882941637189468	6	5	3	1	4	3	3	1	4	3	3	6	3	3
71	2	1	6	1	4	3	3	3	3	3	3	3	1.73249002777904	1	4	3	3	3	3	3	3	3	3.25	3	1	3	3.25
34	1	2	6	1	1	2	4	3	2	3	2	2	2.86926614879665	1	1	2	4	3	2	3	2	2	2.5	2.25	1	2.25	2.5
65	1	2	6	1	1	1	5	1	4	5	2	1	2.25647532764439	1	1	1	5	1	4	5	2	1	3.75	1.25	1	1.25	3.75
66	2	2	1	1	4	4	6	4	6	4	4	3	2.64646985292842	6	4	4		4		4	4	3	4	3.75	6	3.75	4
61	2	2	6	1	4	1	1	2	4	5	1	1	2.64646985292842	1	4	1	1	2	4	5	1	1	3.5	1.25	1	1.25	3.5
74	1	3	6	1	5	4	5	3	5	5	3	2	2.80616826018401	1	5	4	5	3	5	5	3	2	5	3	1	3	5
35	1	4	3	1	4	5	6	5	5	4	2	3	2.45694736647718	4	4	5		5	5	4	2	3	4.33333333333333	3.75	4	3.75	4.33333333333333
47	2	4	3	1	3	3	3	3	3	3	3	3	1.91232113101254	4	3	3	3	3	3	3	3	3	3	3	4	3	3
64	1	2	6	1	4	2	4	2	4	4	1	2	1.88367297368124	1	4	2	4	2	4	4	1	2	4	1.75	1	1.75	4
61	2	2	6	1	5	2	2	4	4	3	1	4	2.20923476385959	1	5	2	2	4	4	3	1	4	3.5	2.75	1	2.75	3.5
18	1	2	5	1	5	4	2	4	4	4	2	2	.913603022312617	2	5	4	2	4	4	4	2	2	3.75	3	2	3	3.75
27	2	3	3	1	3	3	3	3	3	3	3	3	.815329902343783	4	3	3	3	3	3	3	3	3	3	3	4	3	3
42	2	1	2	1	4	1	2	4	3	4	2	4	.956023157347375	5	4	1	2	4	3	4	2	4	3.25	2.75	5	2.75	3.25
44	2	1	4	1	5	1	2	4	5	4	4	4	.956023157347375	3	5	1	2	4	5	4	4	4	4	3.25	3	3.25	4
71	1	1	6	1	3	3	2	2	2	3	2	2	.965969014702702	1	3	3	2	2	2	3	2	2	2.5	2.25	1	2.25	2.5
76	1	1	2	1	2	3	3	2	3	2	2	2	.965969014702702	5	2	3	3	2	3	2	2	2	2.5	2.25	5	2.25	2.5
69	2	1	4	1	4	6	3	3	6	6	6	2	1.1329208190113	3	4		3	3				2	3.5	2.5	3	2.5	3.5
78	2	1	1	1	4	4	3	3	3	3	3	3	1.1329208190113	6	4	4	3	3	3	3	3	3	3.25	3.25	6	3.25	3.25
67	2	1	6	1	5	5	5	5	5	5	5	5	1.1329208190113	1	5	5	5	5	5	5	5	5	5	5	1	5	5
20	2	2	6	1	3	4	4	4	3	4	3	4	2.10034356203193	1	3	4	4	4	3	4	3	4	3.5	3.75	1	3.75	3.5
76	1	2	6	1	5	3	4	1	5	4	3	2	1.47556859507633	1	5	3	4	1	5	4	3	2	4.5	2.25	1	2.25	4.5
68	2	3	6	1	3	4	4	6	3	6	6	2	2.15218145141939	1	3	4	4		3			2	3.33333333333333	3	1	3	3.33333333333333
24	1	4	1	1	4	4	2	5	3	3	4	4	2.16529574955011	6	4	4	2	5	3	3	4	4	3	4.25	6	4.25	3
50	1	4	4	1	4	4	4	4	4	4	2	4	1.32719265240356	3	4	4	4	4	4	4	2	4	4	3.5	3	3.5	4
75	1	4	6	1	4	4	1	3	3	6	3	3	1.26352669488318	1	4	4	1	3	3		3	3	2.66666666666667	3.25	1	3.25	2.66666666666667
31	1	1	1	1	4	5	2	5	3	3	4	4	.692777872719245	6	4	5	2	5	3	3	4	4	3	4.5	6	4.5	3
42	2	1	4	1	3	2	4	4	3	5	2	2	.539211292506633	3	3	2	4	4	3	5	2	2	3.75	2.5	3	2.5	3.75
40	2	1	2	1	4	2	1	4	2	2	4	4	.539211292506633	5	4	2	1	4	2	2	4	4	2.25	3.5	5	3.5	2.25
61	2	1	6	1	6	2	3	2	4	4	6	3	.638984207058063	1		2	3	2	4	4		3	3.66666666666667	2.33333333333333	1	2.33333333333333	3.66666666666667
38	1	2	4	1	2	4	1	5	2	3	4	4	1.05825472327694	3	2	4	1	5	2	3	4	4	2	4.25	3	4.25	2
53	1	2	6	1	6	6	6	6	6	6	6	6	.87417728433559	1											1
63	1	2	6	1	4	3	3	3	3	3	3	2	.832242653557611	1	4	3	3	3	3	3	3	2	3.25	2.75	1	2.75	3.25
85	1	3	6	1	4	3	4	3	4	4	2	3	1.03498269649715	1	4	3	4	3	4	4	2	3	4	2.75	1	2.75	4
36	1	1	5	1	4	3	3	3	3	2	3	3	.557235145610741	2	4	3	3	3	3	2	3	3	3	3	2	3	3
38	1	1	2	1	1	5	1	5	1	3	3	3	.557235145610741	5	1	5	1	5	1	3	3	3	1.5	4	5	4	1.5
37	2	1	4	1	4	1	4	3	4	4	3	2	.53891935387208	3	4	1	4	3	4	4	3	2	4	2.25	3	2.25	4
34	2	1	6	1	6	6	6	6	6	6	6	6	.53891935387208	1											1
45	2	1	4	1	4	2	2	4	4	3	4	4	.433714030033198	3	4	2	2	4	4	3	4	4	3.25	3.5	3	3.5	3.25
51	2	1	1	1	5	5	4	4	5	5	5	5	.433714030033198	6	5	5	4	4	5	5	5	5	4.75	4.75	6	4.75	4.75
61	1	1	6	1	4	2	5	6	5	4	3	3	.438226115166871	1	4	2	5		5	4	3	3	4.5	2.66666666666667	1	2.66666666666667	4.5
63	1	1	6	1	6	6	6	6	6	6	6	6	.438226115166871	1											1
69	1	1	6	1	4	4	3	3	3	3	3	4	.438226115166871	1	4	4	3	3	3	3	3	4	3.25	3.5	1	3.5	3.25
69	2	1	6	1	4	2	4	4	3	4	1	3	.513966267810148	1	4	2	4	4	3	4	1	3	3.75	2.5	1	2.5	3.75
49	2	2	6	1	3	3	3	4	4	3	3	3	.66252104593432	1	3	3	3	4	4	3	3	3	3.25	3.25	1	3.25	3.25
51	2	2	2	1	2	2	4	4	2	2	2	2	.66252104593432	5	2	2	4	4	2	2	2	2	2.5	2.5	5	2.5	2.5
57	2	2	6	1	2	2	5	3	2	2	2	2	.66252104593432	1	2	2	5	3	2	2	2	2	2.75	2.25	1	2.25	2.75
47	2	2	1	1	3	3	2	5	3	3	2	4	.66252104593432	6	3	3	2	5	3	3	2	4	2.75	3.5	6	3.5	2.75
68	1	2	4	1	4	3	5	3	5	4	3	3	.669413493849544	3	4	3	5	3	5	4	3	3	4.5	3	3	3	4.5
69	1	2	6	1	4	4	4	4	3	4	3	3	.669413493849544	1	4	4	4	4	3	4	3	3	3.75	3.5	1	3.5	3.75
38	2	3	1	1	1	1	1	4	1	1	2	3	1.02377166855016	6	1	1	1	4	1	1	2	3	1	2.5	6	2.5	1
44	1	3	1	1	3	3	3	3	3	3	3	3	.874434186378856	6	3	3	3	3	3	3	3	3	3	3	6	3	3
50	2	3	6	1	5	2	5	2	1	5	1	2	.823915736205116	1	5	2	5	2	1	5	1	2	4	1.75	1	1.75	4
56	1	4	2	1	3	3	1	5	2	3	4	4	.602100555285234	5	3	3	1	5	2	3	4	4	2.25	4	5	4	2.25
41	2	4	6	1	2	5	1	5	3	1	4	3	.567315562457221	1	2	5	1	5	3	1	4	3	1.75	4.25	1	4.25	1.75
47	2	4	3	1	3	4	3	4	4	2	3	4	.567315562457221	4	3	4	3	4	4	2	3	4	3	3.75	4	3.75	3
64	2	4	6	1	3	3	3	3	3	3	3	3	.672288748151481	1	3	3	3	3	3	3	3	3	3	3	1	3	3
19	2	1	6	1	4	3	3	3	3	3	3	3	.845009072128025	1	4	3	3	3	3	3	3	3	3.25	3	1	3	3.25
33	2	1	6	1	4	4	1	5	2	3	3	4	.730055640457198	1	4	4	1	5	2	3	3	4	2.5	4	1	4	2.5
40	1	1	3	1	2	3	3	4	2	2	6	3	.623562489161818	4	2	3	3	4	2	2		3	2.25	3.33333333333333	4	3.33333333333333	2.25
49	2	1	6	1	6	6	6	3	6	6	6	6	.587537581822153	1				3						3	1	3
52	2	1	6	1	2	2	3	4	4	6	3	4	.587537581822153	1	2	2	3	4	4		3	4	3	3.25	1	3.25	3
48	2	1	6	1	3	2	4	4	3	4	2	3	.587537581822153	1	3	2	4	4	3	4	2	3	3.5	2.75	1	2.75	3.5
44	2	1	5	1	4	4	4	4	4	4	1	1	.587537581822153	2	4	4	4	4	4	4	1	1	4	2.5	2	2.5	4
51	2	1	6	1	5	2	3	1	5	3	2	2	.587537581822153	1	5	2	3	1	5	3	2	2	4	1.75	1	1.75	4
75	1	1	6	1	3	3	3	4	3	3	4	4	.593649949430392	1	3	3	3	4	3	3	4	4	3	3.75	1	3.75	3
71	1	1	6	1	5	3	5	1	5	5	1	2	.593649949430392	1	5	3	5	1	5	5	1	2	5	1.75	1	1.75	5
68	2	1	6	1	4	3	3	4	4	3	2	4	.696252547108556	1	4	3	3	4	4	3	2	4	3.5	3.25	1	3.25	3.5
69	2	1	6	1	6	4	2	4	3	4	3	5	.696252547108556	1		4	2	4	3	4	3	5	3	4	1	4	3
23	2	2	4	1	2	4	2	4	2	3	3	3	1.29079590588157	3	2	4	2	4	2	3	3	3	2.25	3.5	3	3.5	2.25
33	1	2	7	1	3	3	3	2	3	3	3	3	1.15309977685298		3	3	3	2	3	3	3	3	3	2.75		2.75	3
50	2	2	1	1	2	3	2	2	3	3	2	3	.89749463074722	6	2	3	2	2	3	3	2	3	2.5	2.5	6	2.5	2.5
56	2	2	6	1	2	3	4	4	2	4	3	3	.89749463074722	1	2	3	4	4	2	4	3	3	3	3.25	1	3.25	3
72	1	2	6	1	6	6	6	6	6	6	6	6	.906831594507963	1											1
65	2	2	5	1	4	3	4	4	3	4	2	4	1.06356247158868	2	4	3	4	4	3	4	2	4	3.75	3.25	2	3.25	3.75
69	2	2	1	1	4	4	2	4	4	4	3	4	1.06356247158868	6	4	4	2	4	4	4	3	4	3.5	3.75	6	3.75	3.5
64	2	2	5	1	5	3	5	3	5	4	1	3	1.06356247158868	2	5	3	5	3	5	4	1	3	4.75	2.5	2	2.5	4.75
66	2	2	4	1	5	2	4	4	5	4	3	3	1.06356247158868	3	5	2	4	4	5	4	3	3	4.5	3	3	3	4.5
41	2	3	3	1	6	3	3	4	6	3	3	3	1.11613050478934	4		3	3	4		3	3	3	3	3.25	4	3.25	3
65	2	3	6	1	3	3	3	3	3	3	3	3	1.32265361554415	1	3	3	3	3	3	3	3	3	3	3	1	3	3
56	2	4	6	1	4	3	4	2	4	4	3	3	.768523014278962	1	4	3	4	2	4	4	3	3	4	2.75	1	2.75	4
76	2	4	6	1	5	1	5	3	5	5	1	3	.910726603298788	1	5	1	5	3	5	5	1	3	5	2	1	2	5
67	2	4	6	1	3	3	3	3	3	3	3	3	.910726603298788	1	3	3	3	3	3	3	3	3	3	3	1	3	3
60	2	4	6	1	4	4	2	2	4	4	1	2	.910726603298788	1	4	4	2	2	4	4	1	2	3.5	2.25	1	2.25	3.5
66	2	4	1	1	1	1	1	1	1	5	1	1	.910726603298788	6	1	1	1	1	1	5	1	1	2	1	6	1	2
40	1	1	6	1	2	4	4	2	4	4	2	2	1.60044205190303	1	2	4	4	2	4	4	2	2	3.5	2.5	1	2.5	3.5
40	1	1	6	1	4	6	6	4	3	4	2	4	1.60044205190303	1	4			4	3	4	2	4	3.66666666666667	3.33333333333333	1	3.33333333333333	3.66666666666667
52	1	1	1	1	3	2	2	4	2	2	4	4	1.60044205190303	6	3	2	2	4	2	2	4	4	2.25	3.5	6	3.5	2.25
56	1	1	2	1	4	6	3	4	3	3	3	4	1.60044205190303	5	4		3	4	3	3	3	4	3.25	3.66666666666667	5	3.66666666666667	3.25
45	2	1	6	1	5	4	5	3	4	5	4	4	1.5079801453188	1	5	4	5	3	4	5	4	4	4.75	3.75	1	3.75	4.75
38	2	2	6	1	4	4	4	3	4	4	3	3	2.86228016058242	1	4	4	4	3	4	4	3	3	4	3.25	1	3.25	4
46	1	2	6	1	2	3	3	4	2	3	2	4	2.44475960831359	1	2	3	3	4	2	3	2	4	2.5	3.25	1	3.25	2.5
48	2	2	6	1	5	6	4	2	2	4	6	3	2.30351917148802	1	5		4	2	2	4		3	3.75	2.5	1	2.5	3.75
66	2	2	1	1	2	4	2	4	4	3	3	4	2.72975064078097	6	2	4	2	4	4	3	3	4	2.75	3.75	6	3.75	2.75
18	2	3	6	1	3	2	5	2	3	4	1	2	4.12003276758689	1	3	2	5	2	3	4	1	2	3.75	1.75	1	1.75	3.75
28	1	3	3	1	4	1	3	2	4	4	1	2	3.68052675352014	4	4	1	3	2	4	4	1	2	3.75	1.5	4	1.5	3.75
28	1	3	5	1	2	2	2	5	2	2	5	2	3.68052675352014	2	2	2	2	5	2	2	5	2	2	3.5	2	3.5	2
31	2	3	4	1	2	1	3	4	2	2	2	4	3.55955132324257	3	2	1	3	4	2	2	2	4	2.25	2.75	3	2.75	2.25
70	1	3	1	1	1	3	2	4	3	2	4	4	2.89447453856324	6	1	3	2	4	3	2	4	4	2	3.75	6	3.75	2
57	1	4	7	1	3	3	3	3	3	3	3	3	2.0934431906343		3	3	3	3	3	3	3	3	3	3		3	3
31	1	2	5	1	3	4	3	2	4	3	4	2	2.47059624787504	2	3	4	3	2	4	3	4	2	3.25	3	2	3	3.25
22	1	1	1	1	1	6	2	5	1	3	4	4	1.70746583620915	6	1		2	5	1	3	4	4	1.75	4.33333333333333	6	4.33333333333333	1.75
32	1	1	2	1	2	4	3	5	2	4	3	4	1.26694997307526	5	2	4	3	5	2	4	3	4	2.75	4	5	4	2.75
52	1	1	6	1	1	2	1	2	1	1	3	5	1.0465711727914	1	1	2	1	2	1	1	3	5	1	3	1	3	1
41	2	1	3	1	1	4	2	4	1	2	5	3	.986107898974439	4	1	4	2	4	1	2	5	3	1.5	4	4	4	1.5
58	2	1	6	1	6	6	4	6	6	6	6	6	.986107898974439	1			4						4		1		4
76	1	1	6	1	6	6	4	3	2	3	4	3	.99636673886214	1			4	3	2	3	4	3	3	3.33333333333333	1	3.33333333333333	3
63	1	1	6	1	5	3	2	3	4	3	2	2	.99636673886214	1	5	3	2	3	4	3	2	2	3.5	2.5	1	2.5	3.5
71	1	1	6	1	5	3	5	3	4	4	2	3	.99636673886214	1	5	3	5	3	4	4	2	3	4.5	2.75	1	2.75	4.5
68	1	1	6	1	4	4	3	3	3	4	3	4	.99636673886214	1	4	4	3	3	3	4	3	4	3.5	3.5	1	3.5	3.5
70	1	1	3	1	2	4	2	4	3	4	3	4	.99636673886214	4	2	4	2	4	3	4	3	4	2.75	3.75	4	3.75	2.75
72	2	1	1	1	4	3	5	3	3	6	6	2	1.16857228818538	6	4	3	5	3	3			2	4	2.66666666666667	6	2.66666666666667	4
53	1	2	6	1	3	2	4	2	4	5	1	2	1.59869264083846	1	3	2	4	2	4	5	1	2	4	1.75	1	1.75	4
66	2	2	1	1	4	3	4	4	2	4	2	4	1.78505577640452	6	4	3	4	4	2	4	2	4	3.5	3.25	6	3.25	3.5
69	1	3	6	1	4	2	5	2	4	4	2	6	1.89277306781396	1	4	2	5	2	4	4	2		4.25	2	1	2	4.25
40	2	4	1	1	4	3	3	3	4	4	3	3	1.28986917326002	6	4	3	3	3	4	4	3	3	3.75	3	6	3	3.75
23	2	1	2	1	2	3	2	4	2	2	4	4	.799909260346963	5	2	3	2	4	2	2	4	4	2	3.75	5	3.75	2
50	1	1	6	1	5	2	4	4	4	4	1	3	.590281721152894	1	5	2	4	4	4	4	1	3	4.25	2.5	1	2.5	4.25
76	1	1	6	1	6	6	6	6	6	6	6	6	.561965673052479	1											1
39	1	2	6	1	3	3	3	3	3	3	3	3	1.09155655250641	1	3	3	3	3	3	3	3	3	3	3	1	3	3
25	1	2	2	1	1	3	2	5	1	5	5	3	1.09155655250641	5	1	3	2	5	1	5	5	3	2.25	4	5	4	2.25
60	1	2	6	1	4	2	5	4	3	4	1	2	.858432191970858	1	4	2	5	4	3	4	1	2	4	2.25	1	2.25	4
74	1	3	6	1	4	5	5	4	6	5	3	3	1.06755218686284	1	4	5	5	4		5	3	3	4.66666666666667	3.75	1	3.75	4.66666666666667
63	2	4	6	1	6	6	1	6	6	6	6	6	.862119316409732	1			1						1		1		1
18	2	1	4	1	1	5	3	5	2	4	4	4	.643406163385734	3	1	5	3	5	2	4	4	4	2.5	4.5	3	4.5	2.5
37	1	1	2	1	2	5	3	4	2	2	2	4	.574770573756367	5	2	5	3	4	2	2	2	4	2.25	3.75	5	3.75	2.25
35	1	1	3	1	6	6	6	6	6	6	6	6	.574770573756367	4											4
39	1	1	2	1	1	4	1	4	1	1	4	5	.574770573756367	5	1	4	1	4	1	1	4	5	1	4.25	5	4.25	1
30	2	1	5	1	4	4	3	4	6	4	3	4	.555878409094186	2	4	4	3	4		4	3	4	3.66666666666667	3.75	2	3.75	3.66666666666667
29	2	1	5	1	2	2	3	4	3	3	3	3	.555878409094186	2	2	2	3	4	3	3	3	3	2.75	3	2	3	2.75
47	1	1	6	1	4	3	3	3	4	4	2	2	.474792475035201	1	4	3	3	3	4	4	2	2	3.75	2.5	1	2.5	3.75
53	1	1	5	1	3	3	4	4	3	4	2	4	.474792475035201	2	3	3	4	4	3	4	2	4	3.5	3.25	2	3.25	3.5
44	1	1	4	1	3	4	3	4	2	4	3	4	.474792475035201	3	3	4	3	4	2	4	3	4	3	3.75	3	3.75	3
42	1	1	4	1	3	3	3	4	3	3	4	4	.474792475035201	3	3	3	3	4	3	3	4	4	3	3.75	3	3.75	3
53	2	1	4	1	4	1	4	3	4	4	2	4	.447362417557393	3	4	1	4	3	4	4	2	4	4	2.5	3	2.5	4
63	1	1	6	1	3	3	5	3	3	5	1	1	.452016491841018	1	3	3	5	3	3	5	1	1	4	2	1	2	4
62	1	1	2	1	5	4	3	3	5	4	2	3	.452016491841018	5	5	4	3	3	5	4	2	3	4.25	3	5	3	4.25
84	2	1	6	1	6	4	4	6	6	4	6	6	.530140083531304	1		4	4			4			4	4	1	4	4
66	2	1	6	1	6	6	6	6	6	6	6	6	.530140083531304	1											1
29	2	2	6	1	5	4	3	3	3	5	1	3	.849133575358851	1	5	4	3	3	3	5	1	3	4	2.75	1	2.75	4
53	1	2	3	1	4	4	3	2	4	3	3	3	.725270536297819	4	4	4	3	2	4	3	3	3	3.5	3	4	3	3.5
50	1	2	6	1	3	3	3	3	3	3	3	3	.725270536297819	1	3	3	3	3	3	3	3	3	3	3	1	3	3
46	2	2	6	1	4	3	4	2	4	4	1	4	.68336967740966	1	4	3	4	2	4	4	1	4	4	2.5	1	2.5	4
58	2	2	1	1	4	2	3	4	3	4	2	4	.68336967740966	6	4	2	3	4	3	4	2	4	3.5	3	6	3	3.5
75	1	2	1	1	5	6	4	4	4	4	2	4	.69047902123699	6	5		4	4	4	4	2	4	4.25	3.33333333333333	6	3.33333333333333	4.25
73	2	2	6	1	4	3	4	3	4	4	3	3	.809816926157503	1	4	3	4	3	4	4	3	3	4	3	1	3	4
23	1	3	2	1	1	5	1	5	1	2	4	3	1.47152081063469	5	1	5	1	5	1	2	4	3	1.25	4.25	5	4.25	1.25
49	1	3	6	1	5	1	5	1	5	5	1	3	.901951434643085	1	5	1	5	1	5	5	1	3	5	1.5	1	1.5	5
46	1	3	6	1	3	3	3	4	3	3	4	5	.901951434643085	1	3	3	3	4	3	3	4	5	3	4	1	4	3
52	1	4	6	1	4	4	4	6	6	5	6	6	.621047836530521	1	4	4	4			5			4.33333333333333	4	1	4	4.33333333333333
63	1	4	4	1	3	4	2	4	3	3	3	4	.591255925682409	3	3	4	2	4	3	3	3	4	2.75	3.75	3	3.75	2.75
63	1	4	6	1	4	2	5	3	4	4	3	3	.591255925682409	1	4	2	5	3	4	4	3	3	4.25	2.75	1	2.75	4.25
64	2	4	1	1	3	2	3	5	4	2	3	3	.693444755860581	6	3	2	3	5	4	2	3	3	3	3.25	6	3.25	3
24	2	1	6	1	4	2	2	4	2	2	2	2	.771534991173914	1	4	2	2	4	2	2	2	2	2.5	2.5	1	2.5	2.5
23	2	1	5	1	2	4	4	4	3	4	2	3	.771534991173914	2	2	4	4	4	3	4	2	3	3.25	3.25	2	3.25	3.25
34	1	1	1	1	5	4	4	4	4	5	5	5	.689231211613812	6	5	4	4	4	4	5	5	5	4.5	4.5	6	4.5	4.5
38	2	1	2	1	3	4	2	4	2	3	4	4	.666576834137553	5	3	4	2	4	2	3	4	4	2.5	4	5	4	2.5
30	2	1	4	1	2	4	1	4	4	3	4	4	.666576834137553	3	2	4	1	4	4	3	4	4	2.5	4	3	4	2.5
48	1	1	1	1	2	4	2	4	4	3	4	4	.569343330670132	6	2	4	2	4	4	3	4	4	2.75	4	6	4	2.75
57	2	1	6	1	4	1	1	1	3	3	1	1	.536450812136154	1	4	1	1	1	3	3	1	1	2.75	1	1	1	2.75
63	1	1	6	1	3	3	4	2	3	3	3	3	.542031705459345	1	3	3	4	2	3	3	3	3	3.25	2.75	1	2.75	3.25
64	1	1	6	1	6	6	6	6	6	6	6	6	.542031705459345	1											1
64	1	1	6	1	4	2	4	2	4	4	2	2	.542031705459345	1	4	2	4	2	4	4	2	2	4	2	1	2	4
67	2	1	6	1	3	3	3	4	2	3	3	5	.63571294144263	1	3	3	3	4	2	3	3	5	2.75	3.75	1	3.75	2.75
68	2	1	6	1	5	4	4	3	3	5	3	3	.63571294144263	1	5	4	4	3	3	5	3	3	4.25	3.25	1	3.25	4.25
61	2	1	6	1	4	3	4	3	3	4	3	3	.63571294144263	1	4	3	4	3	3	4	3	3	3.75	3	1	3	3.75
46	2	2	1	1	4	4	2	4	3	2	4	4	.819456896798003	6	4	4	2	4	3	2	4	4	2.75	4	6	4	2.75
69	1	2	6	1	6	6	6	6	6	6	6	6	.827982005569432	1											1
61	2	2	6	1	5	2	5	4	5	5	1	4	.971085032334132	1	5	2	5	4	5	5	1	4	5	2.75	1	2.75	5
33	1	3	6	1	5	4	4	5	5	3	4	4	1.3093153594521	1	5	4	4	5	5	3	4	4	4.25	4.25	1	4.25	4.25
57	2	3	6	1	4	2	4	6	6	6	6	6	1.01908224132191	1	4	2	4						4	2	1	2	4
76	1	3	6	1	6	4	3	3	3	6	3	3	1.02968412531148	1		4	3	3	3		3	3	3	3.25	1	3.25	3
57	2	4	6	1	5	3	4	3	4	4	2	3	.701699445125997	1	5	3	4	3	4	4	2	3	4.25	2.75	1	2.75	4.25
51	2	4	4	1	2	4	2	5	2	2	4	4	.701699445125997	3	2	4	2	5	2	2	4	4	2	4.25	3	4.25	2
69	2	4	6	1	3	4	3	3	4	3	3	2	.831538340846974	1	3	4	3	3	4	3	3	2	3.25	3	1	3	3.25
33	1	1	2	1	5	2	4	6	2	5	2	3	1.76898808655658	5	5	2	4		2	5	2	3	4	2.33333333333333	5	2.33333333333333	4
49	1	1	2	1	3	2	2	4	3	2	4	4	1.46128258869425	5	3	2	2	4	3	2	4	4	2.5	3.5	5	3.5	2.5
59	2	1	1	1	3	3	3	3	3	3	3	3	1.37686030420832	6	3	3	3	3	3	3	3	3	3	3	6	3	3
66	2	1	5	1	4	3	3	4	3	4	2	4	1.63162753069281	2	4	3	3	4	3	4	2	4	3.5	3.25	2	3.25	3.5
47	2	2	3	1	3	3	3	3	3	2	2	4	2.10322670165804	4	3	3	3	3	3	2	2	4	2.75	3	4	3	2.75
65	1	2	4	1	5	5	4	3	5	5	2	2	2.12510733561533	3	5	5	4	3	5	5	2	2	4.75	3	3	3	4.75
64	1	2	6	1	4	2	4	1	4	4	2	2	2.12510733561533	1	4	2	4	1	4	4	2	2	4	1.75	1	1.75	4
37	1	3	6	1	2	6	3	4	2	6	3	4	3.36050259098554	1	2		3	4	2		3	4	2.33333333333333	3.66666666666667	1	3.66666666666667	2.33333333333333
44	1	3	6	1	3	3	3	4	3	3	4	3	2.77596212364997	1	3	3	3	4	3	3	4	3	3	3.5	1	3.5	3
25	2	4	5	1	4	4	3	4	3	4	3	3	2.23785227417312	2	4	4	3	4	3	4	3	3	3.5	3.5	2	3.5	3.5
78	1	4	6	1	2	4	2	4	3	2	4	4	1.81972553292457	1	2	4	2	4	3	2	4	4	2.25	4	1	4	2.25
23	1	1	1	1	1	4	1	5	1	3	5	5	1.55900058629169	6	1	4	1	5	1	3	5	5	1.5	4.75	6	4.75	1.5
19	1	1	4	1	3	3	5	4	2	4	3	3	1.55900058629169	3	3	3	5	4	2	4	3	3	3.5	3.25	3	3.25	3.5
20	2	1	5	1	3	3	4	4	3	5	3	3	1.29492439746956	2	3	3	4	4	3	5	3	3	3.75	3.25	2	3.25	3.75
30	1	1	6	1	1	3	3	4	1	4	3	4	1.15678786007911	1	1	3	3	4	1	4	3	4	2.25	3.5	1	3.5	2.25
50	1	1	5	1	3	3	4	2	3	4	3	2	.955571137868384	2	3	3	4	2	3	4	3	2	3.5	2.5	2	2.5	3.5
18	2	1	3	1	4	5	3	3	3	4	2	4	.730356636961907	4	4	5	3	3	3	4	2	4	3.5	3.5	4	3.5	3.5
68	2	2	1	1	5	4	2	4	5	3	2	4	.919256296257508	6	5	4	2	4	5	3	2	4	3.75	3.5	6	3.5	3.75
53	2	4	1	1	3	4	2	4	3	3	3	4	.664248352651497	6	3	4	2	4	3	3	3	4	2.75	3.75	6	3.75	2.75
31	1	1	5	1	4	4	4	4	4	4	4	4	.524793903612619	2	4	4	4	4	4	4	4	4	4	4	2	4	4
37	1	1	6	1	3	4	2	4	3	3	3	4	.524793903612619	1	3	4	2	4	3	3	3	4	2.75	3.75	1	3.75	2.75
33	2	1	2	1	4	4	2	4	2	3	5	5	.507544424788464	5	4	4	2	4	2	3	5	5	2.75	4.5	5	4.5	2.75
37	2	1	6	1	4	4	3	4	4	3	3	3	.507544424788464	1	4	4	3	4	4	3	3	3	3.5	3.5	1	3.5	3.5
51	1	1	6	1	3	3	3	3	3	3	3	3	.433508964718221	1	3	3	3	3	3	3	3	3	3	3	1	3	3
55	1	1	6	1	3	3	3	3	3	3	3	3	.433508964718221	1	3	3	3	3	3	3	3	3	3	3	1	3	3
51	1	1	5	1	4	2	4	3	3	4	3	3	.433508964718221	2	4	2	4	3	3	4	3	3	3.75	2.75	2	2.75	3.75
50	1	1	1	1	1	3	1	5	5	1	4	4	.433508964718221	6	1	3	1	5	5	1	4	4	2	4	6	4	2
48	2	1	4	1	4	3	4	2	3	4	1	3	.408463968336414	3	4	3	4	2	3	4	1	3	3.75	2.25	3	2.25	3.75
62	1	1	6	1	5	1	5	1	5	5	1	1	.412713367875163	1	5	1	5	1	5	5	1	1	5	1	1	1	5
61	2	1	6	1	4	2	5	2	4	4	2	2	.484044063146216	1	4	2	5	2	4	4	2	2	4.25	2	1	2	4.25
52	1	2	6	1	4	4	3	4	4	3	4	4	.662207797854813	1	4	4	3	4	4	3	4	4	3.5	4	1	4	3.5
59	1	2	6	1	5	1	5	1	5	5	1	1	.662207797854813	1	5	1	5	1	5	5	1	1	5	1	1	1	5
40	2	2	4	1	2	3	4	4	3	4	3	3	.623950245529318	3	2	3	4	4	3	4	3	3	3.25	3.25	3	3.25	3.25
63	2	2	6	1	3	2	4	4	3	4	2	4	.739402824873759	1	3	2	4	4	3	4	2	4	3.5	3	1	3	3.5
26	1	3	1	1	3	3	3	3	3	3	3	3	.996937902649475	6	3	3	3	3	3	3	3	3	3	3	6	3	3
43	1	3	4	1	4	4	2	5	3	4	3	3	.82352617873577	3	4	4	2	5	3	4	3	3	3.25	3.75	3	3.75	3.25
57	1	3	6	1	4	4	2	4	3	3	4	4	.82352617873577	1	4	4	2	4	3	3	4	4	3	4	1	4	3
56	1	3	6	1	6	6	6	6	6	6	6	6	.82352617873577	1											1
53	2	3	1	1	4	3	3	5	3	3	3	5	.775948823143673	6	4	3	3	5	3	3	3	5	3.25	4	6	4	3.25
54	2	3	6	1	3	2	3	4	4	3	2	2	.775948823143673	1	3	2	3	4	4	3	2	2	3.25	2.5	1	2.5	3.25
66	1	3	6	1	4	4	3	4	3	3	2	4	.784021301567139	1	4	4	3	4	3	3	2	4	3.25	3.5	1	3.5	3.25
24	1	4	4	1	4	4	2	5	4	2	4	3	.925129572109141	3	4	4	2	5	4	2	4	3	3	4	3	4	3
36	1	4	2	1	1	3	1	5	1	4	4	5	.686451735442648	5	1	3	1	5	1	4	4	5	1.75	4.25	5	4.25	1.75
26	2	4	5	1	5	5	5	1	5	5	2	1	.66388871671699	2	5	5	5	1	5	5	2	1	5	2.25	2	2.25	5
40	1	4	4	1	4	3	3	4	4	4	1	3	.567047328698452	3	4	3	3	4	4	4	1	3	3.75	2.75	3	2.75	3.75
44	1	4	2	1	3	4	3	5	3	4	4	5	.567047328698452	5	3	4	3	5	3	4	4	5	3.25	4.5	5	4.5	3.25
53	2	4	1	1	5	4	3	2	3	3	3	4	.53428745646652	6	5	4	3	2	3	3	3	4	3.5	3.25	6	3.25	3.5
55	2	4	6	1	2	4	3	3	2	2	2	4	.53428745646652	1	2	4	3	3	2	2	2	4	2.25	3.25	1	3.25	2.25
56	2	4	7	1	3	3	5	4	3	3	3	3	.53428745646652		3	3	5	4	3	3	3	3	3.5	3.25		3.25	3.5
64	2	4	6	1	4	6	3	3	4	4	2	3	.633149289445062	1	4		3	3	4	4	2	3	3.75	2.66666666666667	1	2.66666666666667	3.75
67	2	4	6	1	4	2	3	4	5	5	1	4	.633149289445062	1	4	2	3	4	5	5	1	4	4.25	2.75	1	2.75	4.25
62	2	4	2	1	4	2	3	3	3	4	2	3	.633149289445062	5	4	2	3	3	3	4	2	3	3.5	2.5	5	2.5	3.5
61	2	4	1	1	2	4	2	4	2	2	4	4	.633149289445062	6	2	4	2	4	2	2	4	4	2	4	6	4	2
21	1	1	1	1	2	4	1	4	4	4	4	5	.849288836718083	6	2	4	1	4	4	4	4	5	2.75	4.25	6	4.25	2.75
44	1	1	5	1	1	2	2	4	2	2	3	3	.520561638794517	2	1	2	2	4	2	2	3	3	1.75	3	2	3	1.75
51	1	1	2	1	2	4	2	4	2	4	2	2	.520561638794517	5	2	4	2	4	2	4	2	2	2.5	3	5	3	2.5
59	2	1	6	1	4	4	3	3	3	4	1	2	.490487371775401	1	4	4	3	3	3	4	1	2	3.5	2.5	1	2.5	3.5
66	1	1	6	1	5	2	5	3	4	5	1	3	.495590090675854	1	5	2	5	3	4	5	1	3	4.75	2.25	1	2.25	4.75
66	1	1	6	1	3	3	3	4	3	3	3	3	.495590090675854	1	3	3	3	4	3	3	3	3	3	3.25	1	3.25	3
78	1	1	6	1	3	3	3	3	3	3	3	3	.495590090675854	1	3	3	3	3	3	3	3	3	3	3	1	3	3
71	2	1	6	1	5	3	5	2	5	5	1	2	.581244659897479	1	5	3	5	2	5	5	1	2	5	2	1	2	5
67	2	1	6	1	3	3	4	3	3	4	3	4	.581244659897479	1	3	3	4	3	3	4	3	4	3.5	3.25	1	3.25	3.5
62	2	1	6	1	4	6	4	3	6	4	2	3	.581244659897479	1	4		4	3		4	2	3	4	2.66666666666667	1	2.66666666666667	4
28	1	2	3	1	2	4	1	4	1	2	3	4	.962629279286884	4	2	4	1	4	1	2	3	4	1.5	3.75	4	3.75	1.5
28	1	2	4	1	5	3	3	2	3	3	3	3	.962629279286884	3	5	3	3	2	3	3	3	3	3.5	2.75	3	2.75	3.5
59	1	2	6	1	3	3	3	3	3	3	3	3	.795185346854074	1	3	3	3	3	3	3	3	3	3	3	1	3	3
57	1	2	6	1	6	6	6	6	6	6	6	6	.795185346854074	1											1
55	2	2	1	1	5	4	3	4	3	5	3	4	.749245318490944	6	5	4	3	4	3	5	3	4	4	3.75	6	3.75	4
71	1	2	6	1	2	4	3	4	3	3	3	2	.757039990622667	1	2	4	3	4	3	3	3	2	2.75	3.25	1	3.25	2.75
66	1	2	6	1	6	6	6	6	6	6	6	6	.757039990622667	1											1
70	1	2	4	1	3	2	3	4	3	3	4	4	.757039990622667	3	3	2	3	4	3	3	4	4	3	3.5	3	3.5	3
77	1	2	6	1	4	4	5	4	5	4	6	4	.757039990622667	1	4	4	5	4	5	4		4	4.5	4	1	4	4.5
75	2	2	6	1	4	1	5	1	4	5	1	1	.887881860749443	1	4	1	5	1	4	5	1	1	4.5	1	1	1	4.5
64	2	2	2	1	2	3	3	4	4	4	3	3	.887881860749443	5	2	3	3	4	4	4	3	3	3.25	3.25	5	3.25	3.25
66	2	2	6	1	6	6	6	6	6	6	6	6	.887881860749443	1											1
57	1	3	6	1	4	2	5	4	5	4	3	3	.988897974627882	1	4	2	5	4	5	4	3	3	4.5	3	1	3	4.5
57	2	3	6	1	3	3	3	3	3	3	3	4	.931766638918066	1	3	3	3	3	3	3	3	4	3	3.25	1	3.25	3
73	1	4	6	1	3	3	3	3	3	3	3	3	.648251962286017	1	3	3	3	3	3	3	3	3	3	3	1	3	3
73	2	4	6	1	3	3	4	2	4	2	2	2	.760291616874266	1	3	3	4	2	4	2	2	2	3.25	2.25	1	2.25	3.25
36	1	1	2	1	3	3	4	4	4	4	4	3	1.61742008334758	5	3	3	4	4	4	4	4	3	3.75	3.5	5	3.5	3.75
38	2	1	6	1	2	2	3	3	4	2	2	3	1.56425701631229	1	2	2	3	3	4	2	2	3	2.75	2.5	1	2.5	2.75
50	2	1	6	1	2	4	3	4	3	4	3	4	1.25889005410176	1	2	4	3	4	3	4	3	4	3	3.75	1	3.75	3
20	1	2	4	1	3	3	3	5	2	5	3	4	3.32974975225167	3	3	3	3	5	2	5	3	4	3.25	3.75	3	3.75	3.25
41	2	3	2	1	5	3	3	3	3	3	1	3	2.39148206860441	5	5	3	3	3	3	3	1	3	3.5	2.5	5	2.5	3.5
74	1	3	6	1	4	2	2	3	4	4	3	3	2.41636152820679	1	4	2	2	3	4	4	3	3	3.5	2.75	1	2.75	3.5
64	2	3	6	1	2	3	2	2	3	3	3	2	2.833989744905	1	2	3	2	2	3	3	3	2	2.5	2.5	1	2.5	2.5
63	1	4	1	1	1	3	5	1	1	4	3	3	1.6638103136476	6	1	3	5	1	1	4	3	3	2.75	2.5	6	2.5	2.75
73	2	4	6	1	4	6	3	6	3	3	4	4	1.95137247109032	1	4		3		3	3	4	4	3.25	4	1	4	3.25
69	2	4	7	1	2	5	2	5	2	3	3	5	1.95137247109032		2	5	2	5	2	3	3	5	2.25	4.5		4.5	2.25
63	2	2	6	1	4	6	2	2	6	6	6	4	1.90234846780616	1	4		2	2				4	3	3	1	3	3
73	1	1	6	1	6	6	6	6	6	6	6	6	.300522313036271	1											1
62	1	1	6	1	2	4	4	4	2	5	2	3	.300522313036271	1	2	4	4	4	2	5	2	3	3.25	3.25	1	3.25	3.25
63	2	4	6	1	4	5	5	1	5	5	1	1	.461035439537438	1	4	5	5	1	5	5	1	1	4.75	2	1	2	4.75
27	1	1	7	1	6	6	6	6	6	6	6	6	1.05767355432372
38	1	1	4	1	1	3	5	4	2	4	2	2	1.05767355432372	3	1	3	5	4	2	4	2	2	3	2.75	3	2.75	3
30	1	1	6	1	4	4	3	5	4	5	1	3	1.05767355432372	1	4	4	3	5	4	5	1	3	4	3.25	1	3.25	4
27	1	1	5	1	4	4	2	4	4	4	2	4	1.05767355432372	2	4	4	2	4	4	4	2	4	3.5	3.5	2	3.5	3.5
34	1	1	4	1	3	2	2	2	2	2	2	3	1.05767355432372	3	3	2	2	2	2	2	2	3	2.25	2.25	3	2.25	2.25
38	1	1	2	1	3	3	3	4	3	3	3	3	1.05767355432372	5	3	3	3	4	3	3	3	3	3	3.25	5	3.25	3
56	2	1	1	1	4	3	3	3	4	6	2	3	.823221333612227	6	4	3	3	3	4		2	3	3.66666666666667	2.75	6	2.75	3.66666666666667
56	2	1	6	1	3	2	5	3	4	5	2	3	.823221333612227	1	3	2	5	3	4	5	2	3	4.25	2.5	1	2.5	4.25
62	1	1	6	1	2	6	4	3	3	4	3	6	.83178560519189	1	2		4	3	3	4	3		3.25	3	1	3	3.25
33	1	2	6	1	3	4	2	4	4	3	2	4	1.61565211393781	1	3	4	2	4	4	3	2	4	3	3.5	1	3.5	3
71	2	2	6	1	4	2	3	4	4	4	3	3	1.49019797767792	1	4	2	3	4	4	4	3	3	3.75	3	1	3	3.75
35	1	1	3	1	6	1	4	4	3	4	6	2	.596543629611845	4		1	4	4	3	4		2	3.66666666666667	2.33333333333333	4	2.33333333333333	3.66666666666667
34	1	1	4	1	3	4	2	4	2	2	4	4	.596543629611845	3	3	4	2	4	2	2	4	4	2.25	4	3	4	2.25
28	1	1	7	1	6	6	6	6	6	6	6	6	.596543629611845
40	2	1	6	1	4	4	4	2	3	4	1	2	.464309086976221	1	4	4	4	2	3	4	1	2	3.75	2.25	1	2.25	3.75
41	2	1	6	1	3	3	4	4	2	3	3	4	.464309086976221	1	3	3	4	4	2	3	3	4	3	3.5	1	3.5	3
68	1	1	6	1	3	3	4	3	3	4	3	3	.469139463638498	1	3	3	4	3	3	4	3	3	3.5	3	1	3	3.5
71	2	1	6	1	4	3	4	4	2	2	2	3	.550222478450234	1	4	3	4	4	2	2	2	3	3	3	1	3	3
65	2	1	6	1	5	3	3	6	4	4	3	4	.550222478450234	1	5	3	3		4	4	3	4	4	3.33333333333333	1	3.33333333333333	4
63	2	1	6	1	2	3	3	3	3	2	3	4	.550222478450234	1	2	3	3	3	3	2	3	4	2.5	3.25	1	3.25	2.5
68	2	1	6	1	5	4	4	4	4	4	4	3	.550222478450234	1	5	4	4	4	4	4	4	3	4.25	3.75	1	3.75	4.25
31	2	2	7	1	6	6	6	6	6	6	6	6	.881299858062264
37	2	2	6	1	2	3	4	3	3	5	2	3	.881299858062264	1	2	3	4	3	3	5	2	3	3.5	2.75	1	2.75	3.5
34	2	2	6	1	3	3	2	3	3	3	2	4	.881299858062264	1	3	3	2	3	3	3	2	4	2.75	3	1	3	2.75
40	2	2	5	1	4	4	3	4	3	3	3	4	.709256608361848	2	4	4	3	4	3	3	3	4	3.25	3.75	2	3.75	3.25
67	2	2	6	1	3	3	5	4	5	3	1	3	.840493843124051	1	3	3	5	4	5	3	1	3	4	2.75	1	2.75	4
60	2	2	6	1	3	2	5	6	6	6	2	2	.840493843124051	1	3	2	5				2	2	4	2	1	2	4
60	1	3	6	1	2	4	5	3	6	4	6	2	.8912125497462	1	2	4	5	3		4		2	3.66666666666667	3	1	3	3.66666666666667
45	1	4	6	1	4	2	3	4	5	3	2	2	.644573935205564	1	4	2	3	4	5	3	2	2	3.75	2.5	1	2.5	3.75
18	1	1	1	1	2	5	3	5	2	4	2	3	.646664858476603	6	2	5	3	5	2	4	2	3	2.75	3.75	6	3.75	2.75
23	2	1	6	1	5	2	2	4	4	4	4	4	.537127509502345	1	5	2	2	4	4	4	4	4	3.75	3.5	1	3.5	3.75
33	1	1	3	1	1	1	2	1	1	1	1	1	.479829234448761	4	1	1	2	1	1	1	1	1	1.25	1	4	1	1.25
28	1	1	2	1	1	3	1	5	1	1	3	4	.479829234448761	5	1	3	1	5	1	1	3	4	1	3.75	5	3.75	1
28	2	1	6	1	2	2	5	2	3	5	2	2	.46405770173495	1	2	2	5	2	3	5	2	2	3.75	2	1	2	3.75
44	1	1	5	1	6	6	6	6	6	6	6	6	.396365646086017	2											2
57	1	1	1	1	4	1	4	5	2	4	3	4	.396365646086017	6	4	1	4	5	2	4	3	4	3.5	3.25	6	3.25	3.5
51	2	1	6	1	3	3	4	3	3	3	2	3	.373466520623757	1	3	3	4	3	3	3	2	3	3.25	2.75	1	2.75	3.25
63	1	1	5	1	2	4	5	2	4	4	1	2	.37735182895815	2	2	4	5	2	4	4	1	2	3.75	2.25	2	2.25	3.75
60	2	1	1	1	5	3	4	3	4	3	6	3	.442570865743821	6	5	3	4	3	4	3		3	4	3	6	3	4
19	2	2	4	1	4	2	4	2	4	4	2	3	.820490587699806	3	4	2	4	2	4	4	2	3	4	2.25	3	2.25	4
37	1	2	5	1	4	4	4	4	4	4	4	4	.732964451835981	2	4	4	4	4	4	4	4	4	4	4	2	4	4
55	2	2	6	1	3	3	2	4	2	3	3	3	.570489799110635	1	3	3	2	4	2	3	3	3	2.5	3.25	1	3.25	2.5
57	2	2	5	1	4	3	3	4	3	3	3	4	.570489799110635	2	4	3	3	4	3	3	3	4	3.25	3.5	2	3.5	3.25
67	2	2	6	1	3	3	3	3	3	4	3	3	.676050329407629	1	3	3	3	3	3	4	3	3	3.25	3	1	3	3.25
72	2	2	1	1	5	1	2	4	5	3	3	3	.676050329407629	6	5	1	2	4	5	3	3	3	3.75	2.75	6	2.75	3.75
38	2	3	5	1	3	4	4	2	3	5	1	2	.881558853277906	2	3	4	4	2	3	5	1	2	3.75	2.25	2	2.25	3.75
34	2	4	1	1	1	5	1	5	1	1	4	5	.607006317162986	6	1	5	1	5	1	1	4	5	1	4.75	6	4.75	1
46	1	4	6	1	6	6	6	6	6	6	6	6	.518462359704611	1											1
53	1	4	1	1	3	3	3	4	3	3	3	4	.518462359704611	6	3	3	3	4	3	3	3	4	3	3.5	6	3.5	3
56	2	4	7	1	2	4	2	4	3	3	3	4	.488509373769602		2	4	2	4	3	3	3	4	2.5	3.75		3.75	2.5
46	2	4	4	1	4	5	4	3	1	4	1	4	.488509373769602	3	4	5	4	3	1	4	1	4	3.25	3.25	3	3.25	3.25
67	2	4	6	1	6	6	6	6	6	6	6	6	.578900663202932	1											1
68	2	4	1	1	4	4	2	5	3	6	3	4	.578900663202932	6	4	4	2	5	3		3	4	3	4	6	4	3
33	1	1	3	1	4	4	4	3	2	4	3	2	.669237953469131	4	4	4	4	3	2	4	3	2	3.5	3	4	3	3.5
35	2	1	6	1	2	3	4	3	4	2	2	5	.647240735461796	1	2	3	4	3	4	2	2	5	3	3.25	1	3.25	3
27	2	1	6	1	5	3	5	4	4	5	3	2	.647240735461796	1	5	3	5	4	4	5	3	2	4.75	3	1	3	4.75
56	1	1	1	1	3	4	4	4	3	5	2	4	.55282778698721	6	3	4	4	4	3	5	2	4	3.75	3.5	6	3.5	3.75
46	1	1	3	1	3	3	3	3	1	3	3	3	.55282778698721	4	3	3	3	3	1	3	3	3	2.5	3	4	3	2.5
48	1	1	6	1	5	1	4	3	5	4	1	2	.55282778698721	1	5	1	4	3	5	4	1	2	4.5	1.75	1	1.75	4.5
57	2	1	6	1	4	4	4	3	4	4	3	3	.520889416499632	1	4	4	4	3	4	4	3	3	4	3.25	1	3.25	4
52	2	1	6	1	5	1	5	1	5	5	1	1	.520889416499632	1	5	1	5	1	5	5	1	1	5	1	1	1	5
53	2	1	4	1	4	3	4	4	4	5	2	4	.520889416499632	3	4	3	4	4	4	5	2	4	4.25	3.25	3	3.25	4.25
58	2	1	6	1	6	3	4	4	3	3	2	4	.520889416499632	1		3	4	4	3	3	2	4	3.33333333333333	3.25	1	3.25	3.33333333333333
51	2	1	6	1	4	1	5	2	4	4	1	3	.520889416499632	1	4	1	5	2	4	4	1	3	4.25	1.75	1	1.75	4.25
56	2	1	1	1	5	6	2	6	2	6	4	6	.520889416499632	6	5		2		2		4		3	4	6	4	3
43	2	1	4	1	1	3	3	4	4	4	4	1	.520889416499632	3	1	3	3	4	4	4	4	1	3	3	3	3	3
51	2	1	6	1	4	2	5	4	3	5	2	4	.520889416499632	1	4	2	5	4	3	5	2	4	4.25	3	1	3	4.25
62	1	1	5	1	3	4	5	2	4	4	2	3	.526308418952229	2	3	4	5	2	4	4	2	3	4	2.75	2	2.75	4
69	1	1	5	1	4	2	5	3	4	4	3	3	.526308418952229	2	4	2	5	3	4	4	3	3	4.25	2.75	2	2.75	4.25
61	2	1	6	1	4	4	2	3	3	3	2	3	.617272144319678	1	4	4	2	3	3	3	2	3	3	3	1	3	3
60	2	1	4	1	5	3	5	3	5	5	3	1	.617272144319678	3	5	3	5	3	5	5	3	1	5	2.5	3	2.5	5
64	2	1	4	1	4	3	2	4	3	3	3	4	.617272144319678	3	4	3	2	4	3	3	3	4	3	3.5	3	3.5	3
38	1	2	4	1	5	2	5	1	5	5	1	1	1.02229625561657	3	5	2	5	1	5	5	1	1	5	1.25	3	1.25	5
36	1	2	6	1	3	4	3	3	3	4	3	3	1.02229625561657	1	3	4	3	3	3	4	3	3	3.25	3.25	1	3.25	3.25
55	1	2	2	1	5	3	4	3	5	2	2	5	.844473589264076	5	5	3	4	3	5	2	2	5	4	3.25	5	3.25	4
52	1	2	2	1	2	3	1	5	2	2	3	4	.844473589264076	5	2	3	1	5	2	2	3	4	1.75	3.75	5	3.75	1.75
51	1	2	4	1	2	2	3	5	3	3	3	4	.844473589264076	3	2	2	3	5	3	3	3	4	2.75	3.5	3	3.5	2.75
55	1	2	1	1	5	3	3	3	5	3	3	3	.844473589264076	6	5	3	3	3	5	3	3	3	4	3	6	3	4
54	2	2	6	1	4	3	4	4	3	4	3	3	.795686044578818	1	4	3	4	4	3	4	3	3	3.75	3.25	1	3.25	3.75
47	2	2	6	1	4	4	4	3	3	5	4	4	.795686044578818	1	4	4	4	3	3	5	4	4	4	3.75	1	3.75	4
48	2	2	6	1	5	1	5	3	4	4	2	2	.795686044578818	1	5	1	5	3	4	4	2	2	4.5	2	1	2	4.5
40	2	2	4	1	4	2	4	4	3	4	2	4	.795686044578818	3	4	2	4	4	3	4	2	4	3.75	3	3	3	3.75
74	1	2	5	1	4	4	4	5	4	4	3	6	.803963856510658	2	4	4	4	5	4	4	3		4	4	2	4	4
73	1	2	2	1	3	2	2	4	3	2	4	3	.803963856510658	5	3	2	2	4	3	2	4	3	2.5	3.25	5	3.25	2.5
72	1	2	4	1	4	1	4	3	4	4	3	3	.803963856510658	3	4	1	4	3	4	4	3	3	4	2.5	3	2.5	4
67	2	2	6	1	5	4	5	3	5	5	2	3	.942915742544668	1	5	4	5	3	5	5	2	3	5	3	1	3	5
65	2	2	6	1	4	3	3	3	3	6	3	4	.942915742544668	1	4	3	3	3	3		3	4	3.33333333333333	3.25	1	3.25	3.33333333333333
70	2	2	1	1	5	5	2	5	5	6	3	4	.942915742544668	6	5	5	2	5	5		3	4	4	4.25	6	4.25	4
54	1	3	1	1	4	4	2	4	3	2	3	4	1.05019317238907	6	4	4	2	4	3	2	3	4	2.75	3.75	6	3.75	2.75
53	1	3	1	1	1	5	1	5	1	3	4	4	1.05019317238907	6	1	5	1	5	1	3	4	4	1.5	4.5	6	4.5	1.5
40	2	3	6	1	5	1	5	3	5	5	2	4	.989520645767206	1	5	1	5	3	5	5	2	4	5	2.5	1	2.5	5
71	1	3	6	1	3	3	3	3	3	3	3	3	.999814989703663	1	3	3	3	3	3	3	3	3	3	3	1	3	3
68	1	3	6	1	6	6	6	6	6	6	6	6	.999814989703663	1											1
60	2	3	2	1	2	2	1	2	1	1	1	1	1.17261651228375	5	2	2	1	2	1	1	1	1	1.25	1.5	5	1.5	1.25
70	2	3	6	1	6	5	2	5	2	3	3	4	1.17261651228375	1		5	2	5	2	3	3	4	2.33333333333333	4.25	1	4.25	2.33333333333333
31	2	4	2	1	4	2	4	4	3	3	2	3	.846617163515849	5	4	2	4	4	3	3	2	3	3.5	2.75	5	2.75	3.5
57	2	4	6	1	2	2	5	2	2	4	2	2	.681344507755221	1	2	2	5	2	2	4	2	2	3.25	2	1	2	3.25
54	2	4	6	1	4	4	2	4	2	3	4	2	.681344507755221	1	4	4	2	4	2	3	4	2	2.75	3.5	1	3.5	2.75
43	2	4	1	1	3	3	2	4	3	2	3	2	.681344507755221	6	3	3	2	4	3	2	3	2	2.5	3	6	3	2.5
67	1	4	5	1	5	2	2	3	4	4	2	3	.688432783004506	2	5	2	2	3	4	4	2	3	3.75	2.5	2	2.5	3.75
66	2	4	6	1	5	3	5	1	5	5	1	1	.807417029412417	1	5	3	5	1	5	5	1	1	5	1.5	1	1.5	5
81	2	4	1	1	4	3	2	4	4	4	2	4	.807417029412417	6	4	3	2	4	4	4	2	4	3.5	3.25	6	3.25	3.5
67	2	4	1	1	1	2	2	2	1	1	3	2	.807417029412417	6	1	2	2	2	1	1	3	2	1.25	2.25	6	2.25	1.25
26	2	1	6	1	3	3	3	3	3	3	3	3	1.66121488823054	1	3	3	3	3	3	3	3	3	3	3	1	3	3
44	1	1	3	1	1	1	1	1	1	1	1	1	1.41889362033966	4	1	1	1	1	1	1	1	1	1	1	4	1	1
44	1	1	1	1	5	5	5	5	5	5	5	5	1.41889362033966	6	5	5	5	5	5	5	5	5	5	5	6	5	5
53	1	1	2	1	4	3	3	4	4	3	2	4	1.41889362033966	5	4	3	3	4	4	3	2	4	3.5	3.25	5	3.25	3.5
57	2	1	4	1	5	5	5	4	2	5	2	1	1.33692026227849	3	5	5	5	4	2	5	2	1	4.25	3	3	3	4.25
25	2	2	1	1	4	3	3	4	3	4	1	4	2.53759331969943	6	4	3	3	4	3	4	1	4	3.5	3	6	3	3.5
56	1	2	5	1	4	1	3	4	3	3	2	3	2.16743480801166	2	4	1	3	4	3	3	2	3	3.25	2.5	2	2.5	3.25
55	2	2	3	1	1	4	2	4	2	3	4	4	2.042216182003	4	1	4	2	4	2	3	4	4	2	4	4	4	2
70	2	2	6	1	4	3	4	3	4	3	3	3	2.42009747539231	1	4	3	4	3	4	3	3	3	3.75	3	1	3	3.75
35	1	3	6	1	1	2	3	2	2	3	2	2	3.26302094090164	1	1	2	3	2	2	3	2	2	2.25	2	1	2	2.25
31	2	3	6	1	6	6	6	6	6	6	6	6	3.15576853145977	1											1
50	2	3	6	1	4	3	4	3	4	4	1	3	2.53971411083567	1	4	3	4	3	4	4	1	3	4	2.5	1	2.5	4
82	2	3	2	1	4	3	4	4	3	4	3	3	3.00964989016164	5	4	3	4	4	3	4	3	3	3.75	3.25	5	3.25	3.75
30	2	4	4	1	3	3	3	3	3	3	3	3	2.1729365282619	3	3	3	3	3	3	3	3	3	3	3	3	3	3
77	2	4	6	1	5	3	4	3	5	4	3	4	2.07232505122501	1	5	3	4	3	5	4	3	4	4.5	3.25	1	3.25	4.5
70	1	2	6	1	5	1	5	1	5	5	2	2	1.72254832339252	1	5	1	5	1	5	5	2	2	5	1.5	1	1.5	5
23	1	3	1	1	1	1	1	5	1	1	5	5	3.6710249366519	6	1	1	1	5	1	1	5	5	1	4	6	4	1
66	2	3	6	1	6	6	6	6	6	6	6	6	2.51241220716491	1											1
31	1	4	6	1	1	3	2	1	2	3	3	1	1.87558468507922	1	1	3	2	1	2	3	3	1	2	2	1	2	2
23	2	1	4	1	2	4	1	4	2	2	3	2	.454281825578936	3	2	4	1	4	2	2	3	2	1.75	3.25	3	3.25	1.75
22	1	1	2	1	1	4	1	5	1	2	3	4	1.51377700871101	5	1	4	1	5	1	2	3	4	1.25	4	5	4	1.25
20	2	1	2	1	3	4	2	4	1	4	4	4	1.25736115697754	5	3	4	2	4	1	4	4	4	2.5	4	5	4	2.5
37	1	1	2	1	2	5	1	5	1	4	4	3	1.12323169211184	5	2	5	1	5	1	4	4	3	2	4.25	5	4.25	2
41	1	1	2	1	2	3	2	5	2	2	4	4	.927851876010994	5	2	3	2	5	2	2	4	4	2	4	5	4	2
45	2	1	1	1	4	4	4	4	2	4	2	2	.874247340075611	6	4	4	4	4	2	4	2	2	3.5	3	6	3	3.5
56	2	1	6	1	4	6	4	3	6	6	2	6	.874247340075611	1	4		4	3			2		4	2.5	1	2.5	4
66	1	1	6	1	4	3	5	2	4	5	2	2	.883342453798371	1	4	3	5	2	4	5	2	2	4.5	2.25	1	2.25	4.5
73	1	1	6	1	5	4	5	1	4	5	2	1	.883342453798371	1	5	4	5	1	4	5	2	1	4.75	2	1	2	4.75
65	1	1	6	1	3	3	3	3	4	4	1	2	.883342453798371	1	3	3	3	3	4	4	1	2	3.5	2.25	1	2.25	3.5
78	1	1	6	1	6	6	5	4	6	6	4	6	.883342453798371	1			5	4			4		5	4	1	4	5
72	1	1	6	1	3	3	5	3	3	4	1	2	.883342453798371	1	3	3	5	3	3	4	1	2	3.75	2.25	1	2.25	3.75
68	1	1	2	1	4	4	2	4	4	4	6	4	.883342453798371	5	4	4	2	4	4	4		4	3.5	4	5	4	3.5
71	1	1	1	1	3	4	4	4	3	4	3	2	.883342453798371	6	3	4	4	4	3	4	3	2	3.5	3.25	6	3.25	3.5
81	2	1	6	1	6	6	4	6	6	6	6	6	1.03601362051215	1			4						4		1		4
46	2	2	6	1	6	6	6	6	6	6	6	6	1.33545890158973	1											1
74	1	2	4	1	5	2	4	2	4	5	3	3	1.34935216728841	3	5	2	4	2	4	5	3	3	4.5	2.5	3	2.5	4.5
70	1	3	1	1	3	1	2	5	3	6	5	5	1.67806364965138	6	3	1	2	5	3		5	5	2.66666666666667	4	6	4	2.66666666666667
66	2	3	6	1	4	2	4	2	4	4	3	3	1.96808926102174	1	4	2	4	2	4	4	3	3	4	2.5	1	2.5	4
38	2	4	6	1	5	1	5	1	5	5	1	1	1.42094037586692	1	5	1	5	1	5	5	1	1	5	1	1	1	5
62	2	4	6	1	5	3	3	3	4	3	1	2	1.35514788347798	1	5	3	3	3	4	3	1	2	3.75	2.25	1	2.25	3.75
69	2	4	6	1	3	3	1	1	3	1	2	2	1.35514788347798	1	3	3	1	1	3	1	2	2	2	2	1	2	2
46	1	1	4	1	2	3	4	4	3	4	3	4	.523322270463375	3	2	3	4	4	3	4	3	4	3.25	3.5	3	3.5	3.25
44	1	1	3	1	1	1	1	1	1	1	1	1	.523322270463375	4	1	1	1	1	1	1	1	1	1	1	4	1	1
54	1	1	6	1	5	3	4	4	4	5	4	3	.523322270463375	1	5	3	4	4	4	5	4	3	4.5	3.5	1	3.5	4.5
54	1	1	6	1	2	3	5	4	1	2	4	5	.523322270463375	1	2	3	5	4	1	2	4	5	2.5	4	1	4	2.5
50	2	1	1	1	5	1	3	4	2	4	2	4	.493088514216157	6	5	1	3	4	2	4	2	4	3.5	2.75	6	2.75	3.5
63	2	1	1	1	5	1	5	1	5	5	1	1	.584327104503238	6	5	1	5	1	5	5	1	1	5	1	6	1	5
56	1	2	4	1	4	3	4	2	5	5	3	2	.79940235726656	3	4	3	4	2	5	5	3	2	4.5	2.5	3	2.5	4.5
48	1	2	4	1	3	5	1	4	2	2	5	4	.79940235726656	3	3	5	1	4	2	2	5	4	2	4.5	3	4.5	2
51	2	2	6	1	4	4	4	3	6	6	3	3	.75321870069936	1	4	4	4	3			3	3	4	3.25	1	3.25	4
65	1	2	5	1	3	3	2	4	3	4	3	4	.761054709374407	2	3	3	2	4	3	4	3	4	3	3.5	2	3.5	3
29	2	3	2	1	3	1	3	3	3	3	3	4	1.1639237285069	5	3	1	3	3	3	3	3	4	3	2.75	5	2.75	3
32	1	1	2	1	1	3	3	4	1	4	2	2	.509570652240827	5	1	3	3	4	1	4	2	2	2.25	2.75	5	2.75	2.25
26	1	1	3	1	1	5	1	5	1	1	3	4	.509570652240827	4	1	5	1	5	1	1	3	4	1	4.25	4	4.25	1
39	1	1	6	1	2	3	2	4	2	4	3	4	.509570652240827	1	2	3	2	4	2	4	3	4	2.5	3.5	1	3.5	2.5
39	1	1	6	1	2	3	3	4	3	2	4	3	.509570652240827	1	2	3	3	4	3	2	4	3	2.5	3.5	1	3.5	2.5
34	1	1	2	1	6	3	4	3	2	4	3	3	.509570652240827	5		3	4	3	2	4	3	3	3.33333333333333	3	5	3	3.33333333333333
33	2	1	6	1	5	2	5	2	2	5	1	2	.492821547278419	1	5	2	5	2	2	5	1	2	4.25	1.75	1	1.75	4.25
28	2	1	5	1	3	3	3	3	3	3	3	3	.492821547278419	2	3	3	3	3	3	3	3	3	3	3	2	3	3
36	2	1	6	1	4	4	3	4	3	4	4	4	.492821547278419	1	4	4	3	4	3	4	4	4	3.5	4	1	4	3.5
49	1	1	4	1	3	3	3	3	3	3	3	3	.420933712040167	3	3	3	3	3	3	3	3	3	3	3	3	3	3
53	1	1	6	1	4	2	4	3	2	4	2	3	.420933712040167	1	4	2	4	3	2	4	2	3	3.5	2.5	1	2.5	3.5
55	1	1	6	1	1	1	5	1	3	4	1	1	.420933712040167	1	1	1	5	1	3	4	1	1	3.25	1	1	1	3.25
44	1	1	1	1	3	3	1	4	3	3	3	4	.420933712040167	6	3	3	1	4	3	3	3	4	2.5	3.5	6	3.5	2.5
43	1	1	1	1	1	5	2	5	2	4	4	5	.420933712040167	6	1	5	2	5	2	4	4	5	2.25	4.75	6	4.75	2.25
54	1	1	3	1	2	4	4	4	2	4	4	4	.420933712040167	4	2	4	4	4	2	4	4	4	3	4	4	4	3
59	1	1	6	1	3	3	4	3	5	4	1	2	.420933712040167	1	3	3	4	3	5	4	1	2	4	2.25	1	2.25	4
51	1	1	4	1	2	6	3	4	2	3	2	3	.420933712040167	3	2		3	4	2	3	2	3	2.5	3	3	3	2.5
57	2	1	6	1	3	3	4	4	4	4	2	3	.396615222336318	1	3	3	4	4	4	4	2	3	3.75	3	1	3	3.75
51	2	1	3	1	3	4	4	4	3	4	6	3	.396615222336318	4	3	4	4	4	3	4		3	3.5	3.66666666666667	4	3.66666666666667	3.5
59	2	1	6	1	5	3	4	4	3	3	4	4	.396615222336318	1	5	3	4	4	3	3	4	4	3.75	3.75	1	3.75	3.75
65	2	1	2	1	4	3	3	4	4	5	1	4	.470002885461846	5	4	3	3	4	4	5	1	4	4	3	5	3	4
63	2	1	1	1	3	1	3	4	1	4	1	1	.470002885461846	6	3	1	3	4	1	4	1	1	2.75	1.75	6	1.75	2.75
62	2	1	6	1	4	4	4	4	4	4	4	3	.470002885461846	1	4	4	4	4	4	4	4	3	4	3.75	1	3.75	4
24	1	2	1	1	1	4	1	5	2	2	3	3	1.04904271346864	6	1	4	1	5	2	2	3	3	1.5	3.75	6	3.75	1.5
32	2	2	5	1	2	3	4	2	4	4	2	2	.75281089462768	2	2	3	4	2	4	4	2	2	3.5	2.25	2	2.25	3.5
26	2	2	1	1	2	3	2	4	2	2	4	4	.75281089462768	6	2	3	2	4	2	2	4	4	2	3.75	6	3.75	2
43	1	2	2	1	2	2	3	4	2	3	3	2	.642998436431769	5	2	2	3	4	2	3	3	2	2.5	2.75	5	2.75	2.5
48	1	2	1	1	1	5	1	5	1	1	5	5	.642998436431769	6	1	5	1	5	1	1	5	5	1	5	6	5	1
41	1	2	4	1	4	3	2	4	2	4	3	4	.642998436431769	3	4	3	2	4	2	4	3	4	3	3.5	3	3.5	3
46	1	2	1	1	4	4	2	4	3	4	3	3	.642998436431769	6	4	4	2	4	3	4	3	3	3.25	3.5	6	3.5	3.25
52	1	2	4	1	2	4	1	4	2	3	4	4	.642998436431769	3	2	4	1	4	2	3	4	4	2	4	3	4	2
54	2	2	3	1	3	3	3	3	2	3	3	4	.605850661357708	4	3	3	3	3	2	3	3	4	2.75	3.25	4	3.25	2.75
55	2	2	2	1	3	3	2	4	2	2	4	4	.605850661357708	5	3	3	2	4	2	2	4	4	2.25	3.75	5	3.75	2.25
44	2	2	2	1	3	4	4	4	3	3	2	3	.605850661357708	5	3	4	4	4	3	3	2	3	3.25	3.25	5	3.25	3.25
77	1	2	6	1	6	6	6	6	6	6	6	6	.612153546607071	1											1
71	1	2	1	1	3	3	3	3	3	3	3	3	.612153546607071	6	3	3	3	3	3	3	3	3	3	3	6	3	3
66	2	2	4	1	3	4	3	4	4	3	2	3	.717954185721168	3	3	4	3	4	4	3	2	3	3.25	3.25	3	3.25	3.25
63	2	2	2	1	2	4	2	4	6	4	3	4	.717954185721168	5	2	4	2	4		4	3	4	2.66666666666667	3.75	5	3.75	2.66666666666667
27	1	3	2	1	2	3	2	4	2	2	4	4	.968018671329091	5	2	3	2	4	2	2	4	4	2	3.75	5	3.75	2
58	1	3	2	1	6	6	6	6	6	6	6	6	.799637284554941	5											5
47	2	3	1	1	5	4	2	4	3	3	4	4	.753440055596933	6	5	4	2	4	3	3	4	4	3.25	4	6	4	3.25
41	2	3	6	1	3	3	3	3	3	3	3	3	.753440055596933	1	3	3	3	3	3	3	3	3	3	3	1	3	3
21	2	4	6	1	6	6	6	6	6	6	6	6	.746133131295465	1											1
38	1	4	2	1	2	3	2	4	2	3	2	3	.666539104500654	5	2	3	2	4	2	3	2	3	2.25	3	5	3	2.25
34	1	4	4	1	3	3	3	3	3	3	3	3	.666539104500654	3	3	3	3	3	3	3	3	3	3	3	3	3	3
45	2	4	7	1	4	3	3	3	3	3	2	3	.518788815574172		4	3	3	3	3	3	2	3	3.25	2.75		2.75	3.25
51	2	4	2	1	4	4	2	4	3	2	2	4	.518788815574172	5	4	4	2	4	3	2	2	4	2.75	3.5	5	3.5	2.75
44	2	4	3	1	2	5	1	4	2	2	5	5	.518788815574172	4	2	5	1	4	2	2	5	5	1.75	4.75	4	4.75	1.75
54	2	4	6	1	6	6	6	6	6	6	6	6	.518788815574172	1											1
54	2	4	6	1	4	4	4	2	4	4	1	4	.518788815574172	1	4	4	4	2	4	4	1	4	4	2.75	1	2.75	4
79	2	4	1	1	3	1	4	4	1	4	1	2	.614782858884907	6	3	1	4	4	1	4	1	2	3	2	6	2	3
48	2	2	6	1	3	3	3	3	3	3	3	3	.985884327360287	1	3	3	3	3	3	3	3	3	3	3	1	3	3
68	1	2	6	1	4	4	4	2	4	5	1	1	.996140841350999	1	4	4	4	2	4	5	1	1	4.25	2	1	2	4.25
79	1	4	6	1	5	2	2	4	5	5	3	4	.852993584378413	1	5	2	2	4	5	5	3	4	4.25	3.25	1	3.25	4.25
51	2	4	6	1	6	6	6	6	6	6	6	6	2.16676071574026	1											1
71	1	4	6	1	6	6	6	6	6	6	6	6	2.1893023172028	1											1
68	1	1	1	1	3	4	3	4	2	3	3	3	1.39720273838714	6	3	4	3	4	2	3	3	3	2.75	3.5	6	3.5	2.75
54	1	1	5	1	4	2	5	4	3	5	4	4	1.14964266233334	2	4	2	5	4	3	5	4	4	4.25	3.5	2	3.5	4.25
82	2	1	6	1	6	6	4	6	6	6	6	6	1.28365904913586	1			4						4		1		4
53	2	4	1	1	5	4	4	2	5	4	2	3	.799153735739961	6	5	4	4	2	5	4	2	3	4.5	2.75	6	2.75	4.5
44	1	1	4	1	3	3	3	3	3	3	3	3	.521552379088988	3	3	3	3	3	3	3	3	3	3	3	3	3	3
50	1	2	1	1	2	4	2	5	2	4	3	4	.796698754884919	6	2	4	2	5	2	4	3	4	2.5	4	6	4	2.5
41	2	2	6	1	1	1	4	3	3	1	2	2	.750671292808206	1	1	1	4	3	3	1	2	2	2.25	2	1	2	2.25
75	1	2	6	1	2	3	5	3	3	5	2	1	.758480799870488	1	2	3	5	3	3	5	2	1	3.75	2.25	1	2.25	3.75
47	2	3	2	1	4	3	3	3	4	3	3	4	.933539990401201	5	4	3	3	3	4	3	3	4	3.5	3.25	5	3.25	3.5
69	1	3	6	1	2	6	6	6	6	6	6	6	.943251947176167	1	2								2		1		2
80	2	4	6	1	6	4	3	4	6	4	6	4	.761738614663289	1		4	3	4		4		4	3.5	4	1	4	3.5
57	1	1	2	1	2	4	3	4	4	4	3	4	.676923015997218	5	2	4	3	4	4	4	3	4	3.25	3.75	5	3.75	3.25
46	1	1	2	1	4	4	3	4	4	3	2	2	.676923015997218	5	4	4	3	4	4	3	2	2	3.5	3	5	3	3.5
66	1	1	4	1	5	4	5	2	5	5	2	1	.644450750645992	3	5	4	5	2	5	5	2	1	5	2.25	3	2.25	5
63	2	1	6	1	5	1	5	1	5	5	1	1	.75583342852774	1	5	1	5	1	5	5	1	1	5	1	1	1	5
64	2	1	6	1	5	3	5	2	5	5	2	1	.75583342852774	1	5	3	5	2	5	5	2	1	5	2	1	2	5
68	2	3	2	1	2	4	2	4	2	4	2	2	1.43583793142731	5	2	4	2	4	2	4	2	2	2.5	3	5	3	2.5
80	1	4	6	1	3	3	3	3	3	3	3	3	.842967750088057	1	3	3	3	3	3	3	3	3	3	3	1	3	3
60	2	4	6	1	4	3	4	3	3	4	3	3	.98866081550639	1	4	3	4	3	3	4	3	3	3.75	3	1	3	3.75
61	1	2	6	1	5	2	5	2	5	5	1	3	2.52665481344859	1	5	2	5	2	5	5	1	3	5	2	1	2	5
53	1	3	6	1	4	2	3	3	5	5	2	2	3.30049120066694	1	4	2	3	3	5	5	2	2	4.25	2.25	1	2.25	4.25
72	2	3	2	1	3	2	2	2	3	3	3	2	3.68523675672447	5	3	2	2	2	3	3	3	2	2.75	2.25	5	2.25	2.75
28	1	1	4	1	1	1	1	5	1	4	4	4	.496917266976514	3	1	1	1	5	1	4	4	4	1.75	3.5	3	3.5	1.75
35	1	1	6	1	6	6	5	3	6	5	6	6	1.37536752418271	1			5	3		5			5	3	1	3	5
29	2	1	6	1	6	6	6	6	6	6	2	2	1.33016049563207	1							2	2		2	1	2
40	2	1	6	1	5	1	5	1	5	5	1	2	1.07049276483857	1	5	1	5	1	5	5	1	2	5	1.25	1	1.25	5
33	1	1	2	1	2	4	3	5	1	3	4	4	.775727757938338	5	2	4	3	5	1	3	4	4	2.25	4.25	5	4.25	2.25
32	1	1	6	1	3	2	5	2	2	5	2	1	.775727757938338	1	3	2	5	2	2	5	2	1	3.75	1.75	1	1.75	3.75
31	2	1	6	1	5	5	5	5	5	5	5	5	.750230320864937	1	5	5	5	5	5	5	5	5	5	5	1	5	5
41	2	1	6	1	2	2	2	4	2	2	2	4	.603773855174379	1	2	2	2	4	2	2	2	4	2	3	1	3	2
66	1	1	6	1	2	4	4	4	4	3	2	4	.610055134652067	1	2	4	4	4	4	3	2	4	3.25	3.5	1	3.5	3.25
66	2	1	6	1	5	5	5	3	4	4	3	4	.715493097886566	1	5	5	5	3	4	4	3	4	4.5	3.75	1	3.75	4.5
62	2	1	6	1	4	2	4	2	4	4	3	3	.715493097886566	1	4	2	4	2	4	4	3	3	4	2.5	1	2.5	4
64	2	2	6	1	4	3	3	3	4	4	4	4	1.09295342724862	1	4	3	3	3	4	4	4	4	3.75	3.5	1	3.5	3.75
63	1	4	6	1	5	2	4	4	5	5	6	6	.797976887716917	1	5	2	4	4	5	5			4.75	3	1	3	4.75
62	2	4	6	1	4	3	3	3	4	4	2	3	.935894024988555	1	4	3	3	3	4	4	2	3	3.75	2.75	1	2.75	3.75
40	1	1	2	1	2	4	2	5	2	2	4	4	.515422206691153	5	2	4	2	5	2	2	4	4	2	4.25	5	4.25	2
44	1	1	2	1	6	3	4	4	3	4	2	3	.515422206691153	5		3	4	4	3	4	2	3	3.66666666666667	3	5	3	3.66666666666667
53	2	1	6	1	3	3	3	3	3	3	3	3	.485644858695423	1	3	3	3	3	3	3	3	3	3	3	1	3	3
48	2	1	4	1	4	3	3	4	6	4	3	4	.485644858695423	3	4	3	3	4		4	3	4	3.66666666666667	3.5	3	3.5	3.66666666666667
22	2	2	3	1	4	2	4	4	4	4	4	2	1.06694178331938	4	4	2	4	4	4	4	4	2	4	3	4	3	4
25	2	2	5	1	3	4	3	2	2	4	3	4	.921797046498176	2	3	4	3	2	2	4	3	4	3	3.25	2	3.25	3
43	1	2	2	1	2	3	3	4	2	2	4	4	.787334593369414	5	2	3	3	4	2	2	4	4	2.25	3.75	5	3.75	2.25
58	2	2	1	1	4	3	3	4	3	3	2	2	.741848124467841	6	4	3	3	4	3	3	2	2	3.25	2.75	6	2.75	3.25
43	1	4	1	1	6	5	1	5	3	1	3	4	.674193175326958	6		5	1	5	3	1	3	4	1.66666666666667	4.25	6	4.25	1.66666666666667
67	2	1	1	1	3	5	3	4	3	2	4	5	.93410007081369	6	3	5	3	4	3	2	4	5	2.75	4.5	6	4.5	2.75
21	2	2	3	1	1	4	1	4	1	3	4	2	1.73174597650988	4	1	4	1	4	1	3	4	2	1.5	3.5	4	3.5	1.5
56	1	2	6	1	5	4	4	5	5	5	4	4	1.27791744174891	1	5	4	4	5	5	5	4	4	4.75	4.25	1	4.25	4.75
64	2	2	6	1	1	1	1	2	1	5	1	1	1.4268871031805	1	1	1	1	2	1	5	1	1	2	1.25	1	1.25	2
61	2	2	6	1	3	2	4	2	2	4	3	3	1.4268871031805	1	3	2	4	2	2	4	3	3	3.25	2.5	1	2.5	3.25
25	2	3	6	1	5	2	5	4	4	5	2	2	1.86063803790913	1	5	2	5	4	4	5	2	2	4.75	2.5	1	2.5	4.75
54	2	1	6	1	4	4	2	4	4	2	4	4	2.02312273955432	1	4	4	2	4	4	2	4	4	3	4	1	4	3
30	2	1	1	1	2	2	1	4	1	2	3	4	.59393193512653	6	2	2	1	4	1	2	3	4	1.5	3.25	6	3.25	1.5
41	1	1	6	1	1	2	3	2	1	2	2	3	.507295136612136	1	1	2	3	2	1	2	2	3	1.75	2.25	1	2.25	1.75
64	1	1	6	1	2	4	2	4	2	2	4	3	.482959987860858	1	2	4	2	4	2	2	4	3	2	3.75	1	3.75	2
61	2	1	1	1	4	3	3	4	4	4	3	4	.566431652225834	6	4	3	3	4	4	4	3	4	3.75	3.5	6	3.5	3.75
35	1	2	2	1	1	3	2	5	1	3	4	4	.938096692782706	5	1	3	2	5	1	3	4	4	1.75	4	5	4	1.75
30	2	2	6	1	6	3	4	2	3	4	3	2	.907262342524875	1		3	4	2	3	4	3	2	3.66666666666667	2.5	1	2.5	3.66666666666667
22	2	4	2	1	2	4	3	4	3	3	5	4	.899214527001949	5	2	4	3	4	3	3	5	4	2.75	4.25	5	4.25	2.75
53	2	1	6	1	4	3	4	4	3	4	3	3	.746176577519742	1	4	3	4	4	3	4	3	3	3.75	3.25	1	3.25	3.75
68	2	3	6	1	4	2	3	3	3	3	2	2	1.67977875565003	1	4	2	3	3	3	3	2	2	3.25	2.25	1	2.25	3.25
29	1	4	1	1	1	5	3	3	4	3	3	4	1.25400095550954	6	1	5	3	3	4	3	3	4	2.75	3.75	6	3.75	2.75
40	1	4	4	1	2	4	4	5	2	4	4	3	1.035874563779	3	2	4	4	5	2	4	4	3	3	4	3	4	3
54	2	4	3	1	6	4	2	5	3	3	4	4	.976029262266693	4		4	2	5	3	3	4	4	2.66666666666667	4.25	4	4.25	2.66666666666667
31	1	1	6	1	5	2	3	2	4	3	2	2	.771118519963903	1	5	2	3	2	4	3	2	2	3.75	2	1	2	3.75
33	2	1	3	1	5	1	5	2	5	5	1	5	.745772584179462	4	5	1	5	2	5	5	1	5	5	2.25	4	2.25	5
39	2	1	6	1	5	1	5	1	5	5	1	1	.745772584179462	1	5	1	5	1	5	5	1	1	5	1	1	1	5
30	2	1	1	1	2	3	2	4	2	4	4	4	.745772584179462	6	2	3	2	4	2	4	4	4	2.5	3.75	6	3.75	2.5
39	2	1	1	1	2	2	3	4	2	4	3	4	.745772584179462	6	2	2	3	4	2	4	3	4	2.75	3.25	6	3.25	2.75
52	2	1	6	1	2	3	5	3	3	5	1	4	.600186337062823	1	2	3	5	3	3	5	1	4	3.75	2.75	1	2.75	3.75
51	2	1	6	1	5	3	5	2	5	4	2	1	.600186337062823	1	5	3	5	2	5	4	2	1	4.75	2	1	2	4.75
76	1	1	6	1	2	4	5	4	3	5	3	6	.606430294282024	1	2	4	5	4	3	5	3		3.75	3.66666666666667	1	3.66666666666667	3.75
67	1	1	2	1	4	1	2	1	3	4	3	2	.606430294282024	5	4	1	2	1	3	4	3	2	3.25	1.75	5	1.75	3.25
60	2	1	6	1	4	4	5	3	2	3	4	4	.711241763673659	1	4	4	5	3	2	3	4	4	3.5	3.75	1	3.75	3.5
69	2	1	6	1	3	3	3	3	3	3	3	3	.711241763673659	1	3	3	3	3	3	3	3	3	3	3	1	3	3
64	2	1	6	1	5	6	4	2	5	5	2	2	.711241763673659	1	5		4	2	5	5	2	2	4.75	2	1	2	4.75
18	2	2	2	1	4	5	3	4	2	5	3	1	1.31858470098897	5	4	5	3	4	2	5	3	1	3.5	3.25	5	3.25	3.5
35	2	2	1	1	1	4	3	4	1	5	2	5	1.13920693887145	6	1	4	3	4	1	5	2	5	2.5	3.75	6	3.75	2.5
55	1	2	6	1	6	6	5	6	6	3	5	3	.973030924092616	1			5			3	5	3	4	4	1	4	4
57	2	2	6	1	4	6	5	3	5	6	1	6	.916816271209657	1	4		5	3	5		1		4.66666666666667	2	1	2	4.66666666666667
61	1	2	6	1	6	6	6	6	6	6	6	6	.926354245038444	1											1
37	1	3	4	1	6	6	6	6	6	6	6	6	1.46487463877714	3											3
29	2	3	4	1	4	4	2	4	2	4	4	4	1.41672559610022	3	4	4	2	4	2	4	4	4	3	4	3	4	3
26	2	3	4	1	4	2	2	4	4	4	1	4	1.41672559610022	3	4	2	2	4	4	4	1	4	3.5	2.75	3	2.75	3.5
25	1	4	6	1	2	2	1	4	2	2	4	3	1.00865433576363	1	2	2	1	4	2	2	4	3	1.75	3.25	1	3.25	1.75
45	2	4	6	1	6	6	6	6	6	6	6	6	.785068099742754	1											1
25	1	1	4	1	1	5	1	4	1	1	4	4	1.04460791937764	3	1	5	1	4	1	1	4	4	1	4.25	3	4.25	1
31	2	1	1	1	6	6	6	6	6	6	6	6	1.01027264592875	6											6
65	2	1	6	1	3	3	3	3	3	3	3	3	.963494922882154	1	3	3	3	3	3	3	3	3	3	3	1	3	3
31	2	2	5	1	3	4	4	3	3	3	2	3	1.5432447274263	2	3	4	4	3	3	3	2	3	3.25	3	2	3	3.25
54	2	4	6	1	3	6	2	2	2	3	3	3	1.0635049386188	1	3		2	2	2	3	3	3	2.5	2.66666666666667	1	2.66666666666667	2.5
35	2	1	6	1	4	2	2	4	3	2	3	3	2.59297641300569	1	4	2	2	4	3	2	3	3	2.75	3	1	3	2.75
41	2	2	6	1	3	3	5	3	3	3	2	3	3.18767814309248	1	3	3	5	3	3	3	2	3	3.5	2.75	1	2.75	3.5
62	2	3	5	1	4	3	3	3	5	4	2	2	3.92160318275578	2	4	3	3	3	5	4	2	2	4	2.5	2	2.5	4
23	1	1	1	1	1	2	4	5	2	5	4	4	.853689576970749	6	1	2	4	5	2	5	4	4	3	3.75	6	3.75	3
22	1	1	1	1	1	5	1	4	1	3	4	5	.853689576970749	6	1	5	1	4	1	3	4	5	1.5	4.5	6	4.5	1.5
63	2	1	6	1	4	2	4	2	4	5	2	3	.584256481860597	1	4	2	4	2	4	5	2	3	4.25	2.25	1	2.25	4.25
57	1	1	6	1	6	6	6	6	6	6	6	6	1.44827622621554	1											1
67	1	1	6	1	5	6	5	1	6	5	6	2	1.37880184167232	1	5		5	1		5		2	5	1.5	1	1.5	5
62	2	1	6	1	5	2	5	4	3	4	1	2	1.6171049877852	1	5	2	5	4	3	4	1	2	4.25	2.25	1	2.25	4.25
37	1	2	5	1	2	3	2	5	2	4	3	3	2.67817102904217	2	2	3	2	5	2	4	3	3	2.5	3.5	2	3.5	2.5
59	1	2	6	1	4	1	1	2	4	1	2	2	1.24778044765854	1	4	1	1	2	4	1	2	2	2.5	1.75	1	1.75	2.5
30	1	1	3	1	6	5	4	6	4	1	2	2	.795384565465695	4		5	4		4	1	2	2	3	3	4	3	3
38	2	1	3	1	2	4	2	4	3	3	3	4	.769241027736666	4	2	4	2	4	3	3	3	4	2.5	3.75	4	3.75	2.5
32	2	1	6	1	4	3	4	4	3	6	2	2	.769241027736666	1	4	3	4	4	3		2	2	3.66666666666667	2.75	1	2.75	3.66666666666667
40	1	1	4	1	2	3	4	4	2	3	2	3	.6570319074865	3	2	3	4	4	2	3	2	3	2.75	3	3	3	2.75
43	2	1	6	1	6	6	6	6	6	6	6	6	.619073380477889	1											1
75	2	1	1	1	4	3	3	3	4	4	3	2	.733623569522243	6	4	3	3	3	4	4	3	2	3.75	2.75	6	2.75	3.75
37	1	3	1	1	1	5	2	5	1	3	4	4	1.51097224079122	6	1	5	2	5	1	3	4	4	1.75	4.5	6	4.5	1.75
52	1	3	6	1	4	2	2	3	4	5	2	3	1.2481471436964	1	4	2	2	3	4	5	2	3	3.75	2.5	1	2.5	3.75
29	2	4	4	1	2	4	4	4	2	4	4	4	1.0061984996939	3	2	4	4	4	2	4	4	4	3	4	3	4	3
50	1	4	2	1	3	3	3	4	3	3	1	3	.859424414099569	5	3	3	3	4	3	3	1	3	3	2.75	5	2.75	3
40	1	4	6	1	4	4	2	4	3	3	3	3	.859424414099569	1	4	4	2	4	3	3	3	3	3	3.5	1	3.5	3
66	1	4	6	1	4	3	5	3	3	4	4	3	.818197484353575	1	4	3	5	3	3	4	4	3	4	3.25	1	3.25	4
66	1	4	7	1	6	6	6	6	6	6	6	6	.818197484353575
65	1	4	2	1	3	5	1	5	3	2	3	5	2.51819015857544	5	3	5	1	5	3	2	3	5	2.25	4.5	5	4.5	2.25
29	2	1	6	1	3	4	3	5	3	4	4	4	1.54818065327356	1	3	4	3	5	3	4	4	4	3.25	4.25	1	4.25	3.25
74	1	1	2	1	2	2	2	3	2	3	3	2	1.25891413694084	5	2	2	2	3	2	3	3	2	2.25	2.5	5	2.5	2.25
27	2	2	6	1	5	2	5	2	5	5	2	5	2.36492756672771	1	5	2	5	2	5	5	2	5	5	2.75	1	2.75	5
40	2	3	2	1	2	2	3	4	2	3	4	4	1.33496912041213	5	2	2	3	4	2	3	4	4	2.5	3.5	5	3.5	2.5
20	1	1	3	1	2	2	2	4	3	4	2	2	.9787324126765	4	2	2	2	4	3	4	2	2	2.75	2.5	4	2.5	2.75
55	1	2	1	1	1	5	1	5	1	2	3	4	.916382789227491	6	1	5	1	5	1	2	3	4	1.25	4.25	6	4.25	1.25
43	1	2	6	1	4	4	4	4	3	4	2	2	.916382789227491	1	4	4	4	4	3	4	2	2	3.75	3	1	3	3.75
41	2	2	2	1	2	4	3	5	2	3	4	6	.863440853746478	5	2	4	3	5	2	3	4		2.5	4.33333333333333	5	4.33333333333333	2.5
20	2	1	6	1	4	3	3	3	3	3	6	3	.976194112504392	1	4	3	3	3	3	3		3	3.25	3	1	3	3.25
27	1	4	3	1	3	2	4	1	4	3	3	2	1.14068759578909	4	3	2	4	1	4	3	3	2	3.5	2	4	2	3.5
50	2	4	6	1	5	3	5	1	5	5	5	2	.887833831149196	1	5	3	5	1	5	5	5	2	5	2.75	1	2.75	5
27	1	1	5	1	4	3	4	4	4	4	4	5	2.23823387784324	2	4	3	4	4	4	4	4	5	4	4	2	4	4
33	2	1	5	1	3	4	3	3	4	4	3	4	2.16466524906614	2	3	4	3	3	4	4	3	4	3.5	3.5	2	3.5	3.5
31	1	2	1	1	3	2	3	1	3	2	2	4	3.41902024631491	6	3	2	3	1	3	2	2	4	2.75	2.25	6	2.25	2.75
30	2	2	6	1	3	2	3	2	3	2	3	3	3.3066402873783	1	3	2	3	2	3	2	3	3	2.75	2.5	1	2.5	2.75
52	1	4	6	1	1	5	1	5	1	1	5	5	2.01888187879089	1	1	5	1	5	1	1	5	5	1	5	1	5	1
22	2	1	6	1	4	4	4	4	4	4	3	3	.59195718030224	1	4	4	4	4	4	4	3	3	4	3.5	1	3.5	4
28	1	1	4	1	2	5	5	1	1	3	4	2	.528809929906654	3	2	5	5	1	1	3	4	2	2.75	3	3	3	2.75
39	1	1	2	1	2	3	2	4	3	1	2	4	.528809929906654	5	2	3	2	4	3	1	2	4	2	3.25	5	3.25	2
38	2	1	6	1	3	3	3	3	3	3	3	3	.511428448099919	1	3	3	3	3	3	3	3	3	3	3	1	3	3
48	1	1	1	1	4	4	4	4	4	3	3	3	.436826425894929	6	4	4	4	4	4	3	3	3	3.75	3.5	6	3.5	3.75
69	1	1	6	1	4	4	5	1	2	2	4	4	.415871689124469	1	4	4	5	1	2	2	4	4	3.25	3.25	1	3.25	3.25
70	1	2	4	1	5	5	1	4	4	4	3	4	.635265929562218	3	5	5	1	4	4	4	3	4	3.5	4	3	4	3.5
27	2	4	3	1	4	2	4	4	3	4	3	2	.66896917692107	4	4	2	4	4	3	4	3	2	3.75	2.75	4	2.75	3.75
55	1	1	2	1	4	4	3	4	3	4	3	4	1.20904810480069	5	4	4	3	4	3	4	3	4	3.5	3.75	5	3.75	3.5
59	1	1	6	1	5	1	5	1	5	5	1	1	1.20904810480069	1	5	1	5	1	5	5	1	1	5	1	1	1	5
62	1	1	6	1	5	3	4	2	3	4	3	3	1.15104958805112	1	5	3	4	2	3	4	3	3	4	2.75	1	2.75	4
41	2	4	2	1	3	4	4	4	3	5	1	2	1.49011736603766	5	3	4	4	4	3	5	1	2	3.75	2.75	5	2.75	3.75
34	2	1	5	1	2	4	3	3	3	4	3	3	.79838087697038	2	2	4	3	3	3	4	3	3	3	3.25	2	3.25	3
64	1	1	6	1	1	3	1	1	4	1	3	4	.649209102668998	1	1	3	1	1	4	1	3	4	1.75	2.75	1	2.75	1.75
24	2	2	1	1	5	2	2	5	2	2	2	5	1.41160030854926	6	5	2	2	5	2	2	2	5	2.75	3.5	6	3.5	2.75
32	1	2	6	1	2	4	2	4	2	5	3	3	1.26101732533933	1	2	4	2	4	2	5	3	3	2.75	3.5	1	3.5	2.75
57	2	2	6	1	6	2	4	2	1	4	3	3	.981490328495288	1		2	4	2	1	4	3	3	3	2.5	1	2.5	3
48	2	4	7	1	1	2	3	1	2	3	3	2	.840448376958922		1	2	3	1	2	3	3	2	2.25	2		2	2.25
65	1	4	6	1	2	4	3	4	2	4	4	2	.849191867749399	1	2	4	3	4	2	4	4	2	2.75	3.5	1	3.5	2.75
27	2	1	4	1	2	4	3	5	2	2	4	4	.642176809841205	3	2	4	3	5	2	2	4	4	2.25	4.25	3	4.25	2.25
42	1	1	1	1	1	6	1	5	1	4	4	4	.548502535746184	6	1		1	5	1	4	4	4	1.75	4.33333333333333	6	4.33333333333333	1.75
40	1	1	6	1	5	6	4	3	4	4	2	2	.548502535746184	1	5		4	3	4	4	2	2	4.25	2.33333333333333	1	2.33333333333333	4.25
66	1	1	1	1	5	3	2	4	5	4	2	4	.522190651727391	6	5	3	2	4	5	4	2	4	4	3.25	6	3.25	4
76	2	1	6	1	3	3	3	3	3	3	3	3	.612442688979128	1	3	3	3	3	3	3	3	3	3	3	1	3	3
25	2	2	4	1	3	2	4	2	2	5	2	2	.980958932082953	3	3	2	4	2	2	5	2	2	3.5	2	3	2	3.5
36	2	2	2	1	2	4	5	1	2	4	4	4	.980958932082953	5	2	4	5	1	2	4	4	4	3.25	3.25	5	3.25	3.25
43	2	2	6	1	4	2	4	3	4	4	2	2	.789460702559492	1	4	2	4	3	4	4	2	2	4	2.25	1	2.25	4
72	2	2	6	1	2	1	2	3	2	6	3	6	.935538494906935	1	2	1	2	3	2		3		2	2.33333333333333	1	2.33333333333333	2
51	2	1	2	1	3	3	3	4	3	3	3	3	.720822222144336	5	3	3	3	4	3	3	3	3	3	3.25	5	3.25	3
72	1	1	6	1	4	4	5	4	4	4	6	4	.728321198445171	1	4	4	5	4	4	4		4	4.25	4	1	4	4.25
68	1	2	4	1	4	3	2	4	3	4	2	4	1.11254902713914	3	4	3	2	4	3	4	2	4	3.25	3.25	3	3.25	3.25
20	1	3	1	1	2	4	4	5	2	4	3	3	6.0854829602975	6	2	4	4	5	2	4	3	3	3	3.75	6	3.75	3
58	2	4	6	1	4	2	3	3	5	4	1	3	2.02015309130409	1	4	2	3	3	5	4	1	3	4	2.25	1	2.25	4
56	2	4	1	1	4	1	3	3	4	4	1	2	2.02015309130409	6	4	1	3	3	4	4	1	2	3.75	1.75	6	1.75	3.75
34	1	1	4	1	1	4	3	5	1	4	5	5	.561587334718212	3	1	4	3	5	1	4	5	5	2.25	4.75	3	4.75	2.25
57	1	1	6	1	5	1	5	3	5	5	1	1	.463902386054134	1	5	1	5	3	5	5	1	1	5	1.5	1	1.5	5
58	2	1	6	1	5	2	3	4	4	3	4	4	.43710147874697	1	5	2	3	4	4	3	4	4	3.75	3.5	1	3.5	3.75
27	2	2	4	1	3	2	4	3	2	4	4	3	.829657402759897	3	3	2	4	3	2	4	4	3	3.25	3	3	3	3.25
46	1	2	6	1	3	3	3	3	3	3	3	3	.708635351262411	1	3	3	3	3	3	3	3	3	3	3	1	3	3
59	1	2	4	1	2	6	3	4	2	6	2	4	.708635351262411	3	2		3	4	2		2	4	2.33333333333333	3.33333333333333	3	3.33333333333333	2.33333333333333
34	2	4	2	1	2	4	4	4	1	2	2	2	.710434119764083	5	2	4	4	4	1	2	2	2	2.25	3	5	3	2.25
65	2	4	6	1	4	3	6	6	6	4	6	3	.677539543600811	1	4	3				4		3	4	3	1	3	4
24	1	1	4	1	4	3	3	3	3	3	2	1	2.09480951750313	3	4	3	3	3	3	3	2	1	3.25	2.25	3	2.25	3.25
58	1	1	6	1	4	3	5	2	4	3	3	3	1.28398894256956	1	4	3	5	2	4	3	3	3	4	2.75	1	2.75	4
44	1	1	4	1	3	2	4	3	3	3	2	2	1.28398894256956	3	3	2	4	3	3	3	2	2	3.25	2.25	3	2.25	3.25
55	1	1	6	1	4	3	4	6	4	4	2	2	1.28398894256956	1	4	3	4		4	4	2	2	4	2.33333333333333	1	2.33333333333333	4
24	2	2	5	1	6	4	2	4	3	4	4	4	2.65790149194797	2		4	2	4	3	4	4	4	3	4	2	4	3
45	1	2	4	1	1	3	2	4	1	4	2	4	1.96136080065054	3	1	3	2	4	1	4	2	4	2	3.25	3	3.25	2
23	1	4	1	1	2	4	2	5	1	3	4	4	2.74009590967592	6	2	4	2	5	1	3	4	4	2	4.25	6	4.25	2
48	1	4	3	1	3	3	3	4	3	3	3	3	1.67950967389029	4	3	3	3	4	3	3	3	3	3	3.25	4	3.25	3
61	1	4	6	1	3	4	4	2	3	4	3	2	1.59894292922114	1	3	4	4	2	3	4	3	2	3.5	2.75	1	2.75	3.5
46	2	1	6	1	5	1	4	3	5	5	2	3	.682350509095803	1	5	1	4	3	5	5	2	3	4.75	2.25	1	2.25	4.75
50	2	1	6	1	6	4	4	3	3	4	3	4	.682350509095803	1		4	4	3	3	4	3	4	3.66666666666667	3.5	1	3.5	3.66666666666667
50	2	1	6	1	4	3	5	3	4	4	4	4	.682350509095803	1	4	3	5	3	4	4	4	4	4.25	3.5	1	3.5	4.25
31	2	2	6	1	2	4	4	4	2	4	6	6	1.2951618300885	1	2	4	4	4	2	4			3	4	1	4	3
52	1	2	3	1	4	3	3	5	3	3	3	3	1.1062366892085	4	4	3	3	5	3	3	3	3	3.25	3.5	4	3.5	3.25
59	2	2	6	1	5	5	5	1	5	5	5	5	1.04232637561982	1	5	5	5	1	5	5	5	5	5	4	1	4	5
60	2	2	6	1	6	3	3	3	6	2	3	6	1.23519314576102	1		3	3	3		2	3		2.5	3	1	3	2.5
62	2	2	6	1	4	2	5	2	4	4	2	2	1.23519314576102	1	4	2	5	2	4	4	2	2	4.25	2	1	2	4.25
30	1	4	4	1	4	5	4	4	3	4	4	2	1.14673686655076	3	4	5	4	4	3	4	4	2	3.75	3.75	3	3.75	3.75
51	2	4	4	1	5	2	3	6	4	2	2	3	.892542173078942	3	5	2	3		4	2	2	3	3.5	2.33333333333333	3	2.33333333333333	3.5
38	1	1	5	1	4	2	4	3	3	3	2	2	.705158980491651	2	4	2	4	3	3	3	2	2	3.5	2.25	2	2.25	3.5
36	2	1	6	1	6	6	6	6	6	6	6	6	.68198107233014	1											1
38	2	1	3	1	3	3	3	3	3	3	3	3	.68198107233014	4	3	3	3	3	3	3	3	3	3	3	4	3	3
27	2	1	6	1	4	4	4	4	4	4	2	2	.68198107233014	1	4	4	4	4	4	4	2	2	4	3	1	3	4
37	2	1	4	1	4	4	4	4	4	5	2	3	.68198107233014	3	4	4	4	4	4	5	2	3	4.25	3.25	3	3.25	4.25
45	1	1	6	1	5	1	4	2	5	5	1	2	.58250055400861	1	5	1	4	2	5	5	1	2	4.75	1.5	1	1.5	4.75
49	1	1	1	1	2	4	1	4	2	4	2	4	.58250055400861	6	2	4	1	4	2	4	2	4	2.25	3.5	6	3.5	2.25
51	1	1	6	1	4	3	3	3	4	3	2	3	.58250055400861	1	4	3	3	3	4	3	2	3	3.5	2.75	1	2.75	3.5
53	1	1	4	1	3	4	2	5	2	3	4	4	.58250055400861	3	3	4	2	5	2	3	4	4	2.5	4.25	3	4.25	2.5
48	1	1	2	1	2	4	3	4	2	2	3	4	.58250055400861	5	2	4	3	4	2	2	3	4	2.25	3.75	5	3.75	2.25
50	2	1	3	1	4	6	4	2	4	5	3	2	.548847906762829	4	4		4	2	4	5	3	2	4.25	2.33333333333333	4	2.33333333333333	4.25
57	2	1	4	1	6	6	5	4	1	4	1	1	.548847906762829	3			5	4	1	4	1	1	3.33333333333333	2	3	2	3.33333333333333
70	1	1	2	1	6	1	4	3	5	6	1	2	.554557771579889	5		1	4	3	5		1	2	4.5	1.75	5	1.75	4.5
76	1	1	6	1	4	2	5	2	4	5	6	4	.554557771579889	1	4	2	5	2	4	5		4	4.5	2.66666666666667	1	2.66666666666667	4.5
70	1	1	6	1	2	4	4	4	3	2	3	4	.554557771579889	1	2	4	4	4	3	2	3	4	2.75	3.75	1	3.75	2.75
76	2	1	6	1	1	1	5	4	1	1	4	4	.650403931393943	1	1	1	5	4	1	1	4	4	2	3.25	1	3.25	2
67	2	1	6	1	2	6	4	6	2	4	2	6	.650403931393943	1	2		4		2	4	2		3	2	1	2	3
37	2	2	4	1	3	3	2	4	3	3	3	4	1.04176204148385	3	3	3	2	4	3	3	3	4	2.75	3.5	3	3.5	2.75
39	2	2	1	1	4	4	2	4	2	4	4	3	1.04176204148385	6	4	4	2	4	2	4	4	3	3	3.75	6	3.75	3
46	1	2	4	1	6	4	2	4	2	3	2	4	.889800305213935	3		4	2	4	2	3	2	4	2.33333333333333	3.5	3	3.5	2.33333333333333
29	2	3	2	1	2	4	4	5	2	2	4	2	1.29554245050323	5	2	4	4	5	2	2	4	2	2.5	3.75	5	3.75	2.5
59	2	3	1	1	3	3	2	2	2	2	2	2	1.04263269309162	6	3	3	2	2	2	2	2	2	2.25	2.25	6	2.25	2.25
48	1	4	1	1	3	5	1	5	1	2	4	4	.761934377367831	6	3	5	1	5	1	2	4	4	1.75	4.5	6	4.5	1.75
50	1	4	1	1	5	4	3	4	5	4	1	2	.761934377367831	6	5	4	3	4	5	4	1	2	4.25	2.75	6	2.75	4.25
64	1	4	1	1	2	3	3	4	3	3	4	4	1.18039781859715	6	2	3	3	4	3	3	4	4	2.75	3.75	6	3.75	2.75
31	2	1	2	1	5	5	5	5	5	5	2	3	2.84834551563708	5	5	5	5	5	5	5	2	3	5	3.75	5	3.75	5
74	2	4	6	1	4	6	1	3	6	5	1	6	2.32355815269693	1	4		1	3		5	1		3.33333333333333	2	1	2	3.33333333333333
59	1	1	6	1	2	3	3	4	2	4	3	4	.8972967030744	1	2	3	3	4	2	4	3	4	2.75	3.5	1	3.5	2.75
29	2	1	2	1	3	3	4	3	3	3	3	3	.844999677130879	5	3	3	4	3	3	3	3	3	3.25	3	5	3	3.25
46	2	1	3	1	4	3	4	4	4	4	3	3	.680042779521657	4	4	3	4	4	4	4	3	3	4	3.25	4	3.25	4
63	1	2	6	1	4	2	4	2	4	4	2	3	1.0496082245066	1	4	2	4	2	4	4	2	3	4	2.25	1	2.25	4
25	2	4	6	1	3	2	4	3	3	5	2	3	1.10529388931915	1	3	2	4	3	3	5	2	3	3.75	2.5	1	2.5	3.75
41	2	1	2	1	4	4	4	4	4	3	4	3	.882627762383169	5	4	4	4	4	4	3	4	3	3.75	3.75	5	3.75	3.75
47	2	3	6	1	4	2	5	2	4	4	2	2	1.67670596817756	1	4	2	5	2	4	4	2	2	4.25	2	1	2	4.25
51	2	4	6	1	4	3	5	3	3	4	3	3	1.15451295273625	1	4	3	5	3	3	4	3	3	4	3	1	3	4
22	1	4	3	1	1	4	3	5	1	2	5	5	5.13081513286938	4	1	4	3	5	1	2	5	5	1.75	4.75	4	4.75	1.75
53	2	1	6	1	6	6	6	6	6	6	6	6	.835520166418578	1											1
62	2	2	6	1	4	4	3	4	4	4	1	2	1.51246136545409	1	4	4	3	4	4	4	1	2	3.75	2.75	1	2.75	3.75
43	1	3	5	1	2	3	1	3	2	4	3	4	1.68453715197876	2	2	3	1	3	2	4	3	4	2.25	3.25	2	3.25	2.25
52	1	1	2	1	2	2	5	4	2	4	2	2	.713256535074785	5	2	2	5	4	2	4	2	2	3.25	2.5	5	2.5	3.25
21	2	2	2	1	3	4	2	4	2	2	4	4	1.47646568117873	5	3	4	2	4	2	2	4	4	2.25	4	5	4	2.25
69	1	4	2	1	2	3	2	3	2	5	2	3	1.17538056185583	5	2	3	2	3	2	5	2	3	2.75	2.75	5	2.75	2.75
37	2	2	2	1	3	3	2	4	3	4	3	3	.745801881862249	5	3	3	2	4	3	4	3	3	3	3.25	5	3.25	3
27	1	1	4	1	2	2	2	1	2	2	2	2	1.17856502535874	3	2	2	2	1	2	2	2	2	2	1.75	3	1.75	2
24	1	1	2	1	3	3	2	2	3	3	3	3	1.10308729863018	5	3	3	2	2	3	3	3	3	2.75	2.75	5	2.75	2.75
46	2	1	2	1	4	4	4	4	4	4	4	4	.470302983854821	5	4	4	4	4	4	4	4	4	4	4	5	4	4
32	1	3	3	1	2	1	2	2	2	2	2	1	1.14786837194868	4	2	1	2	2	2	2	2	1	2	1.5	4	1.5	2
51	2	1	6	1	3	2	5	4	3	4	3	2	.445201979911149	1	3	2	5	4	3	4	3	2	3.75	2.75	1	2.75	3.75
70	2	2	1	1	4	4	2	4	2	4	1	4	.805906094793104	6	4	4	2	4	2	4	1	4	3	3.25	6	3.25	3
54	1	3	5	1	3	4	2	4	3	3	3	3	.897595660089812	2	3	4	2	4	3	3	3	3	2.75	3.5	2	3.5	2.75
48	1	4	2	1	2	2	3	5	3	4	2	4	.618048623647407	5	2	2	3	5	3	4	2	4	3	3.25	5	3.25	3
57	1	4	6	1	4	4	4	4	4	5	1	3	.49712675354493	1	4	4	4	4	4	5	1	3	4.25	3	1	3	4.25
45	1	3	2	1	3	4	1	5	3	3	4	5	.937058245081411	5	3	4	1	5	3	3	4	5	2.5	4.5	5	4.5	2.5
23	2	4	1	1	4	5	2	5	4	2	4	4	.874359182736168	6	4	5	2	5	4	2	4	4	3	4.5	6	4.5	3
69	2	4	6	1	4	4	3	4	3	4	2	5	.720435825067187	1	4	4	3	4	3	4	2	5	3.5	3.75	1	3.75	3.5
57	1	2	6	1	4	3	2	5	3	3	3	4	1.93394197460211	1	4	3	2	5	3	3	3	4	3	3.75	1	3.75	3
31	1	3	1	1	1	3	2	5	2	3	4	4	2.91150309955777	6	1	3	2	5	2	3	4	4	2	4	6	4	2
48	1	3	1	1	3	3	3	3	3	3	3	3	2.40506356071327	6	3	3	3	3	3	3	3	3	3	3	6	3	3
35	1	1	6	1	2	4	2	4	2	2	2	2	.565271788415704	1	2	4	2	4	2	2	2	2	2	3	1	3	2
46	1	1	4	1	4	4	2	5	3	5	3	4	.466945949816893	3	4	4	2	5	3	5	3	4	3.5	4	3	4	3.5
56	2	1	6	1	6	6	6	6	6	6	6	6	.439969207522151	1											1
60	1	1	6	1	4	2	5	3	4	4	2	2	.444546367547117	1	4	2	5	3	4	4	2	2	4.25	2.25	1	2.25	4.25
63	1	1	6	1	3	3	3	3	3	3	5	3	.444546367547117	1	3	3	3	3	3	3	5	3	3	3.5	1	3.5	3
65	1	1	6	1	6	6	6	6	6	6	6	6	.444546367547117	1											1
65	1	1	1	1	2	6	3	3	2	4	6	3	.444546367547117	6	2		3	3	2	4		3	2.75	3	6	3	2.75
74	2	1	5	1	3	3	3	3	3	3	3	3	.521378871521033	2	3	3	3	3	3	3	3	3	3	3	2	3	3
65	2	1	6	1	4	2	4	2	4	5	2	4	.521378871521033	1	4	2	4	2	4	5	2	4	4.25	2.5	1	2.5	4.25
66	2	1	2	1	3	1	4	3	2	4	3	3	.521378871521033	5	3	1	4	3	2	4	3	3	3.25	2.5	5	2.5	3.25
67	2	1	1	1	4	2	4	2	6	4	2	6	.521378871521033	6	4	2	4	2		4	2		4	2	6	2	4
38	1	2	1	1	6	3	1	5	6	6	4	6	.863482457483956	6		3	1	5			4		1	4	6	4	1
32	2	2	1	1	3	4	4	4	3	4	4	4	.835100606508046	6	3	4	4	4	3	4	4	4	3.5	4	6	4	3.5
40	1	2	2	1	1	1	3	5	2	4	3	4	.713284555364286	5	1	1	3	5	2	4	3	4	2.5	3.25	5	3.25	2.5
40	2	2	1	1	1	2	4	4	1	3	1	2	.672076159316677	6	1	2	4	4	1	3	1	2	2.25	2.25	6	2.25	2.25
69	2	2	6	1	2	4	3	3	2	6	6	6	.796433712927687	1	2	4	3	3	2				2.33333333333333	3.5	1	3.5	2.33333333333333
66	1	3	7	1	3	2	4	2	1	4	5	6	.844493657876036		3	2	4	2	1	4	5		3	3		3	3
63	2	3	6	1	1	1	4	1	1	4	1	1	.99045045127584	1	1	1	4	1	1	4	1	1	2.5	1	1	1	2.5
32	2	4	1	1	1	5	1	5	1	1	5	5	.715095125199156	6	1	5	1	5	1	1	5	5	1	5	6	5	1
76	1	4	1	1	3	3	1	1	3	6	3	5	.581484699777876	6	3	3	1	1	3		3	5	2.33333333333333	3	6	3	2.33333333333333
46	1	2	4	1	1	4	2	4	4	4	3	4	.573729674000988	3	1	4	2	4	4	4	3	4	2.75	3.75	3	3.75	2.75
59	1	3	6	1	5	1	5	2	4	4	1	2	.713494174468998	1	5	1	5	2	4	4	1	2	4.5	1.5	1	1.5	4.5
30	2	4	1	1	1	3	1	5	1	1	2	3	.575186003923322	6	1	3	1	5	1	1	2	3	1	3.25	6	3.25	1
85	2	4	6	1	3	3	3	3	3	3	3	3	.548553696594971	1	3	3	3	3	3	3	3	3	3	3	1	3	3
57	1	2	1	1	1	4	2	5	1	1	3	4	.376970831140864	6	1	4	2	5	1	1	3	4	1.25	4	6	4	1.25
78	2	2	6	1	3	5	5	5	3	4	3	4	.420915154342044	1	3	5	5	5	3	4	3	4	3.75	4.25	1	4.25	3.75
67	2	4	6	1	5	3	3	4	4	4	2	3	.360428878445014	1	5	3	3	4	4	4	2	3	4	3	1	3	4
68	2	4	4	1	2	4	3	4	2	4	3	2	.360428878445014	3	2	4	3	4	2	4	3	2	2.75	3.25	3	3.25	2.75
61	1	1	1	1	4	2	3	4	4	4	2	4	.603006459816908	6	4	2	3	4	4	4	2	4	3.75	3	6	3	3.75
34	1	2	6	1	1	4	3	4	1	2	3	3	1.17127376987558	1	1	4	3	4	1	2	3	3	1.75	3.5	1	3.5	1.75
56	1	3	6	1	5	3	3	3	5	4	3	3	1.20323605741846	1	5	3	3	3	5	4	3	3	4.25	3	1	3	4.25
43	1	3	3	1	3	3	3	3	3	3	3	3	1.20323605741846	4	3	3	3	3	3	3	3	3	3	3	4	3	3
67	1	1	2	1	5	5	4	5	4	2	1	3	.503381072860249	5	5	5	4	5	4	2	1	3	3.75	3.5	5	3.5	3.75
25	2	2	2	1	3	2	3	3	3	3	3	3	.267631873664973	5	3	2	3	3	3	3	3	3	3	2.75	5	2.75	3
64	2	4	6	1	5	4	3	3	3	4	2	2	.604934518317694	1	5	4	3	3	3	4	2	2	3.75	2.75	1	2.75	3.75
34	1	1	4	1	2	4	4	4	1	2	4	3	.282801423286077	3	2	4	4	4	1	2	4	3	2.25	3.75	3	3.75	2.25
22	2	2	6	1	4	1	3	2	4	2	4	4	.483580176728713	1	4	1	3	2	4	2	4	4	3.25	2.75	1	2.75	3.25
60	2	4	6	1	3	3	4	2	5	5	1	3	.341192073640785	1	3	3	4	2	5	5	1	3	4.25	2.25	1	2.25	4.25
28	2	1	5	1	4	2	4	4	4	4	2	2	.219994267012627	2	4	2	4	4	4	4	2	2	4	2.5	2	2.5	4
64	1	1	6	1	6	6	4	4	6	4	6	2	.178889906809341	1			4	4		4		2	4	3	1	3	4
66	2	1	6	1	1	1	1	1	1	1	1	1	.209808075259712	1	1	1	1	1	1	1	1	1	1	1	1	1	1
39	1	2	2	1	2	4	1	5	2	2	4	5	.347473981630125	5	2	4	1	5	2	2	4	5	1.75	4.5	5	4.5	1.75
47	1	2	4	1	3	4	2	4	2	2	4	4	.287032842809441	3	3	4	2	4	2	2	4	4	2.25	4	3	4	2.25
61	1	2	1	1	5	6	5	2	5	6	1	4	.273263763584835	6	5		5	2	5		1	4	5	2.33333333333333	6	2.33333333333333	5
76	1	2	2	1	1	2	4	2	4	2	3	3	.273263763584835	5	1	2	4	2	4	2	3	3	2.75	2.5	5	2.5	2.75
20	2	3	5	1	5	1	5	4	5	5	1	4	.483722290619923	2	5	1	5	4	5	5	1	4	5	2.5	2	2.5	5
25	2	4	2	1	3	3	2	4	2	5	3	2	.287761434229091	5	3	3	2	4	2	5	3	2	3	3	5	3	3
53	1	4	6	1	4	3	3	4	2	2	4	4	.245785699430107	1	4	3	3	4	2	2	4	4	2.75	3.75	1	3.75	2.75
54	1	4	1	1	1	5	1	5	1	1	5	5	.245785699430107	6	1	5	1	5	1	1	5	5	1	5	6	5	1
44	2	4	6	1	5	5	4	3	5	5	2	2	.231585988573082	1	5	5	4	3	5	5	2	2	4.75	3	1	3	4.75
62	2	4	6	1	1	5	1	5	1	1	3	5	.274437481800899	1	1	5	1	5	1	1	3	5	1	4.5	1	4.5	1
47	1	1	2	1	3	3	3	3	3	3	3	3	.254546755009071	5	3	3	3	3	3	3	3	3	3	3	5	3	3
40	1	2	6	1	6	6	6	6	6	6	6	6	.388833587778768	1											1
59	2	2	1	1	4	3	5	4	3	4	3	2	.366369609887621	6	4	3	5	4	3	4	3	2	4	3	6	3	4
61	2	3	7	1	4	3	3	3	3	3	3	4	.539925334973779		4	3	3	3	3	3	3	4	3.25	3.25		3.25	3.25
47	1	4	2	1	6	4	2	2	3	5	2	3	.332957491549392	5		4	2	2	3	5	2	3	3.33333333333333	2.75	5	2.75	3.33333333333333
44	2	2	5	1	4	4	3	3	4	4	4	4	.940328099260146	2	4	4	3	3	4	4	4	4	3.75	3.75	2	3.75	3.75
53	2	4	6	1	2	4	1	2	4	2	2	4	.805201235190625	1	2	4	1	2	4	2	2	4	2.25	3	1	3	2.25
59	1	3	6	1	3	4	2	3	2	5	6	3	.811588113235575	1	3	4	2	3	2	5		3	3	3.33333333333333	1	3.33333333333333	3
70	1	4	6	1	5	3	5	2	5	4	1	2	.300067249214959	1	5	3	5	2	5	4	1	2	4.75	2	1	2	4.75
54	1	1	3	1	6	4	3	4	3	6	6	4	.193816796108742	4		4	3	4	3			4	3	4	4	4	3
43	2	1	4	1	5	2	4	3	4	4	2	3	.182619470672965	3	5	2	4	3	4	4	2	3	4.25	2.5	3	2.5	4.25
66	1	1	2	1	2	5	1	5	2	5	3	2	.184519327587161	5	2	5	1	5	2	5	3	2	2.5	3.75	5	3.75	2.5
60	2	1	1	1	6	6	4	4	6	4	6	6	.216410448525412	6			4	4		4			4	4	6	4	4
49	1	2	2	1	1	1	1	5	1	3	5	3	.296065373923398	5	1	1	1	5	1	3	5	3	1.5	3.5	5	3.5	1.5
54	2	2	6	1	5	2	5	2	4	4	2	2	.278960869006159	1	5	2	5	2	4	4	2	2	4.5	2	1	2	4.5
37	1	4	4	1	1	1	1	4	1	1	1	1	.30690455532623	3	1	1	1	4	1	1	1	1	1	1.75	3	1.75	1
46	2	4	2	1	1	1	1	3	1	1	1	1	.238873682994628	5	1	1	1	3	1	1	1	1	1	1.5	5	1.5	1
49	2	4	1	1	4	2	2	4	6	4	2	4	.238873682994628	6	4	2	2	4		4	2	4	3.33333333333333	3	6	3	3.33333333333333
64	1	4	6	1	4	2	4	2	3	4	3	3	.742836904823659	1	4	2	4	2	3	4	3	3	3.75	2.5	1	2.5	3.75
69	1	1	1	1	3	3	4	4	3	4	3	3	.474075119474923	6	3	3	4	4	3	4	3	3	3.5	3.25	6	3.25	3.5
20	1	4	1	1	6	4	2	4	2	4	4	4	.300760231241137	6		4	2	4	2	4	4	4	2.66666666666667	4	6	4	2.66666666666667
19	1	2	1	1	3	3	2	5	3	5	4	4	.548303017374034	6	3	3	2	5	3	5	4	4	3.25	4	6	4	3.25
60	2	1	5	1	4	4	3	4	4	4	4	4	.197593421183648	2	4	4	3	4	4	4	4	4	3.75	4	2	4	3.75
66	2	2	1	1	3	4	3	4	4	3	4	4	.301834367825986	6	3	4	3	4	4	3	4	4	3.25	4	6	4	3.25
46	1	4	1	1	2	3	2	4	2	3	3	3	.231476491876175	6	2	3	2	4	2	3	3	3	2.25	3.25	6	3.25	2.25
61	2	1	6	1	3	3	3	3	3	3	2	3	.237272037069021	1	3	3	3	3	3	3	2	3	3	2.75	1	2.75	3
73	2	1	1	1	5	2	5	2	5	5	6	1	.237272037069021	6	5	2	5	2	5	5		1	5	1.66666666666667	6	1.66666666666667	5
71	1	4	6	1	3	3	4	2	4	3	2	3	.264625336347561	1	3	3	4	2	4	3	2	3	3.5	2.5	1	2.5	3.5
59	1	1	5	1	4	4	2	2	4	4	4	4	.455296837103716	2	4	4	2	2	4	4	4	4	3.5	3.5	2	3.5	3.5
50	1	1	6	1	3	3	5	1	3	3	2	2	.128858731756993	1	3	3	5	1	3	3	2	2	3.5	2	1	2	3.5
42	2	1	7	1	6	6	6	6	6	6	6	6	.189537333411264
46	1	2	1	1	1	3	1	5	1	2	4	4	.307280714822251	6	1	3	1	5	1	2	4	4	1.25	4	6	4	1.25
67	2	4	6	1	5	1	5	1	5	5	1	1	.293796851804114	1	5	1	5	1	5	5	1	1	5	1	1	1	5
26	2	2	6	1	1	5	2	4	2	4	3	4	.289371513261672	1	1	5	2	4	2	4	3	4	2.25	4	1	4	2.25
80	2	4	6	1	6	6	1	1	6	6	1	1	.236315185490039	1			1	1			1	1	1	1	1	1	1
48	2	2	4	1	5	1	5	1	5	5	1	1	.324809949562217	3	5	1	5	1	5	5	1	1	5	1	3	1	5
69	1	2	6	1	4	2	4	3	5	6	2	3	.328189065853606	1	4	2	4	3	5		2	3	4.33333333333333	2.5	1	2.5	4.33333333333333
34	1	3	3	1	4	5	2	5	4	4	4	4	.518976236000252	4	4	5	2	5	4	4	4	4	3.5	4.5	4	4.5	3.5
76	1	4	6	1	3	3	3	3	3	3	3	3	.281027698108033	1	3	3	3	3	3	3	3	3	3	3	1	3	3
56	1	1	1	1	4	4	2	4	2	2	4	3	.579211824056349	6	4	4	2	4	2	2	4	3	2.5	3.75	6	3.75	2.5
53	2	2	3	1	5	5	5	5	5	5	5	5	.833660637371943	4	5	5	5	5	5	5	5	5	5	5	4	5	5
32	1	3	6	1	3	3	3	3	3	3	3	3	1.33200987305959	1	3	3	3	3	3	3	3	3	3	3	1	3	3
50	2	3	3	1	2	4	3	4	2	3	3	3	1.03674611093581	4	2	4	3	4	2	3	3	3	2.5	3.5	4	3.5	2.5
68	1	3	6	1	5	3	4	3	4	4	3	2	1.04753175859906	1	5	3	4	3	4	4	3	2	4.25	2.75	1	2.75	4.25
52	1	1	6	1	5	2	5	2	5	5	2	2	.483517655010454	1	5	2	5	2	5	5	2	2	5	2	1	2	5
53	1	1	3	1	1	2	2	3	3	2	3	1	.483517655010454	4	1	2	2	3	3	2	3	1	2	2.25	4	2.25	2
66	1	3	6	1	4	3	5	2	4	4	2	3	.247492096926681	1	4	3	5	2	4	4	2	3	4.25	2.5	1	2.5	4.25
64	1	4	6	1	4	3	4	6	4	4	2	6	.17041320125572	1	4	3	4		4	4	2		4	2.5	1	2.5	4
52	1	2	6	1	4	2	3	4	5	4	4	4	.578578699244032	1	4	2	3	4	5	4	4	4	4	3.5	1	3.5	4
62	2	3	6	1	4	3	4	3	4	5	2	2	.803401012197961	1	4	3	4	3	4	5	2	2	4.25	2.5	1	2.5	4.25
18	2	2	4	1	4	2	3	4	2	3	3	2	.442215944215624	3	4	2	3	4	2	3	3	2	3	2.75	3	2.75	3
18	2	2	3	1	3	3	3	3	3	3	3	3	.442215944215624	4	3	3	3	3	3	3	3	3	3	3	4	3	3
65	1	1	6	1	3	3	4	2	4	5	1	2	.163588113941066	1	3	3	4	2	4	5	1	2	4	2	1	2	4
78	2	1	6	1	2	6	1	2	2	1	1	6	.191861619995821	1	2		1	2	2	1	1		1.5	1.5	1	1.5	1.5
55	1	2	6	1	3	3	4	3	3	5	3	3	.262480775085781	1	3	3	4	3	3	5	3	3	3.75	3	1	3	3.75
45	2	2	3	1	3	4	3	3	3	3	3	3	.247316544130165	4	3	4	3	3	3	3	3	3	3	3.25	4	3.25	3
51	2	2	6	1	4	4	5	6	4	6	6	6	.247316544130165	1	4	4	5		4				4.33333333333333	4	1	4	4.33333333333333
25	1	3	2	1	1	5	5	5	1	5	5	5	.395158489899267	5	1	5	5	5	1	5	5	5	3	5	5	5	3
30	2	3	3	1	2	3	3	4	2	3	3	3	.382170004406619	4	2	3	3	4	2	3	3	3	2.5	3.25	4	3.25	2.5
52	1	3	3	1	1	1	3	3	2	1	1	4	.32642289987861	4	1	1	3	3	2	1	1	4	1.75	2.25	4	2.25	1.75
43	2	3	6	1	4	3	2	3	4	4	3	2	.307564557810154	1	4	3	2	3	4	4	3	2	3.5	2.75	1	2.75	3.5
64	2	3	6	1	4	3	3	4	3	5	5	4	.364474738980113	1	4	3	3	4	3	5	5	4	3.75	4	1	4	3.75
58	2	4	6	1	5	5	5	2	5	5	5	5	.21177670535781	1	5	5	5	2	5	5	5	5	5	4.25	1	4.25	5
68	2	4	6	1	5	2	3	4	4	4	1	4	.250962789590992	1	5	2	3	4	4	4	1	4	4	2.75	1	2.75	4
66	2	4	1	1	5	1	4	3	5	1	1	1	.250962789590992	6	5	1	4	3	5	1	1	1	3.75	1.5	6	1.5	3.75
65	2	1	1	1	2	4	2	4	2	3	3	3	.312211203585951	6	2	4	2	4	2	3	3	3	2.25	3.5	6	3.5	2.25
60	2	3	6	1	4	3	4	6	5	6	6	6	.593099844232188	1	4	3	4		5				4.33333333333333	3	1	3	4.33333333333333
48	1	3	6	1	5	3	2	5	4	4	5	4	1.36332992335658	1	5	3	2	5	4	4	5	4	3.75	4.25	1	4.25	3.75
38	2	2	6	1	2	3	3	4	2	6	3	6	.303241030354656	1	2	3	3	4	2		3		2.33333333333333	3.33333333333333	1	3.33333333333333	2.33333333333333
62	1	3	6	1	5	1	3	3	5	5	1	2	.478708127583045	1	5	1	3	3	5	5	1	2	4.5	1.75	1	1.75	4.5
35	2	3	6	1	5	1	5	1	5	5	1	1	.473522717029852	1	5	1	5	1	5	5	1	1	5	1	1	1	5
29	1	4	1	1	1	5	4	5	2	4	4	4	.337130029223348	6	1	5	4	5	2	4	4	4	2.75	4.5	6	4.5	2.75
52	1	2	6	1	2	4	4	2	3	5	4	3	.422107502511938	1	2	4	4	2	3	5	4	3	3.5	3.25	1	3.25	3.5
72	1	2	6	1	3	3	2	3	2	3	3	3	1.03141512674359	1	3	3	2	3	2	3	3	3	2.5	3	1	3	2.5
24	2	2	3	1	2	4	3	4	2	4	2	3	.34686347420544	4	2	4	3	4	2	4	2	3	2.75	3.25	4	3.25	2.75
34	1	2	2	1	1	5	2	5	1	2	5	4	.309861685245721	5	1	5	2	5	1	2	5	4	1.5	4.75	5	4.75	1.5
19	1	2	1	1	1	5	2	5	1	4	4	5	1.15583305967538	6	1	5	2	5	1	4	4	5	2	4.75	6	4.75	2
68	1	3	6	1	6	6	6	6	6	6	6	6	.473081533844838	1											1
48	2	2	6	1	4	2	5	1	5	5	2	1	.302832572637079	1	4	2	5	1	5	5	2	1	4.75	1.5	1	1.5	4.75
58	1	1	6	1	4	2	4	2	4	5	2	1	.711414834769834	1	4	2	4	2	4	5	2	1	4.25	1.75	1	1.75	4.25
50	2	1	1	1	3	3	3	4	3	4	4	3	.670314457585349	6	3	3	3	4	3	4	4	3	3.25	3.5	6	3.5	3.25
68	1	1	6	1	1	3	1	2	1	4	3	1	.677287983202506	1	1	3	1	2	1	4	3	1	1.75	2.25	1	2.25	1.75
71	2	1	6	1	4	3	5	2	5	4	1	2	.794346034869922	1	4	3	5	2	5	4	1	2	4.5	2	1	2	4.5
24	2	2	5	1	6	6	6	6	6	6	6	6	1.47265329788946	2											2
39	1	2	2	1	6	4	1	5	3	3	4	3	1.31555746453843	5		4	1	5	3	3	4	3	2.33333333333333	4	5	4	2.33333333333333
26	1	2	5	1	2	2	2	4	2	2	3	4	1.31555746453843	2	2	2	2	4	2	2	3	4	2	3.25	2	3.25	2
25	2	2	3	1	2	3	3	3	3	3	3	3	1.27231633603007	4	2	3	3	3	3	3	3	3	2.75	3	4	3	2.75
59	2	2	6	1	4	3	4	3	4	4	2	4	1.02394067240654	1	4	3	4	3	4	4	2	4	4	3	1	3	4
47	2	2	6	1	2	2	1	1	4	2	2	1	1.02394067240654	1	2	2	1	1	4	2	2	1	2.25	1.5	1	1.5	2.25
69	2	2	6	1	5	2	4	4	5	5	1	1	1.2134054455548	1	5	2	4	4	5	5	1	1	4.75	2	1	2	4.75
24	2	3	6	1	3	3	3	3	2	3	3	3	1.83140178497179	1	3	3	3	3	2	3	3	3	2.75	3	1	3	2.75
76	1	3	6	1	4	2	3	3	4	4	3	2	1.28662710602296	1	4	2	3	3	4	4	3	2	3.75	2.5	1	2.5	3.75
69	1	3	1	1	4	3	3	4	3	4	3	3	1.28662710602296	6	4	3	3	4	3	4	3	3	3.5	3.25	6	3.25	3.5
65	1	3	5	1	5	1	3	3	3	3	1	1	1.28662710602296	2	5	1	3	3	3	3	1	1	3.5	1.5	2	1.5	3.5
67	2	3	6	1	4	4	3	4	3	3	4	4	1.50899937009501	1	4	4	3	4	3	3	4	4	3.25	4	1	4	3.25
70	2	3	6	1	4	3	3	3	3	4	2	3	1.50899937009501	1	4	3	3	3	3	4	2	3	3.5	2.75	1	2.75	3.5
22	2	4	6	1	4	4	3	4	3	4	3	4	1.26103033122282	1	4	4	3	4	3	4	3	4	3.5	3.75	1	3.75	3.5
38	2	4	6	1	5	4	4	4	3	3	4	4	1.08948215642038	1	5	4	4	4	3	3	4	4	3.75	4	1	4	3.75
54	1	4	3	1	3	4	2	4	2	2	3	3	.930559491231967	4	3	4	2	4	2	2	3	3	2.25	3.5	4	3.5	2.25
46	2	4	1	1	1	4	2	4	2	2	4	4	.876798528973414	6	1	4	2	4	2	2	4	4	1.75	4	6	4	1.75
59	2	4	6	1	5	2	5	3	5	5	2	2	.876798528973414	1	5	2	5	3	5	5	2	2	5	2.25	1	2.25	5
59	2	4	6	1	5	6	3	3	4	5	1	4	.876798528973414	1	5		3	3	4	5	1	4	4.25	2.66666666666667	1	2.66666666666667	4.25
47	2	4	2	1	5	4	4	3	3	3	3	3	.876798528973414	5	5	4	4	3	3	3	3	3	3.75	3.25	5	3.25	3.75
46	2	4	4	1	4	4	1	5	1	1	3	5	.876798528973414	3	4	4	1	5	1	1	3	5	1.75	4.25	3	4.25	1.75
80	2	4	6	1	5	3	5	3	5	5	3	3	1.03903686842549	1	5	3	5	3	5	5	3	3	5	3	1	3	5
36	1	1	6	1	4	5	4	4	4	5	2	5	2.21041382152696	1	4	5	4	4	4	5	2	5	4.25	4	1	4	4.25
24	1	2	1	1	1	4	1	5	1	4	3	5	4.55053387204752	6	1	4	1	5	1	4	3	5	1.75	4.25	6	4.25	1.75
49	1	2	2	1	3	2	2	4	3	4	3	2	2.78919640457884	5	3	2	2	4	3	4	3	2	3	2.75	5	2.75	3
22	1	3	2	1	4	2	2	4	2	2	2	2	5.65907526760446	5	4	2	2	4	2	2	2	2	2.5	2.5	5	2.5	2.5
32	1	3	6	1	6	6	6	6	6	6	6	6	4.19906806091089	1											1
36	2	3	2	1	5	5	2	6	5	6	4	4	4.06104866872806	5	5	5	2		5		4	4	4	4.33333333333333	5	4.33333333333333	4
51	1	3	1	1	6	3	3	3	3	3	2	3	3.46866386087161	6		3	3	3	3	3	2	3	3	2.75	6	2.75	3
34	1	4	1	1	2	2	1	5	1	2	5	5	2.89131103350933	6	2	2	1	5	1	2	5	5	1.5	4.25	6	4.25	1.5
48	2	4	1	1	3	4	2	4	4	3	4	4	2.25040033870866	6	3	4	2	4	4	3	4	4	3	4	6	4	3
45	2	4	4	1	4	5	3	5	2	3	3	5	2.25040033870866	3	4	5	3	5	2	3	3	5	3	4.5	3	4.5	3
34	1	1	2	1	6	6	6	6	6	6	6	6	1.84522149444835	5											5
68	1	1	4	1	4	2	3	3	4	4	2	3	1.45113647892442	3	4	2	3	3	4	4	2	3	3.75	2.5	3	2.5	3.75
22	1	4	1	1	2	5	1	5	2	1	3	5	3.25283689435859	6	2	5	1	5	2	1	3	5	1.5	4.5	6	4.5	1.5
24	1	1	3	1	1	3	2	4	1	1	3	3	.703817855571033	4	1	3	2	4	1	1	3	3	1.25	3.25	4	3.25	1.25
34	2	1	5	1	6	4	2	4	3	4	4	3	.505071664580227	2		4	2	4	3	4	4	3	3	3.75	2	3.75	3
51	1	1	6	1	1	1	5	1	5	5	1	1	.431396905821474	1	1	1	5	1	5	5	1	1	4	1	1	1	4
53	2	1	1	1	3	3	2	4	2	3	5	4	.406473928848104	6	3	3	2	4	2	3	5	4	2.5	4	6	4	2.5
22	1	2	2	1	2	2	4	4	2	4	2	2	1.07511887910216	5	2	2	4	4	2	4	2	2	3	2.5	5	2.5	3
23	1	2	3	1	1	5	1	5	3	3	3	5	1.07511887910216	4	1	5	1	5	3	3	3	5	2	4.5	4	4.5	2
29	2	2	6	1	4	1	1	4	1	4	6	4	.77152359462263	1	4	1	1	4	1	4		4	2.5	3	1	3	2.5
63	2	4	6	1	4	2	4	3	3	3	2	3	.630064581403071	1	4	2	4	3	3	3	2	3	3.5	2.5	1	2.5	3.5
63	2	4	1	1	2	4	2	4	2	2	3	3	.630064581403071	6	2	4	2	4	2	2	3	3	2	3.5	6	3.5	2
50	2	1	6	1	3	3	3	4	3	4	3	3	1.12503846881026	1	3	3	3	4	3	4	3	3	3.25	3.25	1	3.25	3.25
45	2	1	6	1	4	2	3	4	4	4	3	4	1.12503846881026	1	4	2	3	4	4	4	3	4	3.75	3.25	1	3.25	3.75
30	1	2	3	1	3	5	2	5	3	3	4	4	2.20799766257134	4	3	5	2	5	3	3	4	4	2.75	4.5	4	4.5	2.75
55	1	2	4	1	3	3	3	4	3	3	2	4	1.82392892564565	3	3	3	3	4	3	3	2	4	3	3.25	3	3.25	3
57	2	2	6	1	4	2	4	4	4	4	3	3	1.7185555722407	1	4	2	4	4	4	4	3	3	4	3	1	3	4
41	1	1	3	1	3	4	4	4	4	4	2	3	.67344521266202	4	3	4	4	4	4	4	2	3	3.75	3.25	4	3.25	3.75
59	2	1	7	1	5	3	5	1	5	5	1	3	.634538444204697		5	3	5	1	5	5	1	3	5	2		2	5
29	2	2	3	1	4	3	3	4	3	4	2	2	1.20441028723887	4	4	3	3	4	3	4	2	2	3.5	2.75	4	2.75	3.5
47	1	2	6	1	3	6	2	2	2	6	6	4	1.02872306583707	1	3		2	2	2			4	2.33333333333333	3	1	3	2.33333333333333
60	2	2	6	1	4	2	5	3	4	5	1	2	1.14864358794442	1	4	2	5	3	4	5	1	2	4.5	2	1	2	4.5
23	2	3	2	1	2	4	3	4	2	4	4	4	1.73365623581487	5	2	4	3	4	2	4	4	4	2.75	4	5	4	2.75
45	1	3	4	1	3	4	2	4	3	3	4	4	1.27932709057571	3	3	4	2	4	3	3	4	4	2.75	4	3	4	2.75
35	2	4	1	1	1	4	1	5	1	4	2	2	1.03133433077675	6	1	4	1	5	1	4	2	2	1.75	3.25	6	3.25	1.75
52	1	4	6	1	3	3	3	3	3	4	2	3	.880893683739566	1	3	3	3	3	3	4	2	3	3.25	2.75	1	2.75	3.25
59	2	4	3	1	6	1	1	4	2	3	4	4	.830002050768713	4		1	1	4	2	3	4	4	2	3.25	4	3.25	2
18	2	1	2	1	2	2	1	4	3	2	3	3	.734054240546486	5	2	2	1	4	3	2	3	3	2	3	5	3	2
24	2	1	1	1	4	3	4	2	4	4	2	2	.734054240546486	6	4	3	4	2	4	4	2	2	4	2.25	6	2.25	4
27	1	1	6	1	3	3	3	3	2	3	3	3	.655748733874426	1	3	3	3	3	2	3	3	3	2.75	3	1	3	2.75
34	1	1	2	1	1	4	2	4	1	2	4	4	.655748733874426	5	1	4	2	4	1	2	4	4	1.5	4	5	4	1.5
33	1	1	4	1	6	6	6	6	6	6	6	6	.655748733874426	3											3
27	2	1	5	1	5	5	5	1	5	1	1	2	.634194893745819	2	5	5	5	1	5	1	1	2	4	2.25	2	2.25	4
39	2	1	6	1	2	4	2	4	2	2	4	4	.634194893745819	1	2	4	2	4	2	2	4	4	2	4	1	4	2
26	2	1	3	1	1	2	2	4	1	2	4	4	.634194893745819	4	1	2	2	4	1	2	4	4	1.5	3.5	4	3.5	1.5
55	2	1	6	1	4	2	4	2	4	3	1	2	.510390323184171	1	4	2	4	2	4	3	1	2	3.75	1.75	1	1.75	3.75
42	2	1	6	1	4	1	4	3	3	4	1	2	.510390323184171	1	4	1	4	3	3	4	1	2	3.75	1.75	1	1.75	3.75
62	2	1	1	1	4	3	3	3	3	4	2	4	.60483035218691	6	4	3	3	3	3	4	2	4	3.5	3	6	3	3.5
32	2	2	6	1	3	2	4	2	2	2	2	3	.968766134446986	1	3	2	4	2	2	2	2	3	2.75	2.25	1	2.25	2.75
29	2	2	1	1	3	3	3	3	3	3	3	3	.968766134446986	6	3	3	3	3	3	3	3	3	3	3	6	3	3
41	1	2	7	1	6	6	6	6	6	6	6	6	.827452304639583
55	2	2	6	1	6	6	5	6	6	6	6	6	.779648126035603	1			5						5		1		5
41	2	2	4	1	4	2	3	4	4	4	3	4	.779648126035603	3	4	2	3	4	4	4	3	4	3.75	3.25	3	3.25	3.75
48	2	2	6	1	4	6	3	4	4	3	6	4	.779648126035603	1	4		3	4	4	3		4	3.5	4	1	4	3.5
59	2	2	1	1	3	3	4	2	2	3	3	2	.779648126035603	6	3	3	4	2	2	3	3	2	3	2.5	6	2.5	3
41	2	2	3	1	2	3	2	4	4	3	1	4	.779648126035603	4	2	3	2	4	4	3	1	4	2.75	3	4	3	2.75
71	2	2	6	1	5	3	1	3	3	2	2	3	.923910249140482	1	5	3	1	3	3	2	2	3	2.75	2.75	1	2.75	2.75
24	1	3	1	1	1	4	1	4	2	1	4	3	1.67884013639952	6	1	4	1	4	2	1	4	3	1.25	3.75	6	3.75	1.25
27	2	3	5	1	4	3	4	4	4	4	4	4	1.20476423771238	2	4	3	4	4	4	4	4	4	4	3.75	2	3.75	4
59	2	3	6	1	5	5	5	1	5	5	1	1	.969575779796805	1	5	5	5	1	5	5	1	1	5	2	1	2	5
48	2	3	6	1	1	5	1	5	1	1	5	5	.969575779796805	1	1	5	1	5	1	1	5	5	1	5	1	5	1
60	1	3	2	1	2	4	1	4	2	2	4	4	.979662630023106	5	2	4	1	4	2	2	4	4	1.75	4	5	4	1.75
60	1	3	6	1	3	3	3	3	3	3	3	3	.979662630023106	1	3	3	3	3	3	3	3	3	3	3	1	3	3
64	2	3	1	1	4	2	4	3	3	4	2	4	1.14898114977542	6	4	2	4	3	3	4	2	4	3.75	2.75	6	2.75	3.75
24	2	4	6	1	6	6	6	6	6	6	6	6	.960172753272154	1											1
39	1	4	2	1	4	3	5	3	5	4	2	3	.857745970911075	5	4	3	5	3	5	4	2	3	4.5	2.75	5	2.75	4.5
36	2	4	6	1	6	3	3	3	2	4	2	3	.829552672818464	1		3	3	3	2	4	2	3	3	2.75	1	2.75	3
50	1	4	2	1	2	4	2	5	2	2	4	4	.708545898268213	5	2	4	2	5	2	2	4	4	2	4.25	5	4.25	2
49	1	4	3	1	6	6	6	6	6	6	6	6	.708545898268213	4											4
49	2	4	6	1	5	5	5	1	4	6	1	1	.667611267377693	1	5	5	5	1	4		1	1	4.66666666666667	2	1	2	4.66666666666667
52	2	4	1	1	4	6	3	5	3	3	3	4	.667611267377693	6	4		3	5	3	3	3	4	3.25	4	6	4	3.25
47	2	4	4	1	4	2	3	3	4	3	2	3	.667611267377693	3	4	2	3	3	4	3	2	3	3.5	2.5	3	2.5	3.5
51	2	4	6	1	5	6	6	6	6	6	6	6	.667611267377693	1	5								5		1		5
51	2	4	6	1	6	6	6	6	6	6	6	6	.667611267377693	1											1
61	1	4	1	1	4	3	2	4	3	3	3	2	.674556670721867	6	4	3	2	4	3	3	3	2	3	3	6	3	3
66	1	4	1	1	1	5	1	5	1	1	3	5	.674556670721867	6	1	5	1	5	1	1	3	5	1	4.5	6	4.5	1
22	1	1	3	1	4	3	2	4	3	4	3	4	1.19718756501646	4	4	3	2	4	3	4	3	4	3.25	3.5	4	3.5	3.25
34	1	1	4	1	2	4	3	5	4	5	4	5	.88832041092613	3	2	4	3	5	4	5	4	5	3.5	4.5	3	4.5	3.5
48	2	1	5	1	2	3	2	3	2	3	2	2	.691408337069707	2	2	3	2	3	2	3	2	2	2.25	2.5	2	2.5	2.25
55	2	1	6	1	4	4	3	4	4	4	4	4	.691408337069707	1	4	4	3	4	4	4	4	4	3.75	4	1	4	3.75
41	2	1	4	1	4	1	5	2	3	1	1	1	.691408337069707	3	4	1	5	2	3	1	1	1	3.25	1.25	3	1.25	3.25
61	1	1	6	1	4	4	4	2	3	3	3	3	.698601310003395	1	4	4	4	2	3	3	3	3	3.5	3	1	3	3.5
39	1	2	1	1	1	1	2	5	1	3	3	2	1.356956259235	6	1	1	2	5	1	3	3	2	1.75	2.75	6	2.75	1.75
39	1	2	6	1	5	1	5	1	5	5	1	2	1.356956259235	1	5	1	5	1	5	5	1	2	5	1.25	1	1.25	5
55	2	2	6	1	5	1	5	1	5	5	3	3	1.05616268537144	1	5	1	5	1	5	5	3	3	5	2	1	2	5
43	2	2	1	1	2	4	2	4	2	2	4	4	1.05616268537144	6	2	4	2	4	2	2	4	4	2	4	6	4	2
22	1	3	2	1	1	4	3	5	3	4	4	4	2.27426738750103	5	1	4	3	5	3	4	4	4	2.75	4.25	5	4.25	2.75
22	1	3	1	1	4	4	4	3	5	3	2	4	2.27426738750103	6	4	4	4	3	5	3	2	4	4	3.25	6	3.25	4
63	2	3	6	1	5	3	5	2	5	4	2	3	1.55648551707358	1	5	3	5	2	5	4	2	3	4.75	2.5	1	2.5	4.75
60	1	4	6	1	6	6	5	6	6	6	6	6	.913798880537923	1			5						5		1		5
62	2	4	1	1	5	3	2	4	4	4	2	4	1.07173393803864	6	5	3	2	4	4	4	2	4	3.75	3.25	6	3.25	3.75
43	1	1	2	1	2	4	2	4	3	4	4	4	1.88338416455147	5	2	4	2	4	3	4	4	4	2.75	4	5	4	2.75
40	2	1	2	1	3	3	3	3	3	3	3	3	1.77457591968068	5	3	3	3	3	3	3	3	3	3	3	5	3	3
39	1	2	2	1	3	4	1	4	1	4	4	4	3.4827782261116	5	3	4	1	4	1	4	4	4	2.25	4	5	4	2.25
43	1	2	6	1	4	3	3	3	3	4	3	3	2.87696860186715	1	4	3	3	3	3	4	3	3	3.5	3	1	3	3.5
21	2	4	6	1	3	4	4	4	2	3	3	4	3.33842427901091	1	3	4	4	4	2	3	3	4	3	3.75	1	3.75	3
29	1	4	1	1	4	4	2	5	3	2	4	4	2.98229663855258	6	4	4	2	5	3	2	4	4	2.75	4.25	6	4.25	2.75
43	2	4	5	1	1	3	3	4	1	3	3	3	2.32121736047972	2	1	3	3	4	1	3	3	3	2	3.25	2	3.25	2
44	2	1	6	1	2	4	3	4	2	4	6	4	.419265107632374	1	2	4	3	4	2	4		4	2.75	4	1	4	2.75
50	2	1	2	1	3	3	3	2	3	3	3	3	.419265107632374	5	3	3	3	2	3	3	3	3	3	2.75	5	2.75	3
21	2	4	6	1	4	4	3	3	3	4	3	3	.788743270512713	1	4	4	3	3	3	4	3	3	3.5	3.25	1	3.25	3.5
35	1	4	1	1	1	4	1	5	1	4	4	4	.704603791411421	6	1	4	1	5	1	4	4	4	1.75	4.25	6	4.25	1.75
42	1	4	1	1	2	4	1	4	2	1	4	4	.582041936936772	6	2	4	1	4	2	1	4	4	1.5	4	6	4	1.5
19	2	2	3	1	3	4	3	4	3	3	3	3	2.54944311397057	4	3	4	3	4	3	3	3	3	3	3.5	4	3.5	3
74	1	3	1	1	3	4	3	4	6	6	6	4	2.22739637387777	6	3	4	3	4				4	3	4	6	4	3
53	1	4	3	1	2	3	3	4	2	4	2	3	1.61097557073434	4	2	3	3	4	2	4	2	3	2.75	3	4	3	2.75
52	2	1	1	1	4	1	4	4	4	5	1	3	.654506501463169	6	4	1	4	4	4	5	1	3	4.25	2.25	6	2.25	4.25
66	2	1	4	1	3	2	4	4	2	3	4	2	.77561305496332	3	3	2	4	4	2	3	4	2	3	3	3	3	3
23	2	2	4	1	2	4	3	4	2	2	4	3	1.4379238683616	3	2	4	3	4	2	2	4	3	2.25	3.75	3	3.75	2.25
28	1	2	2	1	1	6	2	3	1	2	3	6	1.28453280970621	5	1		2	3	1	2	3		1.5	3	5	3	1.5
39	1	2	6	1	3	3	3	4	3	3	1	2	1.28453280970621	1	3	3	3	4	3	3	1	2	3	2.5	1	2.5	3
64	2	2	7	1	3	4	3	4	2	3	3	4	1.18478983115967		3	4	3	4	2	3	3	4	2.75	3.75		3.75	2.75
51	2	3	6	1	4	3	4	3	4	4	2	3	1.24334969279824	1	4	3	4	3	4	4	2	3	4	2.75	1	2.75	4
60	2	4	4	1	5	1	5	1	1	5	1	3	1.01453337004569	3	5	1	5	1	1	5	1	3	4	1.5	3	1.5	4
25	1	1	1	1	1	5	1	5	1	1	4	5	.67638424994877	6	1	5	1	5	1	1	4	5	1	4.75	6	4.75	1
56	1	1	1	1	3	3	3	4	3	3	2	3	.558731025510242	6	3	3	3	4	3	3	2	3	3	3	6	3	3
40	1	1	4	1	2	4	3	3	2	2	2	3	.558731025510242	3	2	4	3	3	2	2	2	3	2.25	3	3	3	2.25
49	1	1	5	1	4	3	3	3	3	3	3	3	.558731025510242	2	4	3	3	3	3	3	3	3	3.25	3	2	3	3.25
52	2	1	6	1	5	4	5	4	4	4	4	3	.526451608817203	1	5	4	5	4	4	4	4	3	4.5	3.75	1	3.75	4.5
42	2	1	6	1	6	3	4	6	3	6	3	2	.526451608817203	1		3	4		3		3	2	3.5	2.66666666666667	1	2.66666666666667	3.5
60	1	1	1	1	2	3	3	2	3	2	4	4	.531928476783776	6	2	3	3	2	3	2	4	4	2.5	3.25	6	3.25	2.5
67	2	1	1	1	4	3	4	4	4	3	3	3	.623863536408343	6	4	3	4	4	4	3	3	3	3.75	3.25	6	3.25	3.75
28	1	2	2	1	4	5	1	5	1	1	4	5	1.03321260023629	5	4	5	1	5	1	1	4	5	1.75	4.75	5	4.75	1.75
37	1	2	6	1	3	3	1	3	2	5	1	4	1.03321260023629	1	3	3	1	3	2	5	1	4	2.75	2.75	1	2.75	2.75
27	2	2	5	1	5	1	4	4	5	5	2	1	.999251880140379	2	5	1	4	4	5	5	2	1	4.75	2	2	2	4.75
28	2	2	6	1	4	4	4	2	4	5	2	2	.999251880140379	1	4	4	4	2	4	5	2	2	4.25	2.5	1	2.5	4.25
30	2	2	1	1	1	5	1	5	1	2	5	5	.999251880140379	6	1	5	1	5	1	2	5	5	1.25	5	6	5	1.25
41	1	2	3	1	3	4	1	4	1	1	3	4	.853491097322045	4	3	4	1	4	1	1	3	4	1.5	3.75	4	3.75	1.5
46	1	2	1	1	1	5	1	5	1	1	5	5	.853491097322045	6	1	5	1	5	1	1	5	5	1	5	6	5	1
78	2	2	1	1	1	3	2	4	1	1	4	4	.952984441453052	6	1	3	2	4	1	1	4	4	1.25	3.75	6	3.75	1.25
65	2	2	3	1	5	3	4	3	4	3	2	2	.952984441453052	4	5	3	4	3	4	3	2	2	4	2.5	4	2.5	4
46	1	3	6	1	4	3	4	3	3	4	2	2	1.06140740752305	1	4	3	4	3	3	4	2	2	3.75	2.5	1	2.5	3.75
43	2	3	1	1	5	3	3	3	3	3	3	3	1.00008700392236	6	5	3	3	3	3	3	3	3	3.5	3	6	3	3.5
67	1	3	6	1	3	3	5	4	3	4	2	3	1.01049127353391	1	3	3	5	4	3	4	2	3	3.75	3	1	3	3.75
29	1	4	7	1	6	6	6	6	6	6	6	6	.884738063851705
33	2	4	6	1	3	4	3	4	3	4	3	4	.85565756121576	1	3	4	3	4	3	4	3	4	3.25	3.75	1	3.75	3.25
35	2	4	1	1	5	5	1	5	1	1	3	5	.85565756121576	6	5	5	1	5	1	1	3	5	2	4.5	6	4.5	2
60	1	4	6	1	3	4	2	3	3	3	2	3	.695784046853412	1	3	4	2	3	3	3	2	3	2.75	3	1	3	2.75
68	2	4	7	1	6	3	3	3	6	3	6	3	.816038837911144			3	3	3		3		3	3	3		3	3
29	2	1	4	1	5	1	1	1	1	1	1	4	.784420936939728	3	5	1	1	1	1	1	1	4	2	1.75	3	1.75	2
55	2	1	3	1	3	2	5	2	3	4	2	3	.63128993857456	4	3	2	5	2	3	4	2	3	3.75	2.25	4	2.25	3.75
66	1	1	5	1	4	3	3	5	2	4	3	4	.637857477896867	2	4	3	3	5	2	4	3	4	3.25	3.75	2	3.75	3.25
38	2	2	1	1	3	4	2	4	3	3	3	4	1.19824433522316	6	3	4	2	4	3	3	3	4	2.75	3.75	6	3.75	2.75
69	2	2	6	1	4	3	5	3	4	4	1	3	1.14276313232106	1	4	3	5	3	4	4	1	3	4.25	2.5	1	2.5	4.25
50	1	3	6	1	5	1	5	2	1	5	1	1	1.27277760363055	1	5	1	5	2	1	5	1	1	4	1.25	1	1.25	4
71	1	2	7	1	5	3	3	3	4	4	6	3	2.50080501140979		5	3	3	3	4	4		3	4	3		3	4
52	1	4	6	1	3	5	3	5	3	3	3	5	2.2493363218166	1	3	5	3	5	3	3	3	5	3	4.5	1	4.5	3
18	2	1	4	1	2	3	3	4	2	5	3	4	.550565123193414	3	2	3	3	4	2	5	3	4	3	3.5	3	3.5	3
64	1	1	5	1	3	3	4	3	3	4	1	1	.386792246761096	2	3	3	4	3	3	4	1	1	3.5	2	2	2	3.5
24	2	2	2	1	1	3	3	5	1	4	3	4	.841017251033218	5	1	3	3	5	1	4	3	4	2.25	3.75	5	3.75	2.25
39	2	1	1	1	4	2	2	4	3	4	2	4	1.31655183594935	6	4	2	2	4	3	4	2	4	3.25	3	6	3	3.25
61	1	1	6	1	1	6	5	6	1	6	6	6	1.07056351258976	1	1		5		1				2.33333333333333		1		2.33333333333333
70	1	1	6	1	5	1	5	1	5	5	1	1	1.07056351258976	1	5	1	5	1	5	5	1	1	5	1	1	1	5
18	2	2	1	1	5	2	4	4	3	4	3	2	2.32776739956428	6	5	2	4	4	3	4	3	2	4	2.75	6	2.75	4
47	1	2	2	1	5	2	5	2	4	5	3	1	1.71774301807984	5	5	2	5	2	4	5	3	1	4.75	2	5	2	4.75
23	1	2	4	1	2	2	1	2	2	1	2	2	1.58063652551491	3	2	2	1	2	2	1	2	2	1.5	2	3	2	1.5
21	2	3	6	1	4	4	4	2	4	4	2	4	1.6327258441649	1	4	4	4	2	4	4	2	4	4	3	1	3	4
57	1	4	6	1	4	4	3	3	4	4	2	4	.829609615615164	1	4	4	3	3	4	4	2	4	3.75	3.25	1	3.25	3.75
53	2	4	3	1	3	3	4	3	3	3	2	3	.781680803266613	4	3	3	4	3	3	3	2	3	3.25	2.75	4	2.75	3.25
35	1	1	7	1	6	6	6	6	6	6	6	6	.617572205467794
33	2	1	6	1	2	4	4	2	4	4	2	2	.597273191688725	1	2	4	4	2	4	4	2	2	3.5	2.5	1	2.5	3.5
55	1	1	6	1	2	3	2	2	3	1	4	3	.51014900437699	1	2	3	2	2	3	1	4	3	2	3	1	3	2
48	1	1	6	1	5	3	3	3	4	1	1	3	.51014900437699	1	5	3	3	3	4	1	1	3	3.25	2.5	1	2.5	3.25
43	1	1	1	1	3	4	2	4	4	4	3	4	.51014900437699	6	3	4	2	4	4	4	3	4	3.25	3.75	6	3.75	3.25
40	1	1	4	1	2	4	3	4	2	4	2	4	.51014900437699	3	2	4	3	4	2	4	2	4	2.75	3.5	3	3.5	2.75
59	2	1	4	1	3	3	3	4	4	4	3	3	.48067630367492	3	3	3	3	4	4	4	3	3	3.5	3.25	3	3.25	3.5
55	2	1	6	1	2	4	3	5	2	3	2	4	.48067630367492	1	2	4	3	5	2	3	2	4	2.5	3.75	1	3.75	2.5
65	1	1	7	1	5	2	4	2	4	4	1	2	.485676954458005		5	2	4	2	4	4	1	2	4.25	1.75		1.75	4.25
66	2	1	6	1	6	6	6	6	6	6	6	6	.569618201665428	1											1
60	2	1	6	1	4	2	4	4	4	4	6	4	.569618201665428	1	4	2	4	4	4	4		4	4	3.33333333333333	1	3.33333333333333	4
30	2	2	6	1	4	6	4	6	4	4	6	6	.912366288072016	1	4		4		4	4			4		1		4
54	1	2	6	1	4	3	3	3	4	5	2	1	.7792794988355	1	4	3	3	3	4	5	2	1	4	2.25	1	2.25	4
51	1	2	4	1	3	2	2	4	4	2	3	3	.7792794988355	3	3	2	2	4	4	2	3	3	2.75	3	3	3	2.75
59	2	2	6	1	3	3	4	2	3	3	2	3	.734258394735755	1	3	3	4	2	3	3	2	3	3.25	2.5	1	2.5	3.25
61	2	2	6	1	5	1	5	1	4	5	1	1	.870121832862358	1	5	1	5	1	4	5	1	1	4.75	1	1	1	4.75
47	1	3	2	1	3	3	4	4	2	3	3	3	.969117352471631	5	3	3	4	4	2	3	3	3	3	3.25	5	3.25	3
58	1	3	4	1	5	4	3	3	3	3	3	4	.969117352471631	3	5	4	3	3	3	3	3	4	3.5	3.5	3	3.5	3.5
40	2	3	4	1	4	3	2	3	3	3	3	4	.913128797305362	3	4	3	2	3	3	3	3	4	3	3.25	3	3.25	3
28	2	4	6	1	2	2	3	2	3	3	3	3	.781257587303718	1	2	2	3	2	3	3	3	3	2.75	2.5	1	2.5	2.75
37	2	4	5	1	6	3	3	3	3	4	2	3	.781257587303718	2		3	3	3	3	4	2	3	3.33333333333333	2.75	2	2.75	3.33333333333333
25	2	4	6	1	5	4	3	2	3	4	4	2	.781257587303718	1	5	4	3	2	3	4	4	2	3.75	3	1	3	3.75
31	2	4	2	1	4	3	2	4	3	3	3	4	.781257587303718	5	4	3	2	4	3	3	3	4	3	3.5	5	3.5	3
30	2	4	7	1	6	6	6	6	6	6	6	6	.781257587303718
51	1	4	6	1	6	6	2	3	6	6	6	6	.667295612579031	1			2	3					2	3	1	3	2
52	2	4	6	1	3	3	3	3	3	3	3	3	.628744123307061	1	3	3	3	3	3	3	3	3	3	3	1	3	3
52	2	4	6	1	1	2	2	1	2	1	2	2	.628744123307061	1	1	2	2	1	2	1	2	2	1.5	1.75	1	1.75	1.5
61	1	4	6	1	4	4	3	3	4	4	6	4	.635285177585247	1	4	4	3	3	4	4		4	3.75	3.66666666666667	1	3.66666666666667	3.75
53	1	1	5	1	4	5	2	2	5	4	5	5	.612591718652214	2	4	5	2	2	5	4	5	5	3.75	4.25	2	4.25	3.75
49	1	1	2	1	4	2	3	4	2	4	4	4	.612591718652214	5	4	2	3	4	2	4	4	4	3.25	3.5	5	3.5	3.25
63	2	1	6	1	6	3	4	2	3	4	3	6	.684002889626235	1		3	4	2	3	4	3		3.66666666666667	2.66666666666667	1	2.66666666666667	3.66666666666667
66	2	1	1	1	4	4	4	4	4	4	2	3	.684002889626235	6	4	4	4	4	4	4	2	3	4	3.25	6	3.25	4
55	2	3	6	1	3	3	5	2	4	4	1	6	1.09649364105934	1	3	3	5	2	4	4	1		4	2	1	2	4
32	2	2	6	1	4	2	2	4	4	3	2	4	2.81192206605022	1	4	2	2	4	4	3	2	4	3.25	3	1	3	3.25
32	2	4	6	1	6	6	6	6	6	6	6	6	2.4078437330809	1											1
52	1	4	1	1	1	2	1	5	1	1	4	5	2.0566117820449	6	1	2	1	5	1	1	4	5	1	4	6	4	1
45	1	4	6	1	1	1	5	1	5	5	1	1	2.0566117820449	1	1	1	5	1	5	5	1	1	4	1	1	1	4
58	2	4	1	1	5	3	3	3	5	5	3	1	1.93779570479589	6	5	3	3	3	5	5	3	1	4.5	2.5	6	2.5	4.5
60	2	4	6	1	5	2	3	3	4	4	1	3	2.29635556427872	1	5	2	3	3	4	4	1	3	4	2.25	1	2.25	4
37	1	3	6	1	4	4	4	4	4	5	2	4	3.01839474311354	1	4	4	4	4	4	5	2	4	4.25	3.5	1	3.5	4.25
55	1	4	4	1	2	3	3	2	3	3	3	3	1.71682977594822	3	2	3	3	2	3	3	3	3	2.75	2.75	3	2.75	2.75
39	1	1	2	1	4	4	3	4	3	5	3	4	.449692794322648	5	4	4	3	4	3	5	3	4	3.75	3.75	5	3.75	3.75
30	1	1	6	1	4	4	2	5	2	4	2	4	.449692794322648	1	4	4	2	5	2	4	2	4	3	3.75	1	3.75	3
64	2	1	1	1	4	4	3	3	3	3	1	4	.414774496870272	6	4	4	3	3	3	3	1	4	3.25	3	6	3	3.25
47	1	2	6	1	6	6	6	6	6	6	6	6	.567441948143121	1											1
36	2	3	4	1	1	1	2	2	5	5	3	3	.826191143909437	3	1	1	2	2	5	5	3	3	3.25	2.25	3	2.25	3.25
65	2	4	6	1	3	3	5	3	5	5	3	3	.542541884030954	1	3	3	5	3	5	5	3	3	4.5	3	1	3	4.5
19	2	2	3	1	4	3	2	4	5	3	4	3	2.12832283610555	4	4	3	2	4	5	3	4	3	3.5	3.5	4	3.5	3.5
46	1	4	1	1	3	5	1	5	2	3	5	4	1.34487256327213	6	3	5	1	5	2	3	5	4	2.25	4.75	6	4.75	2.25
63	2	4	6	1	3	3	4	2	3	3	3	3	1.50164733124548	1	3	3	4	2	3	3	3	3	3.25	2.75	1	2.75	3.25
19	2	1	6	1	3	3	4	3	3	3	3	3	.785835897891229	1	3	3	4	3	3	3	3	3	3.25	3	1	3	3.25
33	2	1	6	1	6	6	6	6	6	6	6	6	.678932272625728	1											1
26	2	1	6	1	4	4	3	4	2	4	3	3	.678932272625728	1	4	4	3	4	2	4	3	3	3.25	3.5	1	3.5	3.25
32	2	1	2	1	4	3	4	4	4	6	3	2	.678932272625728	5	4	3	4	4	4		3	2	4	3	5	3	4
55	1	1	6	1	4	1	4	2	5	4	2	1	.579896482445724	1	4	1	4	2	5	4	2	1	4.25	1.5	1	1.5	4.25
51	2	1	6	1	4	4	4	4	3	3	4	4	.54639427952331	1	4	4	4	4	3	3	4	4	3.5	4	1	4	3.5
51	2	1	6	1	4	2	2	4	1	2	3	3	.54639427952331	1	4	2	2	4	1	2	3	3	2.25	3	1	3	2.25
49	2	1	1	1	4	3	4	4	3	5	2	4	.54639427952331	6	4	3	4	4	3	5	2	4	4	3.25	6	3.25	4
20	2	2	6	1	4	3	3	4	4	5	3	1	1.2004057626722	1	4	3	3	4	4	5	3	1	4	2.75	1	2.75	4
25	1	2	7	1	3	4	4	5	2	6	5	3	1.07235203548696		3	4	4	5	2		5	3	3	4.25		4.25	3
25	2	2	4	1	6	6	6	4	6	4	4	6	1.03710483920507	3				4		4	4		4	4	3	4	4
48	1	2	4	1	2	2	2	4	3	2	2	4	.885822448617046	3	2	2	2	4	3	2	2	4	2.25	3	3	3	2.25
24	2	4	6	1	4	4	4	4	3	3	4	3	1.02790526369902	1	4	4	4	4	3	3	4	3	3.5	3.75	1	3.75	3.5
30	2	4	4	1	4	3	2	3	3	4	3	2	.888070980976894	3	4	3	2	3	3	4	3	2	3.25	2.75	3	2.75	3.25
20	1	1	7	1	2	2	1	2	3	3	1	2	.760988723570818		2	2	1	2	3	3	1	2	2.25	1.75		1.75	2.25
27	1	1	1	1	1	1	1	1	1	1	1	1	.564658233501855	6	1	1	1	1	1	1	1	1	1	1	6	1	1
35	2	1	6	1	2	4	2	2	2	3	6	6	.546098451891158	1	2	4	2	2	2	3			2.25	3	1	3	2.25
48	1	1	6	1	5	5	4	4	5	2	1	2	.46643911931892	1	5	5	4	4	5	2	1	2	4	3	1	3	4
50	1	1	6	1	4	1	5	1	4	5	1	1	.46643911931892	1	4	1	5	1	4	5	1	1	4.5	1	1	1	4.5
49	1	1	4	1	2	3	3	4	2	4	3	4	.46643911931892	3	2	3	3	4	2	4	3	4	2.75	3.5	3	3.5	2.75
53	2	1	6	1	4	2	3	2	3	3	3	3	.439491658005707	1	4	2	3	2	3	3	3	3	3.25	2.5	1	2.5	3.25
48	2	1	4	1	6	3	4	4	3	4	6	6	.439491658005707	3		3	4	4	3	4			3.66666666666667	3.5	3	3.5	3.66666666666667
49	2	1	6	1	5	3	4	3	4	5	1	3	.439491658005707	1	5	3	4	3	4	5	1	3	4.5	2.5	1	2.5	4.5
76	2	1	6	1	6	2	5	2	4	4	2	3	.520812958671401	1		2	5	2	4	4	2	3	4.33333333333333	2.25	1	2.25	4.33333333333333
21	2	2	6	1	1	1	1	1	1	1	1	1	.96554509936794	1	1	1	1	1	1	1	1	1	1	1	1	1	1
18	2	2	6	1	3	3	3	3	3	3	3	3	.96554509936794	1	3	3	3	3	3	3	3	3	3	3	1	3	3
27	1	2	2	1	1	2	1	5	1	1	5	5	.862545220006924	5	1	2	1	5	1	1	5	5	1	4.25	5	4.25	1
29	1	2	6	1	3	3	3	3	3	3	3	3	.862545220006924	1	3	3	3	3	3	3	3	3	3	3	1	3	3
28	2	2	6	1	3	3	4	1	2	4	2	3	.834194175139663	1	3	3	4	1	2	4	2	3	3.25	2.25	1	2.25	3.25
53	1	2	2	1	5	3	5	3	5	4	2	4	.712510345058933	5	5	3	5	3	5	4	2	4	4.75	3	5	3	4.75
18	1	4	7	1	6	6	6	6	6	6	6	6	.995404150756054
29	1	4	7	1	6	6	6	6	6	6	6	6	.738595897648701
31	2	4	6	1	6	1	5	3	2	3	5	4	.71431894967275	1		1	5	3	2	3	5	4	3.33333333333333	3.25	1	3.25	3.33333333333333
25	2	4	7	1	6	6	6	6	6	6	6	6	.71431894967275
44	2	4	1	1	4	1	4	3	4	4	1	1	.574872934448718	6	4	1	4	3	4	4	1	1	4	1.5	6	1.5	4
61	2	4	4	1	3	3	3	3	3	3	3	3	.681244497811286	3	3	3	3	3	3	3	3	3	3	3	3	3	3
73	2	4	6	1	5	3	4	3	5	5	1	1	.681244497811286	1	5	3	4	3	5	5	1	1	4.75	2	1	2	4.75
23	1	1	3	1	4	2	4	4	3	4	2	3	1.06138288251798	4	4	2	4	4	3	4	2	3	3.75	2.75	4	2.75	3.75
30	2	1	6	1	5	5	4	4	1	4	2	4	.761666409834655	1	5	5	4	4	1	4	2	4	3.5	3.75	1	3.75	3.5
74	1	1	6	1	5	1	5	2	5	5	2	3	.61935447193861	1	5	1	5	2	5	5	2	3	5	2	1	2	5
67	2	1	6	1	5	2	5	3	4	5	3	1	.726399672170603	1	5	2	5	3	4	5	3	1	4.75	2.25	1	2.25	4.75
47	2	2	6	1	3	3	3	3	3	3	3	3	.936355361653004	1	3	3	3	3	3	3	3	3	3	3	1	3	3
46	2	2	1	1	4	2	3	4	3	3	3	3	.936355361653004	6	4	2	3	4	3	3	3	3	3.25	3	6	3	3.25
60	2	2	2	1	4	4	2	4	4	4	4	4	1.10961379445341	5	4	4	2	4	4	4	4	4	3.5	4	5	4	3.5
22	2	4	1	1	2	5	2	5	2	2	5	5	1.15316496713859	6	2	5	2	5	2	2	5	5	2	5	6	5	2
59	1	4	6	1	6	6	6	6	6	6	6	6	.850961771939651	1											1
52	2	4	1	1	5	4	4	4	5	4	1	4	.801799387228327	6	5	4	4	4	5	4	1	4	4.5	3.25	6	3.25	4.5
60	1	4	4	1	4	3	2	4	4	2	2	4	.810140798491929	3	4	3	2	4	4	2	2	4	3	3.25	3	3.25	3
69	2	4	6	1	6	6	5	6	6	6	6	6	.950160267018946	1			5						5		1		5
24	1	1	1	1	3	3	3	3	3	3	3	3	2.72415648451716	6	3	3	3	3	3	3	3	3	3	3	6	3	3
24	1	1	1	1	3	3	3	3	3	3	3	3	2.72415648451716	6	3	3	3	3	3	3	3	3	3	3	6	3	3
24	1	1	1	1	3	3	3	3	3	3	3	3	2.72415648451716	6	3	3	3	3	3	3	3	3	3	3	6	3	3
24	1	1	1	1	3	3	3	3	3	3	3	3	2.72415648451716	6	3	3	3	3	3	3	3	3	3	3	6	3	3
22	2	1	1	1	2	4	2	4	2	2	4	4	2.26271672079164	6	2	4	2	4	2	2	4	4	2	4	6	4	2
30	1	1	1	1	3	3	3	3	3	3	3	3	2.02134058059657	6	3	3	3	3	3	3	3	3	3	3	6	3	3
25	1	1	1	1	3	3	3	3	3	3	3	3	2.02134058059657	6	3	3	3	3	3	3	3	3	3	3	6	3	3
27	1	1	1	1	3	3	3	3	3	3	3	3	2.02134058059657	6	3	3	3	3	3	3	3	3	3	3	6	3	3
25	1	1	1	1	3	3	3	3	3	3	3	3	2.02134058059657	6	3	3	3	3	3	3	3	3	3	3	6	3	3
42	1	1	1	1	3	3	3	3	3	3	3	3	1.66973979004942	6	3	3	3	3	3	3	3	3	3	3	6	3	3
73	2	1	6	1	4	3	5	3	4	3	3	3	1.86438504887153	1	4	3	5	3	4	3	3	3	4	3	1	3	4
34	2	2	6	1	4	2	5	2	3	5	3	2	2.98621438290167	1	4	2	5	2	3	5	3	2	4.25	2.25	1	2.25	4.25
24	2	4	4	1	4	3	2	4	3	2	3	3	2.95972534953275	3	4	3	2	4	3	2	3	3	2.75	3.25	3	3.25	2.75
38	2	4	1	1	3	3	3	4	3	3	4	3	2.55708992589747	6	3	3	3	4	3	3	4	3	3	3.5	6	3.5	3
72	1	4	6	1	5	1	5	1	5	5	1	1	2.07931590563061	1	5	1	5	1	5	5	1	1	5	1	1	1	5
60	2	4	6	1	3	3	3	3	3	3	3	3	2.4386913482057	1	3	3	3	3	3	3	3	3	3	3	1	3	3
64	2	4	5	1	4	4	3	3	4	6	3	3	2.4386913482057	2	4	4	3	3	4		3	3	3.66666666666667	3.25	2	3.25	3.66666666666667
62	2	4	6	1	4	4	2	4	6	4	6	3	2.4386913482057	1	4	4	2	4		4		3	3.33333333333333	3.66666666666667	1	3.66666666666667	3.33333333333333
62	1	1	6	1	5	3	5	3	5	5	3	1	1.32700991292557	1	5	3	5	3	5	5	3	1	5	2.5	1	2.5	5
68	2	1	6	1	4	3	4	2	4	6	5	1	1.55636167879614	1	4	3	4	2	4		5	1	4	2.75	1	2.75	4
32	2	3	5	1	3	1	3	4	3	3	1	3	3.10012367067874	2	3	1	3	4	3	3	1	3	3	2.25	2	2.25	3
27	2	3	6	1	5	2	5	2	5	5	2	2	3.10012367067874	1	5	2	5	2	5	5	2	2	5	2	1	2	5
20	2	4	3	1	1	3	2	5	1	4	4	3	2.47073592258339	4	1	3	2	5	1	4	4	3	2	3.75	4	3.75	2
22	2	1	6	1	2	4	2	4	2	4	2	4	.534594298819848	1	2	4	2	4	2	4	2	4	2.5	3.5	1	3.5	2.5
33	1	1	2	1	3	4	4	4	3	2	3	3	.477566254949524	5	3	4	4	4	3	2	3	3	3	3.5	5	3.5	3
25	2	1	1	1	3	3	3	3	3	4	3	3	.461869104229641	6	3	3	3	3	3	4	3	3	3.25	3	6	3	3.25
43	1	1	1	1	3	3	4	4	2	4	3	3	.394496299104013	6	3	3	4	4	2	4	3	3	3.25	3.25	6	3.25	3.25
21	1	2	2	1	2	3	3	5	1	3	4	3	.983155913218753	5	2	3	3	5	1	3	4	3	2.25	3.75	5	3.75	2.25
29	1	2	3	1	2	2	4	4	2	4	4	4	.729507631348418	4	2	2	4	4	2	4	4	4	3	3.5	4	3.5	3
39	2	3	6	1	6	6	6	6	6	6	6	6	.877401229129327	1											1
48	1	4	1	1	2	3	4	4	1	3	4	3	.516017177946386	6	2	3	4	4	1	3	4	3	2.5	3.5	6	3.5	2.5
38	1	1	5	1	5	2	5	2	5	4	1	2	1.3218077964962	2	5	2	5	2	5	4	1	2	4.75	1.75	2	1.75	4.75
38	1	1	5	1	4	2	4	4	3	5	2	2	1.3218077964962	2	4	2	4	4	3	5	2	2	4	2.5	2	2.5	4
57	1	1	6	1	4	3	3	3	4	4	6	1	1.09188678731016	1	4	3	3	3	4	4		1	3.75	2.33333333333333	1	2.33333333333333	3.75
66	2	1	6	1	4	2	5	2	3	4	2	4	1.21917044407331	1	4	2	5	2	3	4	2	4	4	2.5	1	2.5	4
35	1	2	3	1	1	3	1	5	2	2	2	2	2.01913109380337	4	1	3	1	5	2	2	2	2	1.5	3	4	3	1.5
29	1	1	6	1	2	3	3	4	2	4	3	4	.745519274210514	1	2	3	3	4	2	4	3	4	2.75	3.5	1	3.5	2.75
51	2	1	6	1	5	6	5	2	5	5	3	2	.580261621026932	1	5		5	2	5	5	3	2	5	2.33333333333333	1	2.33333333333333	5
56	2	1	6	1	1	1	5	1	1	1	1	1	.580261621026932	1	1	1	5	1	1	1	1	1	2	1	1	1	2
67	1	1	6	1	3	3	3	3	2	2	2	4	.586298294163091	1	3	3	3	3	2	2	2	4	2.5	3	1	3	2.5
68	2	1	2	1	6	2	5	4	6	6	3	4	.687630279541223	5		2	5	4			3	4	5	3.25	5	3.25	5
30	2	2	4	1	3	3	2	5	3	4	4	5	1.10138805936444	3	3	3	2	5	3	4	4	5	3	4.25	3	4.25	3
33	2	2	6	1	5	2	5	3	4	5	2	1	1.10138805936444	1	5	2	5	3	4	5	2	1	4.75	2	1	2	4.75
66	2	2	6	1	6	4	3	4	6	6	2	6	1.05039150332049	1		4	3	4			2		3	3.33333333333333	1	3.33333333333333	3
55	2	3	6	1	4	3	3	3	3	3	3	6	1.10230854335836	1	4	3	3	3	3	3	3		3.25	3	1	3	3.25
19	2	1	5	1	4	4	3	4	2	2	3	2	.671265086349584	2	4	4	3	4	2	2	3	2	2.75	3.25	2	3.25	2.75
36	1	1	4	1	4	5	4	5	4	5	2	5	.599657635844652	3	4	5	4	5	4	5	2	5	4.25	4.25	3	4.25	4.25
29	1	1	6	1	3	4	5	4	2	2	2	2	.599657635844652	1	3	4	5	4	2	2	2	2	3	3	1	3	3
30	1	1	1	1	3	3	3	3	3	3	3	3	.599657635844652	6	3	3	3	3	3	3	3	3	3	3	6	3	3
31	1	1	2	1	1	2	1	4	1	1	3	4	.599657635844652	5	1	2	1	4	1	1	3	4	1	3.25	5	3.25	1
30	1	1	1	1	3	3	3	3	3	3	3	3	.599657635844652	6	3	3	3	3	3	3	3	3	3	3	6	3	3
27	1	1	4	1	3	3	3	3	3	3	3	3	.599657635844652	3	3	3	3	3	3	3	3	3	3	3	3	3	3
38	1	1	1	1	3	3	3	3	3	3	3	3	.599657635844652	6	3	3	3	3	3	3	3	3	3	3	6	3	3
34	2	1	6	1	4	2	4	4	4	4	2	4	.579947457010561	1	4	2	4	4	4	4	2	4	4	3	1	3	4
33	2	1	4	1	3	4	2	4	3	5	3	3	.579947457010561	3	3	4	2	4	3	5	3	3	3.25	3.5	3	3.5	3.25
29	2	1	2	1	2	4	2	4	2	2	3	4	.579947457010561	5	2	4	2	4	2	2	3	4	2	3.75	5	3.75	2
31	2	1	3	1	4	4	3	4	4	4	3	4	.579947457010561	4	4	4	3	4	4	4	3	4	3.75	3.75	4	3.75	3.75
47	1	1	4	1	2	2	5	4	4	5	3	3	.495350573074265	3	2	2	5	4	4	5	3	3	4	3	3	3	4
49	2	1	1	1	4	2	4	4	3	5	1	4	.466732818148631	6	4	2	4	4	3	5	1	4	4	2.75	6	2.75	4
41	2	1	6	1	6	6	6	6	6	6	6	6	.466732818148631	1											1
68	1	1	6	1	5	3	5	2	5	4	2	3	.471588409769692	1	5	3	5	2	5	4	2	3	4.75	2.5	1	2.5	4.75
66	2	1	1	1	5	1	4	4	4	4	4	5	.553094684509059	6	5	1	4	4	4	4	4	5	4.25	3.5	6	3.5	4.25
21	1	2	2	1	4	2	2	4	3	4	2	3	1.2345029500666	5	4	2	2	4	3	4	2	3	3.25	2.75	5	2.75	3.25
21	1	2	2	1	1	5	1	5	1	1	5	5	1.2345029500666	5	1	5	1	5	1	1	5	5	1	5	5	5	1
27	1	2	2	1	1	3	2	4	1	4	4	3	.916008652226194	5	1	3	2	4	1	4	4	3	2	3.5	5	3.5	2
28	1	2	1	1	1	4	1	4	1	3	4	4	.916008652226194	6	1	4	1	4	1	3	4	4	1.5	4	6	4	1.5
36	1	2	1	1	1	3	2	5	1	3	4	4	.916008652226194	6	1	3	2	5	1	3	4	4	1.75	4	6	4	1.75
33	1	2	1	1	3	3	3	3	3	3	3	3	.916008652226194	6	3	3	3	3	3	3	3	3	3	3	6	3	3
27	1	2	2	1	2	2	1	5	2	2	3	4	.916008652226194	5	2	2	1	5	2	2	3	4	1.75	3.5	5	3.5	1.75
35	1	2	2	1	2	4	1	5	2	2	5	5	.916008652226194	5	2	4	1	5	2	2	5	5	1.75	4.75	5	4.75	1.75
27	2	2	1	1	1	5	1	5	1	2	4	5	.885900314952172	6	1	5	1	5	1	2	4	5	1.25	4.75	6	4.75	1.25
26	2	2	1	1	3	4	1	5	2	3	6	3	.885900314952172	6	3	4	1	5	2	3		3	2.25	4	6	4	2.25
29	2	2	2	1	4	2	3	4	4	5	2	2	.885900314952172	5	4	2	3	4	4	5	2	2	4	2.5	5	2.5	4
58	1	2	6	1	6	6	6	6	6	6	6	6	.756674114859062	1											1
45	2	2	2	1	1	3	3	5	1	4	2	4	.712958985504885	5	1	3	3	5	1	4	2	4	2.25	3.5	5	3.5	2.25
46	2	2	6	1	5	4	5	2	4	5	1	2	.712958985504885	1	5	4	5	2	4	5	1	2	4.75	2.25	1	2.25	4.75
44	2	2	5	1	4	4	3	4	3	3	3	2	.712958985504885	2	4	4	3	4	3	3	3	2	3.25	3.25	2	3.25	3.25
64	2	2	6	1	4	3	4	3	3	4	2	3	.844881289299325	1	4	3	4	3	3	4	2	3	3.75	2.75	1	2.75	3.75
65	2	2	6	1	3	3	3	3	3	3	2	3	.844881289299325	1	3	3	3	3	3	3	2	3	3	2.75	1	2.75	3
22	1	3	2	1	1	4	2	5	2	4	4	4	1.53523637202666	5	1	4	2	5	2	4	4	4	2.25	4.25	5	4.25	2.25
33	2	3	6	1	2	2	5	4	5	3	2	4	1.10171173380434	1	2	2	5	4	5	3	2	4	3.75	3	1	3	3.75
56	1	3	4	1	3	3	3	3	3	3	3	3	.941005141251412	3	3	3	3	3	3	3	3	3	3	3	3	3	3
46	2	3	1	1	3	2	5	3	3	4	3	4	.886640705274356	6	3	2	5	3	3	4	3	4	3.75	3	6	3	3.75
42	2	3	6	1	6	3	5	2	3	6	3	3	.886640705274356	1		3	5	2	3		3	3	4	2.75	1	2.75	4
48	2	3	1	1	2	1	3	4	1	2	2	5	.886640705274356	6	2	1	3	4	1	2	2	5	2	3	6	3	2
40	2	3	1	1	1	6	4	4	1	4	4	1	.886640705274356	6	1		4	4	1	4	4	1	2.5	3	6	3	2.5
57	2	3	6	1	4	6	6	3	6	6	6	6	.886640705274356	1	4			3					4	3	1	3	4
24	1	4	1	1	3	3	3	3	3	3	3	3	1.0571026230336	6	3	3	3	3	3	3	3	3	3	3	6	3	3
23	1	4	1	1	1	5	1	5	1	2	4	5	1.0571026230336	6	1	5	1	5	1	2	4	5	1.25	4.75	6	4.75	1.25
23	1	4	3	1	3	4	1	5	2	4	4	4	1.0571026230336	4	3	4	1	5	2	4	4	4	2.5	4.25	4	4.25	2.5
30	1	4	4	1	2	4	3	2	3	3	3	4	.784376537081211	3	2	4	3	2	3	3	3	4	2.75	3.25	3	3.25	2.75
30	1	4	1	1	1	5	1	5	1	2	4	4	.784376537081211	6	1	5	1	5	1	2	4	4	1.25	4.5	6	4.5	1.25
25	2	4	1	1	6	4	2	4	6	4	4	4	.75859482282461	6		4	2	4		4	4	4	3	4	6	4	3
30	2	4	4	1	3	4	2	4	2	4	2	4	.75859482282461	3	3	4	2	4	2	4	2	4	2.75	3.5	3	3.5	2.75
37	2	4	3	1	1	1	3	5	1	1	1	5	.75859482282461	4	1	1	3	5	1	1	1	5	1.5	3	4	3	1.5
35	2	4	4	1	2	3	3	3	2	4	3	4	.75859482282461	3	2	3	3	3	2	4	3	4	2.75	3.25	3	3.25	2.75
54	1	4	6	1	4	1	5	2	3	2	1	1	.647938663537407	1	4	1	5	2	3	2	1	1	3.5	1.25	1	1.25	3.5
54	1	4	5	1	6	4	2	5	2	3	2	4	.647938663537407	2		4	2	5	2	3	2	4	2.33333333333333	3.75	2	3.75	2.33333333333333
51	1	4	3	1	4	4	3	4	3	3	2	3	.647938663537407	4	4	4	3	4	3	3	2	3	3.25	3.25	4	3.25	3.25
49	1	4	4	1	4	2	3	2	3	3	3	2	.647938663537407	3	4	2	3	2	3	3	3	2	3.25	2.25	3	2.25	3.25
49	1	4	1	1	2	4	3	4	4	3	3	2	.647938663537407	6	2	4	3	4	4	3	3	2	3	3.25	6	3.25	3
59	1	4	3	1	5	1	5	1	1	5	1	2	.647938663537407	4	5	1	5	1	1	5	1	2	4	1.25	4	1.25	4
43	2	4	1	1	5	6	3	4	3	4	3	6	.610505478056513	6	5		3	4	3	4	3		3.75	3.5	6	3.5	3.75
42	2	4	1	1	3	4	2	5	3	3	3	4	.610505478056513	6	3	4	2	5	3	3	3	4	2.75	4	6	4	2.75
42	2	4	6	1	3	3	4	3	3	4	4	4	.610505478056513	1	3	3	4	3	3	4	4	4	3.5	3.5	1	3.5	3.5
74	1	4	6	1	6	6	4	6	6	6	6	6	.616856789060572	1			4						4		1		4
64	1	4	2	1	2	4	3	5	2	2	3	4	.616856789060572	5	2	4	3	5	2	2	3	4	2.25	4	5	4	2.25
62	2	4	6	1	4	3	4	3	4	4	2	3	.723470306022469	1	4	3	4	3	4	4	2	3	4	2.75	1	2.75	4
70	2	4	6	1	6	1	5	2	4	5	3	3	.723470306022469	1		1	5	2	4	5	3	3	4.66666666666667	2.25	1	2.25	4.66666666666667
54	2	2	6	1	3	3	3	3	3	3	3	3	1.16017879436621	1	3	3	3	3	3	3	3	3	3	3	1	3	3
45	1	4	6	1	4	6	5	4	6	4	6	4	1.0543729902692	1	4		5	4		4		4	4.33333333333333	4	1	4	4.33333333333333
77	1	4	2	1	5	2	5	3	5	2	3	3	1.00379430006356	5	5	2	5	3	5	2	3	3	4.25	2.75	5	2.75	4.25
60	2	2	3	1	5	1	5	1	5	5	1	4	3.52871058928222	4	5	1	5	1	5	5	1	4	5	1.75	4	1.75	5
33	2	2	1	1	3	4	2	4	3	2	3	4	3.08873124868569	6	3	4	2	4	3	2	3	4	2.5	3.75	6	3.75	2.5
24	1	1	1	1	1	5	3	5	1	4	3	5	.797462756519563	6	1	5	3	5	1	4	3	5	2.25	4.5	6	4.5	2.25
24	2	2	1	1	1	4	2	4	1	3	4	3	1.01182347732155	6	1	4	2	4	1	3	4	3	1.75	3.75	6	3.75	1.75
35	1	2	1	1	1	3	1	5	1	4	4	4	.903886834934791	6	1	3	1	5	1	4	4	4	1.75	4	6	4	1.75
39	2	1	6	1	4	2	4	2	4	4	2	2	.718576268183536	1	4	2	4	2	4	4	2	2	4	2	1	2	4
39	2	1	6	1	2	2	3	3	2	3	2	3	.718576268183536	1	2	2	3	3	2	3	2	3	2.5	2.5	1	2.5	2.5
52	1	1	3	1	4	4	4	4	4	5	3	4	.613757611900002	4	4	4	4	4	4	5	3	4	4.25	3.75	4	3.75	4.25
56	2	1	4	1	3	3	4	4	2	4	2	3	.578299159087305	3	3	3	4	4	2	4	2	3	3.25	3	3	3	3.25
70	1	1	6	1	3	3	5	1	1	5	1	1	.584315416016632	1	3	3	5	1	1	5	1	1	3.5	1.5	1	1.5	3.5
54	1	2	6	1	5	3	3	3	4	4	2	3	.93754710899026	1	5	3	3	3	4	4	2	3	4	2.75	1	2.75	4
42	1	2	2	1	1	4	1	5	2	2	4	2	.93754710899026	5	1	4	1	5	2	2	4	2	1.5	3.75	5	3.75	1.5
42	1	2	1	1	2	4	3	4	3	4	3	3	.93754710899026	6	2	4	3	4	3	4	3	3	3	3.5	6	3.5	3
49	2	2	5	1	6	4	3	4	4	4	3	3	.883382452977444	2		4	3	4	4	4	3	3	3.66666666666667	3.5	2	3.5	3.66666666666667
51	2	3	6	1	4	6	5	2	4	6	2	6	1.09858050330939	1	4		5	2	4		2		4.33333333333333	2	1	2	4.33333333333333
24	2	4	6	1	5	6	6	4	6	6	3	2	1.08792637825045	1	5			4			3	2	5	3	1	3	5
52	1	4	6	1	3	2	3	4	3	3	4	4	.802819878298145	1	3	2	3	4	3	3	4	4	3	3.5	1	3.5	3
51	2	4	6	1	3	3	3	3	3	3	3	3	.756438782211034	1	3	3	3	3	3	3	3	3	3	3	1	3	3
68	2	4	6	1	6	2	5	2	4	4	2	3	.896406366402533	1		2	5	2	4	4	2	3	4.33333333333333	2.25	1	2.25	4.33333333333333
41	2	1	6	1	2	3	2	4	2	3	4	4	.75057468168742	1	2	3	2	4	2	3	4	4	2.25	3.75	1	3.75	2.25
62	2	1	6	1	6	6	5	6	6	6	6	6	.889457202549211	1			5						5		1		5
61	2	1	1	1	4	6	4	4	3	4	2	2	.889457202549211	6	4		4	4	3	4	2	2	3.75	2.66666666666667	6	2.66666666666667	3.75
67	2	3	6	1	6	4	2	4	2	3	4	4	1.68967968549503	1		4	2	4	2	3	4	4	2.33333333333333	4	1	4	2.33333333333333
68	1	1	6	1	2	4	5	4	2	5	2	4	1.94647426632649	1	2	4	5	4	2	5	2	4	3.5	3.5	1	3.5	3.5
39	2	2	5	1	4	4	4	4	4	4	1	1	3.65654059739735	2	4	4	4	4	4	4	1	1	4	2.5	2	2.5	4
48	2	4	6	1	1	5	3	3	3	5	3	4	2.51985243460223	1	1	5	3	3	3	5	3	4	3	3.75	1	3.75	3
22	2	1	6	1	6	6	6	6	6	6	6	6	.65459659157911	1											1
26	1	4	1	1	6	3	1	5	1	3	3	4	.764899319403287	6		3	1	5	1	3	3	4	1.66666666666667	3.75	6	3.75	1.66666666666667
39	2	4	6	1	3	3	3	3	3	3	3	3	.739757802853968	1	3	3	3	3	3	3	3	3	3	3	1	3	3
18	2	1	4	1	3	4	3	4	2	4	3	4	1.81179233109876	3	3	4	3	4	2	4	3	4	3	3.75	3	3.75	3
19	1	4	2	1	3	4	1	5	5	4	2	4	2.85319535388323	5	3	4	1	5	5	4	2	4	3.25	3.75	5	3.75	3.25
69	2	1	6	1	2	4	2	4	3	3	2	4	.841985105804429	1	2	4	2	4	3	3	2	4	2.5	3.5	1	3.5	2.5
43	2	2	6	1	3	3	4	3	3	4	2	3	1.08534915206678	1	3	3	4	3	3	4	2	3	3.5	2.75	1	2.75	3.5
40	2	2	3	1	3	4	3	5	2	3	4	5	1.08534915206678	4	3	4	3	5	2	3	4	5	2.75	4.5	4	4.5	2.75
61	1	2	6	1	2	3	2	4	3	2	4	4	1.09664043488165	1	2	3	2	4	3	2	4	4	2.25	3.75	1	3.75	2.25
35	2	3	6	1	2	3	4	3	3	4	1	3	1.67715383411542	1	2	3	4	3	3	4	1	3	3.25	2.5	1	2.5	3.25
62	2	3	1	1	6	6	4	4	3	4	2	2	1.59949812614892	6			4	4	3	4	2	2	3.66666666666667	2.66666666666667	6	2.66666666666667	3.66666666666667
59	2	4	6	1	4	4	4	4	4	3	4	4	.929382498029011	1	4	4	4	4	4	3	4	4	3.75	4	1	4	3.75
19	2	1	3	1	1	4	1	5	1	2	4	5	.821946359212053	4	1	4	1	5	1	2	4	5	1.25	4.5	4	4.5	1.25
33	2	1	4	1	4	1	3	3	3	5	4	2	.710130335269468	3	4	1	3	3	3	5	4	2	3.75	2.5	3	2.5	3.75
63	2	1	1	1	3	3	4	4	2	4	3	3	.67724982495962	6	3	3	4	4	2	4	3	3	3.25	3.25	6	3.25	3.25
43	1	2	1	1	5	4	1	5	5	3	4	5	.926527457581056	6	5	4	1	5	5	3	4	5	3.5	4.5	6	4.5	3.5
66	2	2	6	1	4	2	4	2	2	4	2	2	1.03453481169779	1	4	2	4	2	2	4	2	2	3.5	2	1	2	3.5
33	2	3	2	1	3	3	3	5	2	3	4	4	1.3490169039271	5	3	3	3	5	2	3	4	4	2.75	4	5	4	2.75
18	2	4	2	1	3	3	3	3	3	3	3	3	1.07513921338989	5	3	3	3	3	3	3	3	3	3	3	5	3	3
47	1	4	6	1	2	4	4	3	2	3	2	3	.793383770908562	1	2	4	4	3	2	3	2	3	2.75	3	1	3	2.75
45	1	4	1	1	1	3	1	5	1	4	3	4	.793383770908562	6	1	3	1	5	1	4	3	4	1.75	3.75	6	3.75	1.75
