# Supplementary material for: How we see electronic games
Source: PeerJ. 2016 Apr 11;4:e1931. doi: 10.7717/peerj.1931 (PMC4830233; doi:10.7717/peerj.1931)
Supplement: Supplemental Information 2 [file peerj-04-1931-s002.csv]

birthyr	age	gender	race	educ	marstat	child18	region	item_01	item_02	item_03	item_04	item_05	item_06	item_07	weight	gaming_experience	belief_01	belief_02	belief_03	belief_04	shootings	legislation	belief_01r	belief_03r	attitude	xp	shoot	newlaws
1924	90	1	1	2	1	2	1	4	3	2	6	6	4	4	.890160940712977	3	3	4			2	2	3		3.5	3	2	2
1950	64	1	1	5	1	2	4	6	2	3	2	4	4	4	.694497283943075	1	4	3	4	2	2	2	2	2	2.25	1	2	2
1988	26	2	3	3	5	1	4	3	5	2	5	2	5	4	1.12169019714608	4	1	4	1	4	1	2	5	5	4.5	4	1	2
1970	44	2	1	5	6	2	4	4	2	3	2	3	3	2	.332624483651003	3	4	3	4	3	3	4	2	2	2.5	3	3	4
1952	62	2	1	3	1	2	3	7	2	2	2	2	2	2	.789202314454428		4	4	4	4	4	4	2	2	3		4	4
1953	61	2	1	3	1	2	3	6	2	2	3	3	4	4	1.35447738941106	1	4	4	3	3	2	2	2	3	3	1	2	2
1959	55	1	1	3	6	2	4	6	2	2	3	3	3	4	.991641689856901	1	4	4	3	3	3	2	2	3	3	1	3	2
1939	75	2	1	5	1	2	2	1	1	3	1	2	1	2	.354183605194248	6	5	3	5	4	5	4	1	1	2.25	6	5	4
1951	63	1	1	6	1	2	4	6	2	2	2	2	6	4	.355554435922599	1	4	4	4	4		2	2	2	3	1		2
1982	32	1	3	2	6	2	3	1	5	2	4	1	5	5	2.16442433939729	6	1	4	2	5	1	1	5	4	4.5	6	1	1
1985	29	2	3	3	5	2	4	6	3	3	3	3	3	3	1.12169019714608	1	3	3	3	3	3	3	3	3	3	1	3	3
1956	58	1	1	3	1	2	2	4	3	3	3	2	3	2	1.01801520409215	3	3	3	3	4	3	4	3	3	3.25	3	3	4
1954	60	1	1	4	1	2	3	6	2	4	1	3	2	4	.355554435922599	1	4	2	5	3	4	2	2	1	2	1	4	2
1950	64	1	2	5	5	2	3	2	2	3	2	2	3	3	.961881061053763	5	4	3	4	4	3	3	2	2	2.75	5	3	3
1974	40	2	3	3	6	1	4	2	5	1	3	2	5	5	.846022982675494	5	1	5	3	4	1	1	5	3	4.25	5	1	1
1955	59	1	2	4	5	2	4	1	3	3	4	2	3	3	1.19065396536018	6	3	3	2	4	3	3	3	4	3.5	6	3	3
1953	61	2	1	3	3	2	4	1	2	1	4	2	2	5	.341196349665747	6	4	5	2	4	4	1	2	4	3.75	6	4	1
1966	48	1	1	3	6	2	4	2	2	2	3	2	4	4	.694497283943075	5	4	4	3	4	2	2	2	3	3.25	5	2	2
1951	63	1	1	3	1	2	3	6	4	4	3	2	4	3	.822413205825758	1	2	2	3	4	2	3	4	3	3.25	1	2	3
1969	45	1	1	3	5	2	4	1	5	3	5	1	5	3	.94119975049994	6	1	3	1	5	1	3	5	5	4.5	6	1	3
1963	51	2	1	5	1	2	2	6	5	2	3	2	5	5	1.35447738941106	1	1	4	3	4	1	1	5	3	4	1	1	1
1938	76	2	1	3	1	2	2	1	4	3	4	2	5	5	.354183605194248	6	2	3	2	4	1	1	4	4	3.75	6	1	1
1956	58	2	1	3	3	2	4	7	3	6	3	3	6	6	.917299864214547		3		3	3			3	3	3
1951	63	2	2	3	1	2	3	6	2	4	4	2	2	3	.922470416747982	1	4	2	2	4	4	3	2	4	3	1	4	3
1950	64	2	1	4	1	2	4	1	2	2	3	2	2	3	.341196349665747	6	4	4	3	4	4	3	2	3	3.25	6	4	3
1976	38	1	3	2	3	2	4	2	4	4	4	2	2	4	2.16442433939729	5	2	2	2	4	4	2	4	4	3.5	5	4	2
1957	57	2	3	5	1	2	3	6	4	2	4	2	4	5	1.38276946526368	1	2	4	2	4	2	1	4	4	4	1	2	1
1951	63	1	1	3	1	2	2	6	3	3	4	2	4	5	1.01801520409215	1	3	3	2	4	2	1	3	4	3.5	1	2	1
1971	43	2	1	5	1	2	4	2	3	1	5	1	4	5	.649708672229525	5	3	5	1	5	2	1	3	5	4.5	5	2	1
1993	21	2	1	3	1	2	3	2	2	1	4	1	5	4	1.0565939319918	5	4	5	2	5	1	2	2	4	4	5	1	2
1919	95	2	1	2	4	2	4	2	4	3	3	3	2	4	1.14898067285556	5	2	3	3	3	4	2	4	3	3.25	5	4	2
1955	59	1	1	3	3	2	2	6	2	4	3	6	2	4	1.01801520409215	1	4	2	3		4	2	2	3	2.33333333333333	1	4	2
1954	60	1	1	5	1	2	4	2	5	2	3	2	4	3	.694497283943075	5	1	4	3	4	2	3	5	3	4	5	2	3
1952	62	1	7	5	1	2	4	6	6	4	1	4	6	3	.694497283943075	1		2	5	2		3		1	1.66666666666667	1		3
1934	80	1	1	6	1	2	3	6	4	3	2	3	5	5	1.28993429408726	1	2	3	4	3	1	1	4	2	3	1	1	1
1948	66	1	1	2	1	2	2	1	2	4	3	3	2	5	1.18959198511723	6	4	2	3	3	4	1	2	3	2.5	6	4	1
1938	76	1	1	4	1	2	2	2	2	2	3	3	2	4	.890160940712977	5	4	4	3	3	4	2	2	3	3	5	4	2
1956	58	2	1	5	1	2	4	1	5	2	2	2	5	5	.341196349665747	6	1	4	4	4	1	1	5	2	3.75	6	1	1
1960	54	2	1	5	5	2	1	6	5	3	1	3	5	5	.341196349665747	1	1	3	5	3	1	1	5	1	3	1	1	1
1990	24	2	6	4	5	2	3	2	3	2	2	1	4	4	1.0565939319918	5	3	4	4	5	2	2	3	2	3.5	5	2	2
1959	55	1	1	3	1	2	4	5	4	2	3	2	4	5	.694497283943075	2	2	4	3	4	2	1	4	3	3.75	2	2	1
1948	66	2	1	3	1	2	3	3	2	2	3	2	2	4	1.4060340487396	4	4	4	3	4	4	2	2	3	3.25	4	4	2
1952	62	2	4	3	4	1	4	5	5	1	3	1	5	5	.341196349665747	2	1	5	3	5	1	1	5	3	4.5	2	1	1
1970	44	2	1	3	1	1	2	1	3	3	3	3	3	3	.952362697237549	6	3	3	3	3	3	3	3	3	3	6	3	3
1954	60	1	1	3	1	2	3	6	3	2	2	3	4	3	.955901304665751	1	3	4	4	3	2	3	3	2	3	1	2	3
1939	75	2	1	3	1	2	4	3	2	2	4	2	2	4	.819242413451808	4	4	4	2	4	4	2	2	4	3.5	4	4	2
1978	36	2	2	6	5	2	3	6	4	2	4	2	4	4	.720859368358415	1	2	4	2	4	2	2	4	4	4	1	2	2
1937	77	2	2	3	4	2	4	6	1	3	1	2	1	1	.42082442410852	1	5	3	5	4	5	5	1	1	2.25	1	5	5
1978	36	2	1	2	1	1	3	1	5	1	3	1	5	4	.649708672229525	6	1	5	3	5	1	2	5	3	4.5	6	1	2
1950	64	1	1	5	1	1	1	6	4	2	3	2	3	3	.694497283943075	1	2	4	3	4	3	3	4	3	3.75	1	3	3
1979	35	2	1	6	5	2	3	1	3	3	3	3	3	3	.649708672229525	6	3	3	3	3	3	3	3	3	3	6	3	3
1956	58	2	1	4	2	2	4	1	3	2	3	1	4	4	.917299864214547	6	3	4	3	5	2	2	3	3	3.75	6	2	2
1942	72	1	1	5	1	2	4	5	2	6	2	3	2	3	.642127742126015	2	4		4	3	4	3	2	2	2.33333333333333	2	4	3
1952	62	1	1	2	1	2	1	2	4	1	4	1	5	5	.822413205825758	5	2	5	2	5	1	1	4	4	4.5	5	1	1
1978	36	1	1	6	5	2	1	1	5	1	3	1	5	5	.337468412030749	6	1	5	3	5	1	1	5	3	4.5	6	1	1
1942	72	1	1	3	1	2	2	6	2	4	2	3	2	5	.328743354971249	1	4	2	4	3	4	1	2	2	2.25	1	4	1
1956	58	1	7	2	3	2	4	6	5	2	2	3	5	5	.355554435922599	1	1	4	4	3	1	1	5	2	3.5	1	1	1
1972	42	1	1	5	5	2	2	6	5	4	2	3	5	5	.966231720486603	1	1	2	4	3	1	1	5	2	3	1	1	1
1970	44	1	1	2	3	2	3	6	1	5	3	4	3	5	1.33967826497527	1	5	1	3	2	3	1	1	3	1.75	1	3	1
1950	64	2	1	2	3	2	2	1	2	2	3	2	3	4	1.10684968379553	6	4	4	3	4	3	2	2	3	3.25	6	3	2
1938	76	1	2	5	1	2	4	6	4	2	3	2	6	5	1.58756587503996	1	2	4	3	4		1	4	3	3.75	1		1
1979	35	2	1	5	5	2	2	5	5	3	3	3	5	4	.952362697237549	2	1	3	3	3	1	2	5	3	3.5	2	1	2
1931	83	1	1	5	1	2	2	6	2	3	1	4	2	2	.941250339730956	1	4	3	5	2	4	4	2	1	2	1	4	4
1983	31	2	1	5	1	2	4	6	4	2	3	2	4	4	.649708672229525	1	2	4	3	4	2	2	4	3	3.75	1	2	2
1949	65	1	1	1	1	2	3	2	5	2	4	2	5	5	.355554435922599	5	1	4	2	4	1	1	5	4	4.25	5	1	1
1978	36	2	1	5	2	2	4	6	3	3	2	3	3	4	.649708672229525	1	3	3	4	3	3	2	3	2	2.75	1	3	2
1960	54	2	1	4	1	2	4	1	3	5	4	1	1	3	.917299864214547	6	3	1	2	5	5	3	3	4	3.25	6	5	3
1954	60	2	2	3	3	2	3	3	3	4	4	2	3	3	.909130640725912	4	3	2	2	4	3	3	3	4	3.25	4	3	3
1961	53	2	1	2	1	2	2	1	2	3	4	2	3	2	1.10684968379553	6	4	3	2	4	3	4	2	4	3.25	6	3	4
1961	53	1	1	2	3	2	3	1	5	2	4	2	5	5	.962759144388522	6	1	4	2	4	1	1	5	4	4.25	6	1	1
1961	53	2	1	4	1	2	3	4	3	2	5	2	4	3	.789202314454428	3	3	4	1	4	2	3	3	5	4	3	2	3
1953	61	2	1	2	5	2	3	6	5	2	3	2	5	5	1.10684968379553	1	1	4	3	4	1	1	5	3	4	1	1	1
1955	59	2	4	5	1	2	1	4	4	3	4	2	4	4	.917299864214547	3	2	3	2	4	2	2	4	4	3.75	3	2	2
1954	60	2	1	5	1	2	3	6	4	4	2	3	2	3	1.2346544402369	1	2	2	4	3	4	3	4	2	2.75	1	4	3
1953	61	1	1	3	1	2	4	2	2	3	5	2	6	4	.694497283943075	5	4	3	1	4		2	2	5	3.5	5		2
1972	42	2	1	3	3	2	2	6	4	4	3	3	4	5	.332624483651003	1	2	2	3	3	2	1	4	3	3	1	2	1
1950	64	2	1	2	1	2	2	6	3	2	3	2	6	6	1.33879777582037	1	3	4	3	4			3	3	3.5	1
1964	50	1	1	2	1	2	2	6	5	6	3	6	5	5	.355554435922599	1	1		3		1	1	5	3	4	1	1	1
1983	31	2	6	5	1	2	2	2	3	2	4	2	4	4	.332624483651003	5	3	4	2	4	2	2	3	4	3.75	5	2	2
1974	40	2	1	5	1	1	3	5	2	4	4	3	2	1	.332624483651003	2	4	2	2	3	4	5	2	4	2.75	2	4	5
1955	59	2	1	2	1	2	1	1	3	3	3	2	3	3	.976905464951325	6	3	3	3	4	3	3	3	3	3.25	6	3	3
1943	71	2	1	4	6	2	3	6	3	3	3	3	3	3	1.4060340487396	1	3	3	3	3	3	3	3	3	3	1	3	3
1942	72	2	1	5	3	2	2	6	2	3	3	3	3	3	.959047251958594	1	4	3	3	3	3	3	2	3	2.75	1	3	3
1955	59	1	1	2	1	2	3	4	1	3	1	3	1	1	.962759144388522	3	5	3	5	3	5	5	1	1	2	3	5	5
1942	72	2	2	6	3	2	3	2	2	6	4	2	2	3	1.36516519363194	5	4		2	4	4	3	2	4	3.33333333333333	5	4	3
1964	50	2	3	5	2	2	3	3	5	1	4	1	5	5	.746402670595551	4	1	5	2	5	1	1	5	4	4.75	4	1	1
1947	67	2	1	2	4	2	3	6	3	2	6	2	5	4	.959047251958594	1	3	4		4	1	2	3		3.66666666666667	1	1	2
1960	54	2	1	3	1	2	4	1	2	2	5	2	3	4	.917299864214547	6	4	4	1	4	3	2	2	5	3.75	6	3	2
1935	79	1	1	2	1	2	2	1	1	4	5	1	1	1	1.18959198511723	6	5	2	1	5	5	5	1	5	3.25	6	5	5
1985	29	2	1	5	1	2	3	6	3	3	3	3	3	4	2.35158308604249	1	3	3	3	3	3	2	3	3	3	1	3	2
1986	28	2	1	4	1	1	2	3	2	3	1	4	3	2	.369028535112703	4	4	3	5	2	3	4	2	1	2	4	3	4
1980	34	2	1	5	6	2	4	1	5	1	5	1	5	5	.332624483651003	6	1	5	1	5	1	1	5	5	5	6	1	1
1951	63	1	1	2	1	2	1	6	3	6	3	2	4	6	.822413205825758	1	3		3	4	2		3	3	3.33333333333333	1	2
1942	72	2	1	2	1	2	2	1	1	3	3	2	1	4	1.38975760828224	6	5	3	3	4	5	2	1	3	2.75	6	5	2
1943	71	2	1	2	1	2	2	6	3	2	3	2	3	4	1.38975760828224	1	3	4	3	4	3	2	3	3	3.5	1	3	2
1928	86	2	1	2	4	2	3	1	3	6	5	1	5	4	1.38975760828224	6	3		1	5	1	2	3	5	4.33333333333333	6	1	2
1950	64	1	1	2	1	1	2	1	2	3	3	3	3	4	1.3951365202546	6	4	3	3	3	3	2	2	3	2.75	6	3	2
1966	48	2	3	3	1	1	1	4	2	2	4	2	2	2	.382127888258919	3	4	4	2	4	4	4	2	4	3.5	3	4	4
1985	29	2	1	3	5	2	2	1	5	1	5	1	5	5	.999243887361874	6	1	5	1	5	1	1	5	5	5	6	1	1
1970	44	1	2	4	1	1	3	6	3	3	3	3	3	3	1.12362702893736	1	3	3	3	3	3	3	3	3	3	1	3	3
1947	67	2	2	3	1	2	1	1	3	2	4	2	3	4	1.13949517024366	6	3	4	2	4	3	2	3	4	3.75	6	3	2
1961	53	1	2	5	6	2	3	4	5	4	4	3	5	5	1.20812456475062	3	1	2	2	3	1	1	5	4	3.5	3	1	1
1955	59	2	1	2	1	2	2	6	4	2	3	3	5	3	.341196349665747	1	2	4	3	3	1	3	4	3	3.5	1	1	3
1972	42	1	1	3	5	2	2	5	3	3	3	2	3	4	.980409347066672	2	3	3	3	4	3	2	3	3	3.25	2	3	2
1987	27	1	4	3	1	2	4	3	3	2	2	3	2	3	2.2446849821596	4	3	4	4	3	4	3	3	2	3	4	4	3
1959	55	1	3	3	3	2	3	1	4	3	4	2	4	3	.832941923689402	6	2	3	2	4	2	3	4	4	3.75	6	2	3
1942	72	1	3	3	1	2	4	4	1	3	3	3	2	4	2.74819862757443	3	5	3	3	3	4	2	1	3	2.5	3	4	2
1968	46	2	1	2	1	2	1	1	2	2	5	1	2	3	.976905464951325	6	4	4	1	5	4	3	2	5	4	6	4	3
1973	41	1	1	5	1	1	4	6	3	3	2	4	3	2	.659170219501799	1	3	3	4	2	3	4	3	2	2.5	1	3	4
1968	46	2	1	5	4	1	3	4	3	3	3	2	3	2	1.2346544402369	3	3	3	3	4	3	4	3	3	3.25	3	3	4
1953	61	2	1	4	4	2	3	1	2	3	3	3	2	2	.341196349665747	6	4	3	3	3	4	4	2	3	2.75	6	4	4
1954	60	2	2	2	3	2	3	6	2	6	3	3	6	6	2.0233849286867	1	4		3	3			2	3	2.66666666666667	1
1950	64	1	1	2	3	2	1	6	2	2	3	3	2	2	1.03295265554446	1	4	4	3	3	4	4	2	3	3	1	4	4
1943	71	2	1	2	1	2	3	1	5	1	5	1	5	5	1.38975760828224	6	1	5	1	5	1	1	5	5	5	6	1	1
1955	59	1	1	5	1	2	3	6	2	5	4	2	2	5	1.3951365202546	1	4	1	2	4	4	1	2	4	2.75	1	4	1
1936	78	2	1	4	1	2	4	6	2	3	2	4	2	3	.819242413451808	1	4	3	4	2	4	3	2	2	2.25	1	4	3
1944	70	2	1	5	6	2	4	6	1	4	2	4	1	1	.354183605194248	1	5	2	4	2	5	5	1	2	1.75	1	5	5
1956	58	1	1	5	1	2	2	5	3	3	3	3	4	4	.955901304665751	2	3	3	3	3	2	2	3	3	3	2	2	2
1950	64	2	1	5	4	2	3	1	3	3	2	2	3	3	1.33879777582037	6	3	3	4	4	3	3	3	2	3	6	3	3
1929	85	1	1	2	1	2	2	5	3	3	3	3	3	3	1.06645185054375	2	3	3	3	3	3	3	3	3	3	2	3	3
1938	76	2	1	1	4	2	3	6	2	2	3	3	2	2	1.38975760828224	1	4	4	3	3	4	4	2	3	3	1	4	4
1943	71	1	1	2	3	2	3	2	1	3	1	3	2	1	.955061411704817	5	5	3	5	3	4	5	1	1	2	5	4	5
1952	62	1	1	5	1	2	3	4	5	1	3	1	5	5	.355554435922599	3	1	5	3	5	1	1	5	3	4.5	3	1	1
1951	63	2	1	3	1	2	3	6	3	2	2	3	2	3	.341196349665747	1	3	4	4	3	4	3	3	2	3	1	4	3
1944	70	1	1	3	1	2	3	6	5	1	5	1	5	5	.941250339730956	1	1	5	1	5	1	1	5	5	5	1	1	1
1960	54	2	1	5	3	2	4	4	2	2	3	2	6	6	.917299864214547	3	4	4	3	4			2	3	3.25	3
1934	80	2	1	2	1	2	1	6	3	3	4	3	6	3	1.02897013388789	1	3	3	2	3		3	3	4	3.25	1		3
1957	57	1	1	3	6	2	1	1	4	2	5	1	4	5	.694497283943075	6	2	4	1	5	2	1	4	5	4.5	6	2	1
1950	64	1	1	3	1	2	2	1	2	2	3	3	3	4	.355554435922599	6	4	4	3	3	3	2	2	3	3	6	3	2
1975	39	2	1	2	1	1	1	6	2	3	2	4	2	3	.894254566282451	1	4	3	4	2	4	3	2	2	2.25	1	4	3
1957	57	2	1	4	1	2	3	1	1	2	4	3	1	2	1.35447738941106	6	5	4	2	3	5	4	1	4	3	6	5	4
1963	51	2	1	5	6	2	4	6	1	1	4	2	1	1	.917299864214547	1	5	5	2	4	5	5	1	4	3.5	1	5	5
1977	37	2	1	6	5	2	1	6	4	2	3	3	4	4	1.32044889317009	1	2	4	3	3	2	2	4	3	3.5	1	2	2
1953	61	2	1	6	1	2	2	6	6	3	2	6	6	6	1.2346544402369	1		3	4					2	2.5	1
1962	52	2	1	3	4	2	4	6	2	2	4	1	3	3	.917299864214547	1	4	4	2	5	3	3	2	4	3.75	1	3	3
1973	41	1	1	3	5	2	3	2	2	4	4	2	2	5	.966231720486603	5	4	2	2	4	4	1	2	4	3	5	4	1
1948	66	1	1	2	1	2	2	6	5	3	2	3	5	4	1.06645185054375	1	1	3	4	3	1	2	5	2	3.25	1	1	2
1959	55	2	1	2	3	2	1	6	3	3	3	3	3	4	.341196349665747	1	3	3	3	3	3	2	3	3	3	1	3	2
1952	62	2	1	2	1	2	2	6	1	5	1	4	1	1	1.10684968379553	1	5	1	5	2	5	5	1	1	1.25	1	5	5
1960	54	2	3	3	1	2	4	4	4	1	4	2	4	4	1.09409969572111	3	2	5	2	4	2	2	4	4	4.25	3	2	2
1932	82	2	1	2	4	2	4	6	3	3	4	2	3	2	1.02897013388789	1	3	3	2	4	3	4	3	4	3.5	1	3	4
1975	39	2	1	6	5	2	3	7	6	6	6	6	6	6	.332624483651003
1966	48	2	3	3	1	2	3	2	5	5	5	1	5	5	1.11015354346634	5	1	1	1	5	1	1	5	5	4	5	1	1
1958	56	1	1	3	5	2	2	6	4	3	3	3	4	5	1.01801520409215	1	2	3	3	3	2	1	4	3	3.25	1	2	1
1956	58	2	1	3	1	2	4	1	3	3	4	1	3	3	.917299864214547	6	3	3	2	5	3	3	3	4	3.75	6	3	3
1990	24	2	1	5	5	2	2	2	5	3	4	1	5	5	1.33536809493234	5	1	3	2	5	1	1	5	4	4.25	5	1	1
1942	72	2	1	2	1	2	4	6	1	3	3	3	1	1	1.02897013388789	1	5	3	3	3	5	5	1	3	2.5	1	5	5
1967	47	1	6	2	1	2	4	4	5	3	3	1	5	4	.822413205825758	3	1	3	3	5	1	2	5	3	4	3	1	2
1981	33	1	1	6	5	2	4	6	1	1	3	3	1	5	.913786376428742	1	5	5	3	3	5	1	1	3	3	1	5	1
1945	69	2	1	2	4	2	4	6	1	5	1	4	1	3	.354183605194248	1	5	1	5	2	5	3	1	1	1.25	1	5	3
1954	60	2	1	6	1	2	3	7	3	2	4	2	4	5	.666451924637885		3	4	2	4	2	1	3	4	3.75		2	1
1952	62	1	1	2	1	2	3	1	2	3	3	2	2	4	.355554435922599	6	4	3	3	4	4	2	2	3	3	6	4	2
1947	67	1	1	5	1	2	3	1	2	2	2	3	4	4	.890160940712977	6	4	4	4	3	2	2	2	2	2.75	6	2	2
1962	52	2	1	3	1	2	3	2	2	2	4	2	3	2	.341196349665747	5	4	4	2	4	3	4	2	4	3.5	5	3	4
1981	33	1	1	2	5	2	3	4	4	3	4	4	4	3	.337468412030749	3	2	3	2	2	2	3	4	4	3.25	3	2	3
1986	28	2	2	6	5	2	3	1	4	1	4	1	5	5	5.76975521537898	6	2	5	2	5	1	1	4	4	4.5	6	1	1
1975	39	2	2	2	1	1	3	6	3	3	3	3	3	3	1.01417401169329	1	3	3	3	3	3	3	3	3	3	1	3	3
1961	53	1	1	2	1	2	3	1	2	3	3	3	2	2	.962759144388522	6	4	3	3	3	4	4	2	3	2.75	6	4	4
1945	69	2	1	3	1	2	3	2	3	2	2	2	3	5	.959047251958594	5	3	4	4	4	3	1	3	2	3.25	5	3	1
1956	58	1	1	2	1	2	2	5	2	4	1	5	3	3	1.15342768279485	2	4	2	5	1	3	3	2	1	1.5	2	3	3
1973	41	1	1	3	6	2	2	1	5	2	5	1	5	5	.980409347066672	6	1	4	1	5	1	1	5	5	4.75	6	1	1
1957	57	1	7	3	1	2	2	4	4	2	3	2	3	4	1.01801520409215	3	2	4	3	4	3	2	4	3	3.75	3	3	2
1958	56	2	1	3	5	2	4	2	1	3	3	4	1	1	.917299864214547	5	5	3	3	2	5	5	1	3	2.25	5	5	5
1942	72	2	1	5	3	2	4	6	3	3	3	2	3	4	1.4060340487396	1	3	3	3	4	3	2	3	3	3.25	1	3	2
1980	34	1	1	5	1	1	4	5	2	2	3	2	5	5	.659170219501799	2	4	4	3	4	1	1	2	3	3.25	2	1	1
1987	27	1	4	5	5	2	4	6	1	2	2	2	1	2	2.2446849821596	1	5	4	4	4	5	4	1	2	2.75	1	5	4
1969	45	2	1	5	1	1	1	6	3	3	3	3	5	4	.332624483651003	1	3	3	3	3	1	2	3	3	3	1	1	2
1950	64	1	1	6	3	2	4	5	3	3	3	3	3	4	1.01801520409215	2	3	3	3	3	3	2	3	3	3	2	3	2
1949	65	2	1	5	1	2	3	6	3	6	4	3	4	3	1.2346544402369	1	3		2	3	2	3	3	4	3.33333333333333	1	2	3
1953	61	2	1	3	1	2	3	6	3	2	3	2	4	4	.789202314454428	1	3	4	3	4	2	2	3	3	3.5	1	2	2
1951	63	2	2	5	3	2	3	1	2	2	3	2	2	2	1.2605077369952	6	4	4	3	4	4	4	2	3	3.25	6	4	4
1972	42	2	1	4	6	2	3	6	2	3	3	3	2	2	.92769002923441	1	4	3	3	3	4	4	2	3	2.75	1	4	4
1934	80	2	1	4	1	2	3	6	2	3	3	3	2	2	1.4060340487396	1	4	3	3	3	4	4	2	3	2.75	1	4	4
1960	54	2	1	3	3	2	4	2	5	2	3	2	5	5	.789202314454428	5	1	4	3	4	1	1	5	3	4	5	1	1
1954	60	2	3	6	1	2	3	6	1	5	1	5	1	1	1.38276946526368	1	5	1	5	1	5	5	1	1	1	1	5	5
1968	46	2	2	3	3	2	3	6	5	3	5	1	5	5	.909130640725912	1	1	3	1	5	1	1	5	5	4.5	1	1	1
1978	36	1	4	6	6	2	2	6	1	2	1	3	1	1	.659170219501799	1	5	4	5	3	5	5	1	1	2.25	1	5	5
1941	73	2	1	2	4	2	1	2	2	3	3	6	6	2	1.02897013388789	5	4	3	3			4	2	3	2.66666666666667	5		4
1984	30	2	4	3	5	2	4	4	3	3	3	3	3	3	.8535793958405	3	3	3	3	3	3	3	3	3	3	3	3	3
1940	74	1	1	4	1	2	3	6	5	2	2	2	4	5	.328743354971249	1	1	4	4	4	2	1	5	2	3.75	1	2	1
1964	50	2	1	6	1	2	1	2	2	4	1	3	1	2	.341196349665747	5	4	2	5	3	5	4	2	1	2	5	5	4
1973	41	1	1	6	1	1	4	6	3	2	3	3	3	4	1.32416996805214	1	3	4	3	3	3	2	3	3	3.25	1	3	2
1952	62	2	1	2	1	2	1	1	4	3	4	2	5	3	.976905464951325	6	2	3	2	4	1	3	4	4	3.75	6	1	3
1947	67	1	1	2	1	2	3	6	2	3	2	3	3	4	.955061411704817	1	4	3	4	3	3	2	2	2	2.5	1	3	2
1952	62	1	1	3	1	2	3	2	3	2	4	2	5	5	.822413205825758	5	3	4	2	4	1	1	3	4	3.75	5	1	1
1952	62	2	1	4	1	2	4	2	3	3	2	3	5	4	.341196349665747	5	3	3	4	3	1	2	3	2	2.75	5	1	2
1953	61	1	1	3	1	2	4	1	2	2	2	2	3	4	.355554435922599	6	4	4	4	4	3	2	2	2	3	6	3	2
1953	61	1	1	2	1	2	1	1	2	2	4	2	3	2	1.03295265554446	6	4	4	2	4	3	4	2	4	3.5	6	3	4
1955	59	1	1	3	1	2	4	1	3	2	4	2	3	2	.694497283943075	6	3	4	2	4	3	4	3	4	3.75	6	3	4
1966	48	2	1	2	1	2	1	1	2	2	5	1	3	5	.976905464951325	6	4	4	1	5	3	1	2	5	4	6	3	1
1955	59	2	5	3	1	2	4	1	5	5	3	3	5	5	.341196349665747	6	1	1	3	3	1	1	5	3	3	6	1	1
1946	68	1	1	3	1	2	3	1	4	2	4	3	4	3	.916865557328846	6	2	4	2	3	2	3	4	4	3.75	6	2	3
1986	28	2	1	3	1	1	4	2	5	1	2	1	5	5	.369028535112703	5	1	5	4	5	1	1	5	2	4.25	5	1	1
1955	59	1	3	4	1	1	4	4	2	2	2	4	2	2	.605162793335537	3	4	4	4	2	4	4	2	2	2.5	3	4	4
1974	40	1	1	5	5	2	2	2	2	3	2	1	2	1	.980409347066672	5	4	3	4	5	4	5	2	2	3	5	4	5
1977	37	1	7	6	6	2	1	3	2	2	4	2	2	2	.913786376428742	4	4	4	2	4	4	4	2	4	3.5	4	4	4
1976	38	1	1	5	1	1	4	3	2	5	3	1	2	4	.337468412030749	4	4	1	3	5	4	2	2	3	2.75	4	4	2
1954	60	1	1	6	3	2	3	6	4	2	4	2	4	4	.962759144388522	1	2	4	2	4	2	2	4	4	4	1	2	2
1955	59	2	1	6	1	2	2	6	3	1	1	2	6	2	1.2346544402369	1	3	5	5	4		4	3	1	3.25	1		4
1948	66	1	1	5	1	2	2	4	5	3	4	2	5	4	.916865557328846	3	1	3	2	4	1	2	5	4	4	3	1	2
1940	74	1	3	5	3	2	4	6	6	6	2	6	3	6	1.18813049925357	1			4		3			2	2	1	3
1960	54	1	7	4	1	2	1	5	4	4	2	3	4	5	.991641689856901	2	2	2	4	3	2	1	4	2	2.75	2	2	1
1956	58	2	1	2	1	2	3	2	4	2	3	4	3	4	.341196349665747	5	2	4	3	2	3	2	4	3	3.25	5	3	2
1969	45	2	1	6	5	2	4	1	3	2	4	1	3	5	.332624483651003	6	3	4	2	5	3	1	3	4	4	6	3	1
1955	59	2	1	2	1	2	3	6	4	2	3	2	4	4	1.35447738941106	1	2	4	3	4	2	2	4	3	3.75	1	2	2
1954	60	1	2	3	1	2	4	4	4	3	4	2	4	3	1.15980793361286	3	2	3	2	4	2	3	4	4	3.75	3	2	3
1957	57	2	1	6	3	2	3	6	1	5	1	5	2	2	1.33879777582037	1	5	1	5	1	4	4	1	1	1	1	4	4
1960	54	2	1	5	5	2	2	7	3	3	3	3	3	3	1.35447738941106		3	3	3	3	3	3	3	3	3		3	3
1949	65	2	1	4	1	2	3	6	2	4	3	6	4	5	.341196349665747	1	4	2	3		2	1	2	3	2.33333333333333	1	2	1
1950	64	2	1	2	5	2	4	5	2	2	4	3	3	2	.789202314454428	2	4	4	2	3	3	4	2	4	3.25	2	3	4
1956	58	2	2	3	1	2	3	1	5	1	5	3	5	3	.317525151730438	6	1	5	1	3	1	3	5	5	4.5	6	1	3
1967	47	2	6	6	5	2	4	6	5	3	1	3	6	5	1.10684968379553	1	1	3	5	3		1	5	1	3	1		1
1951	63	2	1	2	1	2	4	6	2	3	3	3	3	3	.789202314454428	1	4	3	3	3	3	3	2	3	2.75	1	3	3
1954	60	1	2	3	2	2	3	1	5	6	5	1	5	5	.415850664440887	6	1		1	5	1	1	5	5	5	6	1	1
1945	69	2	1	2	1	2	2	2	2	4	2	4	2	4	1.28165017369203	5	4	2	4	2	4	2	2	2	2	5	4	2
1979	35	2	1	6	1	2	3	6	4	4	3	3	4	4	.900670139163237	1	2	2	3	3	2	2	4	3	3	1	2	2
1953	61	1	3	3	1	2	4	6	2	3	3	2	3	2	.605162793335537	1	4	3	3	4	3	4	2	3	3	1	3	4
1937	77	1	1	5	1	2	4	1	3	2	2	3	4	4	.883820226013499	6	3	4	4	3	2	2	3	2	3	6	2	2
1950	64	1	1	5	1	2	3	6	3	3	3	3	3	4	.962759144388522	1	3	3	3	3	3	2	3	3	3	1	3	2
1976	38	1	2	2	1	2	3	2	4	2	5	1	3	5	1.45785573162888	5	2	4	1	5	3	1	4	5	4.5	5	3	1
1947	67	1	1	2	1	2	3	4	2	3	4	2	3	3	.955061411704817	3	4	3	2	4	3	3	2	4	3.25	3	3	3
1972	42	1	1	3	1	2	2	6	3	3	3	3	3	3	.980409347066672	1	3	3	3	3	3	3	3	3	3	1	3	3
1981	33	2	1	4	1	1	1	6	3	3	3	3	3	3	.894254566282451	1	3	3	3	3	3	3	3	3	3	1	3	3
1958	56	1	1	1	1	2	4	6	3	1	3	2	6	5	.822413205825758	1	3	5	3	4		1	3	3	3.75	1		1
1953	61	1	3	5	1	2	3	6	1	1	1	3	1	2	.309818800736156	1	5	5	5	3	5	4	1	1	2.5	1	5	4
1962	52	2	3	2	1	1	4	2	4	2	2	2	4	2	2.83853308754419	5	2	4	4	4	2	4	4	2	3.5	5	2	4
1941	73	1	1	3	1	2	3	2	2	3	3	3	2	2	.941250339730956	5	4	3	3	3	4	4	2	3	2.75	5	4	4
1951	63	2	1	4	1	2	3	2	1	2	3	2	6	6	1.35447738941106	5	5	4	3	4			1	3	3	5
1956	58	2	1	2	1	2	1	6	3	2	2	5	2	2	.976905464951325	1	3	4	4	1	4	4	3	2	2.5	1	4	4
1988	26	2	1	4	5	2	1	4	2	2	2	3	2	2	.8535793958405	3	4	4	4	3	4	4	2	2	2.75	3	4	4
1984	30	1	2	3	5	2	3	7	2	2	1	2	2	2	1.61176128767974		4	4	5	4	4	4	2	1	2.75		4	4
1949	65	1	2	6	3	2	3	5	1	3	4	3	1	2	1.19065396536018	2	5	3	2	3	5	4	1	4	2.75	2	5	4
1990	24	2	1	2	5	2	2	1	5	1	5	1	5	5	.369028535112703	6	1	5	1	5	1	1	5	5	5	6	1	1
1935	79	1	4	2	1	2	1	6	6	4	3	3	3	3	.941250339730956	1		2	3	3	3	3		3	2.66666666666667	1	3	3
1950	64	1	1	2	3	2	1	6	3	3	3	2	3	4	1.03295265554446	1	3	3	3	4	3	2	3	3	3.25	1	3	2
1957	57	1	1	3	1	2	2	1	4	3	4	2	5	5	.355554435922599	6	2	3	2	4	1	1	4	4	3.75	6	1	1
1969	45	1	3	6	1	2	3	1	5	1	5	1	5	5	.569143306561156	6	1	5	1	5	1	1	5	5	5	6	1	1
1970	44	1	1	6	3	2	3	2	5	2	3	2	5	5	.659170219501799	5	1	4	3	4	1	1	5	3	4	5	1	1
1986	28	2	1	5	1	2	4	4	4	3	3	2	4	4	.999243887361874	3	2	3	3	4	2	2	4	3	3.5	3	2	2
1952	62	2	1	3	1	2	4	6	2	4	1	4	2	5	.341196349665747	1	4	2	5	2	4	1	2	1	1.75	1	4	1
1933	81	1	1	2	1	2	3	6	6	6	6	6	6	1	.328743354971249	1						5				1		5
1965	49	1	1	2	6	1	3	7	6	6	6	6	6	6	.962759144388522
1965	49	1	3	2	3	2	4	2	1	4	4	3	4	1	5.72427117550612	5	5	2	2	3	2	5	1	4	2.5	5	2	5
1940	74	2	1	2	4	2	1	1	2	2	3	3	2	4	1.02897013388789	6	4	4	3	3	4	2	2	3	3	6	4	2
1971	43	2	1	2	1	2	2	5	1	3	3	2	1	3	.952362697237549	2	5	3	3	4	5	3	1	3	2.75	2	5	3
1939	75	2	1	2	1	2	2	6	3	2	3	3	3	3	1.38975760828224	1	3	4	3	3	3	3	3	3	3.25	1	3	3
1963	51	2	1	6	3	2	2	1	3	6	3	2	3	5	1.2346544402369	6	3		3	4	3	1	3	3	3.33333333333333	6	3	1
1965	49	1	1	2	1	2	2	7	2	3	3	3	4	2	1.15342768279485		4	3	3	3	2	4	2	3	2.75		2	4
1960	54	2	4	6	1	2	4	1	3	2	3	2	3	5	1.10684968379553	6	3	4	3	4	3	1	3	3	3.5	6	3	1
1952	62	1	6	5	1	2	2	4	4	2	3	2	5	5	1.01801520409215	3	2	4	3	4	1	1	4	3	3.75	3	1	1
1982	32	2	4	6	1	2	2	7	3	3	3	3	3	3	1.30516319805771		3	3	3	3	3	3	3	3	3		3	3
1931	83	2	1	2	4	2	3	6	2	6	3	6	1	3	.959047251958594	1	4		3		5	3	2	3	2.5	1	5	3
1975	39	2	1	6	5	2	3	2	3	2	3	2	4	4	.900670139163237	5	3	4	3	4	2	2	3	3	3.5	5	2	2
1974	40	2	1	4	5	2	4	2	5	2	3	2	5	5	.894254566282451	5	1	4	3	4	1	1	5	3	4	5	1	1
1957	57	1	1	2	1	2	4	5	2	2	2	3	2	4	1.03295265554446	2	4	4	4	3	4	2	2	2	2.75	2	4	2
1954	60	1	1	2	5	2	1	4	3	2	3	3	3	4	.822413205825758	3	3	4	3	3	3	2	3	3	3.25	3	3	2
1981	33	1	3	2	5	2	4	5	5	2	5	1	5	5	2.16442433939729	2	1	4	1	5	1	1	5	5	4.75	2	1	1
1944	70	2	2	5	1	2	3	6	3	3	3	2	3	6	1.65124510728004	1	3	3	3	4	3		3	3	3.25	1	3
1957	57	2	3	2	2	2	4	1	2	4	4	2	2	2	2.83853308754419	6	4	2	2	4	4	4	2	4	3	6	4	4
1978	36	1	1	6	5	2	4	4	3	1	2	1	4	4	.913786376428742	3	3	5	4	5	2	2	3	2	3.75	3	2	2
1972	42	2	2	5	5	2	3	2	2	2	4	1	4	5	.694878420040785	5	4	4	2	5	2	1	2	4	3.75	5	2	1
1971	43	1	5	3	1	2	1	1	4	3	4	2	5	5	.966231720486603	6	2	3	2	4	1	1	4	4	3.75	6	1	1
1985	29	2	1	3	1	1	3	5	4	6	4	3	4	4	.369028535112703	2	2		2	3	2	2	4	4	3.66666666666667	2	2	2
1960	54	2	1	5	1	1	4	6	4	2	3	3	4	5	.917299864214547	1	2	4	3	3	2	1	4	3	3.5	1	2	1
1974	40	1	1	2	5	2	3	6	1	6	6	2	6	1	.337468412030749	1	5			4		5	1		2.5	1		5
1957	57	1	1	3	1	2	3	6	2	3	3	2	4	4	.355554435922599	1	4	3	3	4	2	2	2	3	3	1	2	2
1954	60	2	2	2	1	1	3	1	2	2	3	2	2	2	2.0233849286867	6	4	4	3	4	4	4	2	3	3.25	6	4	4
1968	46	1	7	4	1	2	3	3	3	1	4	1	3	4	.955901304665751	4	3	5	2	5	3	2	3	4	4.25	4	3	2
1975	39	2	1	2	1	2	3	5	3	2	4	2	3	2	.649708672229525	2	3	4	2	4	3	4	3	4	3.75	2	3	4
1985	29	1	3	3	5	2	1	2	5	1	5	1	1	5	2.51227626970286	5	1	5	1	5	5	1	5	5	5	5	5	1
1983	31	1	3	3	1	2	4	1	5	3	4	2	5	5	.783364948808325	6	1	3	2	4	1	1	5	4	4	6	1	1
1986	28	2	1	2	5	1	3	4	3	4	3	3	2	2	.369028535112703	3	3	2	3	3	4	4	3	3	2.75	3	4	4
1988	26	1	4	5	5	2	1	1	3	3	5	2	3	4	.953820326736032	6	3	3	1	4	3	2	3	5	3.75	6	3	2
1987	27	1	1	4	5	2	2	2	4	1	3	2	4	5	1.38218325875864	5	2	5	3	4	2	1	4	3	4	5	2	1
1985	29	1	1	2	5	2	4	1	4	3	4	2	4	5	2.2446849821596	6	2	3	2	4	2	1	4	4	3.75	6	2	1
1968	46	1	2	2	5	2	2	2	5	3	5	1	5	4	2.64995060211282	5	1	3	1	5	1	2	5	5	4.5	5	1	2
1949	65	2	1	2	1	2	2	7	3	3	3	3	3	3	1.10684968379553		3	3	3	3	3	3	3	3	3		3	3
1976	38	2	1	3	1	1	3	1	1	5	2	2	1	1	.92769002923441	6	5	1	4	4	5	5	1	2	2	6	5	5
1971	43	1	1	2	3	2	1	1	3	3	3	3	3	4	.907277375141218	6	3	3	3	3	3	2	3	3	3	6	3	2
1930	84	2	3	3	4	2	4	6	6	6	3	3	2	2	1.88072260965038	1			3	3	4	4		3	3	1	4	4
1981	33	2	2	2	5	1	2	4	3	3	3	3	3	3	.935282735992529	3	3	3	3	3	3	3	3	3	3	3	3	3
1951	63	1	1	4	1	2	1	4	1	2	4	2	1	4	.991641689856901	3	5	4	2	4	5	2	1	4	3.25	3	5	2
1957	57	1	1	4	1	1	2	2	5	1	3	2	5	5	1.01801520409215	5	1	5	3	4	1	1	5	3	4.25	5	1	1
1970	44	1	2	5	1	1	4	6	1	5	4	2	1	2	.402877953345082	1	5	1	2	4	5	4	1	4	2.5	1	5	4
1974	40	2	1	2	5	2	4	5	4	2	3	2	4	4	.649708672229525	2	2	4	3	4	2	2	4	3	3.75	2	2	2
1978	36	2	1	2	2	1	2	1	5	1	5	1	5	3	.92769002923441	6	1	5	1	5	1	3	5	5	5	6	1	3
1958	56	1	2	2	1	1	1	2	5	2	4	1	5	4	1.50479883454319	5	1	4	2	5	1	2	5	4	4.5	5	1	2
1991	23	2	2	3	5	2	3	7	6	6	3	2	6	6	.907233906001517				3	4				3	3.5
1957	57	2	1	2	6	2	4	2	3	3	3	2	4	3	.789202314454428	5	3	3	3	4	2	3	3	3	3.25	5	2	3
1956	58	2	1	2	1	1	3	1	3	3	3	2	4	4	1.10684968379553	6	3	3	3	4	2	2	3	3	3.25	6	2	2
1989	25	2	1	5	5	2	2	6	2	4	2	3	3	4	.720815969201004	1	4	2	4	3	3	2	2	2	2.25	1	3	2
1947	67	1	1	2	3	2	2	1	3	2	3	3	5	4	1.06645185054375	6	3	4	3	3	1	2	3	3	3.25	6	1	2
1967	47	1	1	5	1	1	4	5	2	2	3	3	2	2	.694497283943075	2	4	4	3	3	4	4	2	3	3	2	4	4
1947	67	1	1	6	5	2	4	1	6	2	3	2	6	4	1.30504163266666	6		4	3	4		2		3	3.66666666666667	6		2
1942	72	2	1	6	4	2	1	1	4	4	3	3	4	4	.354183605194248	6	2	2	3	3	2	2	4	3	3	6	2	2
1952	62	1	1	6	5	2	2	2	4	3	4	2	4	4	1.3951365202546	5	2	3	2	4	2	2	4	4	3.75	5	2	2
1954	60	1	1	6	1	2	1	6	6	6	6	3	5	6	1.01801520409215	1				3	1				3	1	1
1943	71	2	1	6	1	2	4	5	4	3	3	2	4	5	1.28165017369203	2	2	3	3	4	2	1	4	3	3.5	2	2	1
1936	78	1	1	6	1	2	1	1	2	3	3	2	2	2	1.30504163266666	6	4	3	3	4	4	4	2	3	3	6	4	4
1942	72	1	7	5	1	2	4	1	6	5	1	4	6	4	.883820226013499	6		1	5	2		2		1	1.33333333333333	6		2
1959	55	1	6	5	1	1	4	4	1	2	2	3	1	2	.355554435922599	3	5	4	4	3	5	4	1	2	2.5	3	5	4
1946	68	1	1	4	6	2	3	6	3	2	3	2	3	3	.916865557328846	1	3	4	3	4	3	3	3	3	3.5	1	3	3
1968	46	2	2	6	5	2	3	2	4	2	4	2	4	4	.859784642001712	5	2	4	2	4	2	2	4	4	4	5	2	2
1936	78	2	1	5	1	2	2	1	4	2	3	3	4	4	.959047251958594	6	2	4	3	3	2	2	4	3	3.5	6	2	2
1954	60	1	1	1	3	2	1	6	2	3	3	3	2	3	.355554435922599	1	4	3	3	3	4	3	2	3	2.75	1	4	3
1950	64	1	1	5	1	2	4	6	3	3	3	3	4	4	.694497283943075	1	3	3	3	3	2	2	3	3	3	1	2	2
1953	61	1	1	6	1	2	3	6	1	5	1	5	1	5	.355554435922599	1	5	1	5	1	5	1	1	1	1	1	5	1
1984	30	2	1	5	1	1	3	4	4	2	3	3	4	5	2.35158308604249	3	2	4	3	3	2	1	4	3	3.5	3	2	1
1965	49	2	1	2	1	1	2	2	4	3	2	2	5	3	1.10684968379553	5	2	3	4	4	1	3	4	2	3.25	5	1	3
1977	37	2	1	4	3	1	3	1	5	1	5	1	5	5	.92769002923441	6	1	5	1	5	1	1	5	5	5	6	1	1
1947	67	1	1	3	1	2	3	1	3	3	3	2	4	5	.941250339730956	6	3	3	3	4	2	1	3	3	3.25	6	2	1
1943	71	1	1	6	1	2	4	6	2	4	1	4	2	3	.328743354971249	1	4	2	5	2	4	3	2	1	1.75	1	4	3
1940	74	1	1	6	1	2	1	6	3	3	3	2	4	5	1.06645185054375	1	3	3	3	4	2	1	3	3	3.25	1	2	1
1942	72	1	2	4	3	2	4	1	5	1	5	1	5	5	3.22652242787142	6	1	5	1	5	1	1	5	5	5	6	1	1
1949	65	1	1	6	1	2	3	6	3	3	3	3	3	3	.962759144388522	1	3	3	3	3	3	3	3	3	3	1	3	3
1951	63	1	1	6	5	2	1	6	4	6	6	6	4	5	.355554435922599	1	2				2	1	4		4	1	2	1
1953	61	1	1	3	1	2	3	5	2	5	4	2	2	3	.355554435922599	2	4	1	2	4	4	3	2	4	2.75	2	4	3
1964	50	1	1	5	1	2	4	2	2	3	4	2	2	2	.694497283943075	5	4	3	2	4	4	4	2	4	3.25	5	4	4
1961	53	1	1	4	1	1	2	5	4	2	3	2	5	5	.355554435922599	2	2	4	3	4	1	1	4	3	3.75	2	1	1
1945	69	1	1	6	1	2	4	6	2	4	1	3	3	5	.328743354971249	1	4	2	5	3	3	1	2	1	2	1	3	1
1957	57	1	6	5	5	2	4	4	4	2	4	2	4	4	.694497283943075	3	2	4	2	4	2	2	4	4	4	3	2	2
1957	57	2	1	1	1	2	1	1	2	6	4	2	2	2	.976905464951325	6	4		2	4	4	4	2	4	3.33333333333333	6	4	4
1945	69	1	1	6	1	2	1	2	4	3	3	4	5	4	1.06645185054375	5	2	3	3	2	1	2	4	3	3	5	1	2
1949	65	1	1	3	1	2	4	1	2	1	4	3	3	4	.991641689856901	6	4	5	2	3	3	2	2	4	3.5	6	3	2
1941	73	1	1	6	1	2	1	5	3	3	3	2	2	3	1.06645185054375	2	3	3	3	4	4	3	3	3	3.25	2	4	3
1940	74	1	1	3	1	2	4	2	3	4	3	2	3	4	.916865557328846	5	3	2	3	4	3	2	3	3	3	5	3	2
1967	47	1	1	3	1	2	1	2	1	3	3	2	3	5	.991641689856901	5	5	3	3	4	3	1	1	3	2.75	5	3	1
1969	45	1	1	5	1	1	1	6	2	2	2	2	3	4	.94119975049994	1	4	4	4	4	3	2	2	2	3	1	3	2
1936	78	1	1	3	1	2	4	6	2	2	2	2	2	5	.916865557328846	1	4	4	4	4	4	1	2	2	3	1	4	1
1941	73	1	1	6	1	2	3	6	5	2	3	2	5	4	.890160940712977	1	1	4	3	4	1	2	5	3	4	1	1	2
1947	67	1	1	6	1	2	3	6	2	6	3	3	2	3	.890160940712977	1	4		3	3	4	3	2	3	2.66666666666667	1	4	3
1957	57	2	1	6	1	2	1	6	1	5	2	5	1	2	.341196349665747	1	5	1	4	1	5	4	1	2	1.25	1	5	4
1986	28	2	1	5	5	2	1	6	4	2	2	3	4	5	.999243887361874	1	2	4	4	3	2	1	4	2	3.25	1	2	1
1950	64	1	1	3	1	2	4	1	4	1	5	1	4	5	.694497283943075	6	2	5	1	5	2	1	4	5	4.75	6	2	1
1951	63	1	1	6	1	2	2	6	2	3	2	2	3	2	1.3951365202546	1	4	3	4	4	3	4	2	2	2.75	1	3	4
1948	66	1	7	3	1	2	4	7	1	5	2	5	1	1	.328743354971249		5	1	4	1	5	5	1	2	1.25		5	5
1948	66	1	1	5	1	2	1	6	2	2	3	3	3	2	.642127742126015	1	4	4	3	3	3	4	2	3	3	1	3	4
1936	78	2	1	6	5	2	2	6	6	2	4	3	6	3	1.28165017369203	1		4	2	3		3		4	3.66666666666667	1		3
1931	83	1	1	6	4	2	2	6	1	4	1	5	2	2	1.18959198511723	1	5	2	5	1	4	4	1	1	1.25	1	4	4
1948	66	2	1	6	3	2	3	1	3	4	3	3	3	3	1.38975760828224	6	3	2	3	3	3	3	3	3	2.75	6	3	3
1953	61	1	1	3	1	2	1	2	1	6	4	2	2	4	.694497283943075	5	5		2	4	4	2	1	4	3	5	4	2
1934	80	1	1	3	1	2	1	6	3	3	3	3	5	4	.328743354971249	1	3	3	3	3	1	2	3	3	3	1	1	2
1935	79	1	1	5	1	2	3	1	2	2	3	2	2	4	.328743354971249	6	4	4	3	4	4	2	2	3	3.25	6	4	2
1977	37	2	1	6	1	2	3	6	4	5	2	4	5	4	.900670139163237	1	2	1	4	2	1	2	4	2	2.25	1	1	2
1953	61	1	1	6	3	2	3	6	3	3	3	3	4	5	.355554435922599	1	3	3	3	3	2	1	3	3	3	1	2	1
1949	65	1	7	4	1	2	4	6	2	6	3	3	2	3	.991641689856901	1	4		3	3	4	3	2	3	2.66666666666667	1	4	3
1941	73	1	1	5	1	2	3	6	2	4	3	3	3	3	.328743354971249	1	4	2	3	3	3	3	2	3	2.5	1	3	3
1948	66	1	2	3	1	2	4	6	1	5	2	5	6	2	.812769325727218	1	5	1	4	1		4	1	2	1.25	1		4
1943	71	1	1	5	1	2	4	1	2	4	4	2	3	2	.642127742126015	6	4	2	2	4	3	4	2	4	3	6	3	4
1958	56	1	1	5	5	2	2	5	4	2	3	2	4	5	.955901304665751	2	2	4	3	4	2	1	4	3	3.75	2	2	1
1947	67	2	1	2	1	2	3	4	5	2	3	2	5	5	1.38975760828224	3	1	4	3	4	1	1	5	3	4	3	1	1
1949	65	2	1	5	1	2	3	2	2	4	3	4	6	6	.666451924637885	5	4	2	3	2			2	3	2.25	5
1947	67	1	7	3	3	2	1	6	2	2	3	3	2	4	.883820226013499	1	4	4	3	3	4	2	2	3	3	1	4	2
1946	68	2	1	5	1	2	1	6	2	3	3	3	3	5	1.4060340487396	1	4	3	3	3	3	1	2	3	2.75	1	3	1
1948	66	1	1	3	1	2	1	6	2	2	3	3	4	3	.883820226013499	1	4	4	3	3	2	3	2	3	3	1	2	3
1949	65	2	1	6	4	1	3	1	2	2	4	1	2	2	1.10684968379553	6	4	4	2	5	4	4	2	4	3.75	6	4	4
1925	89	1	1	2	1	2	2	6	5	4	2	3	5	6	1.18959198511723	1	1	2	4	3	1		5	2	3	1	1
1949	65	1	1	5	1	2	4	5	2	2	2	2	3	4	.694497283943075	2	4	4	4	4	3	2	2	2	3	2	3	2
1935	79	1	1	1	1	2	3	6	2	3	2	4	2	2	.328743354971249	1	4	3	4	2	4	4	2	2	2.25	1	4	4
1952	62	1	1	5	1	2	4	6	6	6	4	2	4	4	.355554435922599	1			2	4	2	2		4	4	1	2	2
1954	60	1	7	6	1	2	3	6	3	4	2	3	2	4	.962759144388522	1	3	2	4	3	4	2	3	2	2.5	1	4	2
1928	86	2	1	5	4	2	1	1	2	2	3	2	6	6	.819242413451808	6	4	4	3	4			2	3	3.25	6
1948	66	2	7	6	3	1	1	6	2	3	3	2	2	3	1.14898067285556	1	4	3	3	4	4	3	2	3	3	1	4	3
1946	68	2	1	2	1	2	3	1	4	5	1	5	5	3	1.38975760828224	6	2	1	5	1	1	3	4	1	1.75	6	1	3
1955	59	1	1	6	1	1	2	2	2	3	2	2	2	5	.694497283943075	5	4	3	4	4	4	1	2	2	2.75	5	4	1
1938	76	1	1	3	3	2	3	1	2	3	3	3	4	4	.916865557328846	6	4	3	3	3	2	2	2	3	2.75	6	2	2
1942	72	1	1	2	1	2	4	1	3	3	2	4	3	3	.328743354971249	6	3	3	4	2	3	3	3	2	2.5	6	3	3
1944	70	1	1	2	1	2	2	6	2	4	2	4	2	3	1.18959198511723	1	4	2	4	2	4	3	2	2	2	1	4	3
1935	79	1	1	5	1	2	4	5	2	3	3	2	6	2	.642127742126015	2	4	3	3	4		4	2	3	3	2		4
1960	54	1	1	3	1	2	4	6	2	3	2	4	2	2	.694497283943075	1	4	3	4	2	4	4	2	2	2.25	1	4	4
1959	55	1	1	5	1	2	1	6	3	3	1	5	2	4	.694497283943075	1	3	3	5	1	4	2	3	1	2	1	4	2
1939	75	1	1	3	1	2	1	1	2	3	3	4	2	3	.883820226013499	6	4	3	3	2	4	3	2	3	2.5	6	4	3
1955	59	2	1	3	1	2	4	6	2	3	6	3	2	2	.917299864214547	1	4	3		3	4	4	2		2.66666666666667	1	4	4
1953	61	1	1	5	5	2	4	6	3	2	1	4	4	4	.694497283943075	1	3	4	5	2	2	2	3	1	2.5	1	2	2
1952	62	1	1	4	1	2	3	1	3	2	2	1	4	5	.955901304665751	6	3	4	4	5	2	1	3	2	3.5	6	2	1
1974	40	1	1	3	1	2	1	2	2	4	4	2	6	4	.94119975049994	5	4	2	2	4		2	2	4	3	5		2
1954	60	1	1	5	1	2	2	6	5	3	4	3	5	5	.355554435922599	1	1	3	2	3	1	1	5	4	3.75	1	1	1
1943	71	1	1	5	1	2	1	1	3	3	3	2	6	3	.883820226013499	6	3	3	3	4		3	3	3	3.25	6		3
1949	65	1	1	3	1	2	2	6	1	5	1	4	1	4	1.03295265554446	1	5	1	5	2	5	2	1	1	1.25	1	5	2
1944	70	2	1	3	3	2	2	7	1	6	3	4	2	3	1.38975760828224		5		3	2	4	3	1	3	2		4	3
1959	55	2	1	5	1	2	1	2	3	2	4	2	3	3	.917299864214547	5	3	4	2	4	3	3	3	4	3.75	5	3	3
1950	64	2	2	4	5	1	2	2	1	4	3	4	1	1	.922470416747982	5	5	2	3	2	5	5	1	3	2	5	5	5
1939	75	1	1	5	1	2	2	6	2	4	4	2	3	3	.916865557328846	1	4	2	2	4	3	3	2	4	3	1	3	3
1949	65	1	1	3	5	2	3	1	1	4	3	3	2	3	.355554435922599	6	5	2	3	3	4	3	1	3	2.25	6	4	3
1949	65	2	1	6	1	2	1	2	1	4	3	3	2	2	1.10684968379553	5	5	2	3	3	4	4	1	3	2.25	5	4	4
1943	71	1	1	3	1	2	1	6	2	4	2	2	2	5	.883820226013499	1	4	2	4	4	4	1	2	2	2.5	1	4	1
1951	63	1	1	5	1	2	2	1	5	2	4	2	5	5	.355554435922599	6	1	4	2	4	1	1	5	4	4.25	6	1	1
1952	62	2	1	6	1	2	1	3	4	2	1	1	4	4	1.10684968379553	4	2	4	5	5	2	2	4	1	3.5	4	2	2
1956	58	2	2	3	4	2	3	2	1	2	6	5	1	1	.922470416747982	5	5	4		1	5	5	1		2	5	5	5
1947	67	1	1	4	1	2	3	4	5	2	3	3	4	4	.916865557328846	3	1	4	3	3	2	2	5	3	3.75	3	2	2
1974	40	1	1	5	1	1	4	1	4	2	4	2	5	5	.337468412030749	6	2	4	2	4	1	1	4	4	4	6	1	1
1968	46	1	1	3	5	1	4	4	6	6	3	3	6	4	.694497283943075	3			3	3		2		3	3	3		2
1951	63	1	2	3	3	1	3	2	4	4	4	2	3	4	.961881061053763	5	2	2	2	4	3	2	4	4	3.5	5	3	2
1949	65	2	1	3	3	2	4	2	1	3	3	2	2	4	.917299864214547	5	5	3	3	4	4	2	1	3	2.75	5	4	2
1959	55	2	1	5	2	1	4	2	4	3	3	2	4	5	.341196349665747	5	2	3	3	4	2	1	4	3	3.5	5	2	1
1956	58	2	1	1	5	2	3	4	2	2	4	2	3	3	1.35447738941106	3	4	4	2	4	3	3	2	4	3.5	3	3	3
1956	58	1	1	3	3	2	1	6	3	3	2	3	3	3	.694497283943075	1	3	3	4	3	3	3	3	2	2.75	1	3	3
1956	58	2	1	3	5	2	4	6	2	6	3	6	2	6	.917299864214547	1	4		3		4		2	3	2.5	1	4
1935	79	2	1	3	5	2	1	1	3	4	3	3	2	3	1.02897013388789	6	3	2	3	3	4	3	3	3	2.75	6	4	3
1953	61	2	1	6	1	2	1	1	6	6	3	6	6	6	.92388076897511	6			3					3	3	6
1951	63	2	1	6	4	2	1	6	3	2	4	2	4	5	1.10684968379553	1	3	4	2	4	2	1	3	4	3.75	1	2	1
1971	43	2	1	6	1	1	4	2	1	5	1	3	1	1	1.32044889317009	5	5	1	5	3	5	5	1	1	1.5	5	5	5
1957	57	1	1	6	5	2	3	2	6	2	4	2	4	3	.962759144388522	5		4	2	4	2	3		4	4	5	2	3
1953	61	1	1	6	1	2	1	6	3	3	1	3	3	3	1.01801520409215	1	3	3	5	3	3	3	3	1	2.5	1	3	3
1970	44	2	1	5	1	1	2	3	5	2	5	1	5	5	.952362697237549	4	1	4	1	5	1	1	5	5	4.75	4	1	1
1950	64	1	1	6	1	2	3	6	2	3	1	2	2	5	1.15342768279485	1	4	3	5	4	4	1	2	1	2.5	1	4	1
1956	58	1	1	5	3	2	4	2	4	3	4	2	5	5	.694497283943075	5	2	3	2	4	1	1	4	4	3.75	5	1	1
1953	61	1	1	5	1	2	4	1	2	4	4	2	2	2	.355554435922599	6	4	2	2	4	4	4	2	4	3	6	4	4
1936	78	1	7	2	1	2	3	5	6	6	3	2	1	6	1.06645185054375	2			3	4	5			3	3.5	2	5
1930	84	2	1	5	3	2	3	6	2	3	3	3	3	3	1.28165017369203	1	4	3	3	3	3	3	2	3	2.75	1	3	3
1933	81	1	1	2	1	2	2	6	1	1	3	3	1	1	1.06645185054375	1	5	5	3	3	5	5	1	3	3	1	5	5
1935	79	1	3	6	1	2	4	6	3	4	2	3	4	3	1.18813049925357	1	3	2	4	3	2	3	3	2	2.5	1	2	3
1967	47	1	7	5	5	2	1	6	2	3	3	2	3	4	.355554435922599	1	4	3	3	4	3	2	2	3	3	1	3	2
1958	56	2	1	5	1	1	4	3	1	6	4	1	2	6	.917299864214547	4	5		2	5	4		1	4	3.33333333333333	4	4
1969	45	1	2	3	5	2	3	2	3	3	3	2	3	3	1.12362702893736	5	3	3	3	4	3	3	3	3	3.25	5	3	3
1986	28	2	1	2	1	1	3	7	6	6	6	6	6	6	.8535793958405
1941	73	1	1	2	1	2	1	6	1	5	1	5	1	1	.328743354971249	1	5	1	5	1	5	5	1	1	1	1	5	5
1980	34	2	1	4	1	1	1	5	3	2	3	3	3	2	.894254566282451	2	3	4	3	3	3	4	3	3	3.25	2	3	4
1958	56	2	2	6	1	2	4	6	3	3	1	3	3	4	.317525151730438	1	3	3	5	3	3	2	3	1	2.5	1	3	2
1953	61	1	1	6	1	2	1	6	2	2	3	2	6	4	1.01801520409215	1	4	4	3	4		2	2	3	3.25	1		2
1959	55	1	1	6	1	1	1	6	3	3	3	3	4	2	1.01801520409215	1	3	3	3	3	2	4	3	3	3	1	2	4
1971	43	1	1	3	6	2	3	6	6	3	1	3	3	4	.337468412030749	1		3	5	3	3	2		1	2.33333333333333	1	3	2
1960	54	2	1	4	1	2	1	1	5	2	5	1	2	2	.789202314454428	6	1	4	1	5	4	4	5	5	4.75	6	4	4
1942	72	1	1	2	1	2	1	4	4	2	4	3	4	4	.890160940712977	3	2	4	2	3	2	2	4	4	3.75	3	2	2
1958	56	1	1	2	1	1	3	7	2	2	4	3	3	2	.355554435922599		4	4	2	3	3	4	2	4	3.25		3	4
1954	60	1	1	5	5	2	1	1	3	3	2	2	4	4	.355554435922599	6	3	3	4	4	2	2	3	2	3	6	2	2
1964	50	2	1	4	1	1	3	1	1	6	3	1	1	2	1.35447738941106	6	5		3	5	5	4	1	3	3	6	5	4
1950	64	1	1	6	1	2	1	5	2	4	3	3	2	2	.962759144388522	2	4	2	3	3	4	4	2	3	2.5	2	4	4
1965	49	1	1	6	1	2	2	3	3	3	2	3	4	2	1.3951365202546	4	3	3	4	3	2	4	3	2	2.75	4	2	4
1943	71	2	1	3	4	2	1	1	6	6	3	2	6	5	1.02897013388789	6			3	4		1		3	3.5	6		1
1978	36	1	1	5	1	1	2	7	4	2	4	1	5	5	.966231720486603		2	4	2	5	1	1	4	4	4.25		1	1
1949	65	1	1	5	1	2	4	6	1	5	1	5	1	3	.694497283943075	1	5	1	5	1	5	3	1	1	1	1	5	3
1954	60	2	1	5	1	2	4	3	1	4	3	3	1	3	.917299864214547	4	5	2	3	3	5	3	1	3	2.25	4	5	3
1954	60	1	1	5	1	1	1	5	3	4	2	3	2	4	.694497283943075	2	3	2	4	3	4	2	3	2	2.5	2	4	2
1966	48	2	1	5	1	1	2	1	3	2	4	2	3	4	1.35447738941106	6	3	4	2	4	3	2	3	4	3.75	6	3	2
1948	66	2	1	2	4	2	4	1	4	3	5	2	5	5	.354183605194248	6	2	3	1	4	1	1	4	5	4	6	1	1
1933	81	1	1	2	1	2	1	1	4	2	4	2	4	4	.890160940712977	6	2	4	2	4	2	2	4	4	4	6	2	2
1966	48	2	1	5	1	1	1	1	5	6	3	3	5	5	.917299864214547	6	1		3	3	1	1	5	3	3.66666666666667	6	1	1
1941	73	2	1	3	1	2	4	6	3	3	3	3	3	3	.819242413451808	1	3	3	3	3	3	3	3	3	3	1	3	3
1958	56	2	1	6	1	2	1	6	2	3	3	3	3	5	.92388076897511	1	4	3	3	3	3	1	2	3	2.75	1	3	1
1958	56	1	1	1	2	2	1	1	5	3	3	2	5	4	.355554435922599	6	1	3	3	4	1	2	5	3	3.75	6	1	2
1951	63	1	1	5	1	2	1	5	2	2	2	3	4	5	.694497283943075	2	4	4	4	3	2	1	2	2	2.75	2	2	1
1954	60	2	1	6	1	2	4	5	1	4	1	6	2	2	.991239708583	2	5	2	5		4	4	1	1	1.33333333333333	2	4	4
1959	55	1	1	5	1	1	3	4	2	4	4	2	3	2	.355554435922599	3	4	2	2	4	3	4	2	4	3	3	3	4
1958	56	2	1	5	1	2	1	2	3	3	2	4	2	4	.917299864214547	5	3	3	4	2	4	2	3	2	2.5	5	4	2
1970	44	1	8	5	1	1	2	6	1	2	1	2	1	1	.966231720486603	1	5	4	5	4	5	5	1	1	2.5	1	5	5
1956	58	2	1	2	5	2	1	1	2	4	3	2	3	3	.976905464951325	6	4	2	3	4	3	3	2	3	2.75	6	3	3
1989	25	1	1	5	5	2	3	6	5	3	2	2	5	5	6.50829834754821	1	1	3	4	4	1	1	5	2	3.5	1	1	1
1965	49	1	1	3	5	2	1	5	5	2	2	2	5	5	.694497283943075	2	1	4	4	4	1	1	5	2	3.75	2	1	1
1960	54	2	1	5	1	1	3	1	4	3	3	2	4	5	1.33879777582037	6	2	3	3	4	2	1	4	3	3.5	6	2	1
1959	55	2	1	3	1	2	1	6	5	3	4	1	5	5	.789202314454428	1	1	3	2	5	1	1	5	4	4.25	1	1	1
1968	46	1	1	5	1	1	3	1	5	2	5	1	5	5	.962759144388522	6	1	4	1	5	1	1	5	5	4.75	6	1	1
1951	63	1	1	3	1	2	3	1	2	2	4	2	2	4	.955901304665751	6	4	4	2	4	4	2	2	4	3.5	6	4	2
1942	72	1	1	2	1	2	3	6	2	3	2	3	2	2	1.06645185054375	1	4	3	4	3	4	4	2	2	2.5	1	4	4
1955	59	1	1	3	1	2	3	5	3	3	2	3	3	3	.355554435922599	2	3	3	4	3	3	3	3	2	2.75	2	3	3
1958	56	2	2	5	5	2	2	1	6	2	4	2	3	2	.853660301033033	6		4	2	4	3	4		4	4	6	3	4
1952	62	2	2	4	3	1	3	1	3	3	3	1	5	5	.909130640725912	6	3	3	3	5	1	1	3	3	3.5	6	1	1
1947	67	2	3	3	3	2	1	6	2	3	2	3	3	3	5.09256166584101	1	4	3	4	3	3	3	2	2	2.5	1	3	3
1956	58	2	1	5	1	2	1	6	5	2	3	3	5	5	.917299864214547	1	1	4	3	3	1	1	5	3	3.75	1	1	1
1960	54	1	3	5	1	1	2	4	2	2	4	2	3	4	.864084955976534	3	4	4	2	4	3	2	2	4	3.5	3	3	2
1955	59	2	5	3	6	2	4	2	1	3	1	3	1	1	.917299864214547	5	5	3	5	3	5	5	1	1	2	5	5	5
1990	24	1	1	5	1	2	3	3	3	2	2	2	4	5	6.50829834754821	4	3	4	4	4	2	1	3	2	3.25	4	2	1
1986	28	1	1	3	6	2	2	1	3	2	5	1	5	5	2.6166175447775	6	3	4	1	5	1	1	3	5	4.25	6	1	1
1994	20	2	1	3	5	2	1	4	4	3	4	2	4	4	.8535793958405	3	2	3	2	4	2	2	4	4	3.75	3	2	2
1940	74	1	1	2	4	2	3	3	3	2	4	2	4	2	.955061411704817	4	3	4	2	4	2	4	3	4	3.75	4	2	4
1958	56	1	6	5	5	2	4	6	2	4	2	4	1	1	.694497283943075	1	4	2	4	2	5	5	2	2	2	1	5	5
1933	81	2	1	3	4	2	4	1	2	3	4	3	6	3	1.02897013388789	6	4	3	2	3		3	2	4	3	6		3
1950	64	2	2	5	5	2	1	6	5	2	3	3	5	5	.317525151730438	1	1	4	3	3	1	1	5	3	3.75	1	1	1
1957	57	1	1	3	1	2	3	1	1	3	3	3	1	2	.355554435922599	6	5	3	3	3	5	4	1	3	2.5	6	5	4
1968	46	1	2	3	2	2	3	2	3	2	4	1	5	5	1.20812456475062	5	3	4	2	5	1	1	3	4	4	5	1	1
1974	40	1	1	5	1	2	4	5	6	6	2	3	3	4	.337468412030749	2			4	3	3	2		2	2.5	2	3	2
1932	82	2	1	3	4	2	4	1	2	3	1	3	3	1	.819242413451808	6	4	3	5	3	3	5	2	1	2.25	6	3	5
1961	53	1	2	5	1	1	2	1	4	2	4	2	5	4	.812272686827033	6	2	4	2	4	1	2	4	4	4	6	1	2
1960	54	1	1	5	1	1	1	3	4	1	3	2	5	4	.694497283943075	4	2	5	3	4	1	2	4	3	4	4	1	2
1969	45	1	1	1	1	2	1	3	5	1	5	1	5	5	.907277375141218	4	1	5	1	5	1	1	5	5	5	4	1	1
1976	38	2	1	5	5	2	2	4	4	2	2	2	4	4	.952362697237549	3	2	4	4	4	2	2	4	2	3.5	3	2	2
1960	54	1	1	3	1	2	4	6	2	3	2	3	2	3	.694497283943075	1	4	3	4	3	4	3	2	2	2.5	1	4	3
1954	60	1	1	3	1	2	4	6	2	5	1	4	2	2	.991641689856901	1	4	1	5	2	4	4	2	1	1.5	1	4	4
1948	66	2	1	3	4	2	2	6	2	3	3	3	3	6	.354183605194248	1	4	3	3	3	3		2	3	2.75	1	3
1947	67	1	1	2	1	2	4	2	1	4	3	2	1	2	.941250339730956	5	5	2	3	4	5	4	1	3	2.5	5	5	4
1955	59	2	2	5	5	2	3	1	5	2	5	1	5	5	1.2605077369952	6	1	4	1	5	1	1	5	5	4.75	6	1	1
1959	55	1	1	5	5	2	3	6	1	4	1	3	1	2	.962759144388522	1	5	2	5	3	5	4	1	1	1.75	1	5	4
1965	49	2	1	5	1	1	4	2	3	3	2	3	3	3	.917299864214547	5	3	3	4	3	3	3	3	2	2.75	5	3	3
1958	56	1	1	5	3	2	1	2	4	3	4	2	4	4	.694497283943075	5	2	3	2	4	2	2	4	4	3.75	5	2	2
1950	64	1	1	5	5	2	4	7	1	5	2	5	2	2	.694497283943075		5	1	4	1	4	4	1	2	1.25		4	4
1955	59	1	1	5	5	2	3	6	2	3	4	3	3	3	.962759144388522	1	4	3	2	3	3	3	2	4	3	1	3	3
1951	63	2	6	5	3	2	1	2	6	2	3	2	6	3	.341196349665747	5		4	3	4		3		3	3.66666666666667	5		3
1950	64	2	1	3	6	2	3	6	6	6	2	6	6	6	.789202314454428	1			4					2	2	1
1952	62	2	1	2	3	2	4	4	3	2	3	2	3	4	.789202314454428	3	3	4	3	4	3	2	3	3	3.5	3	3	2
1957	57	1	1	2	1	1	3	1	2	2	1	4	2	4	.962759144388522	6	4	4	5	2	4	2	2	1	2.25	6	4	2
1943	71	2	1	3	1	2	4	1	2	5	3	2	2	2	.819242413451808	6	4	1	3	4	4	4	2	3	2.5	6	4	4
1947	67	1	1	2	1	2	4	4	4	2	3	1	5	5	.890160940712977	3	2	4	3	5	1	1	4	3	4	3	1	1
1965	49	1	2	5	1	1	1	6	3	2	3	3	3	4	.415850664440887	1	3	4	3	3	3	2	3	3	3.25	1	3	2
1952	62	1	1	3	6	2	2	4	4	2	3	2	4	5	.355554435922599	3	2	4	3	4	2	1	4	3	3.75	3	2	1
1956	58	2	6	3	3	2	3	5	4	2	4	2	5	3	.789202314454428	2	2	4	2	4	1	3	4	4	4	2	1	3
1952	62	2	1	5	5	2	4	1	3	2	4	2	5	5	.341196349665747	6	3	4	2	4	1	1	3	4	3.75	6	1	1
1964	50	2	1	3	1	1	1	1	2	3	4	2	4	5	.917299864214547	6	4	3	2	4	2	1	2	4	3.25	6	2	1
1986	28	1	1	3	5	2	3	1	2	6	5	1	6	5	2.2446849821596	6	4		1	5		1	2	5	4	6		1
1957	57	1	1	3	1	2	3	3	1	1	4	2	1	2	.822413205825758	4	5	5	2	4	5	4	1	4	3.5	4	5	4
1978	36	2	6	6	6	1	3	6	3	3	3	3	3	3	.900670139163237	1	3	3	3	3	3	3	3	3	3	1	3	3
1983	31	1	1	3	5	2	1	1	4	2	3	1	4	5	.94119975049994	6	2	4	3	5	2	1	4	3	4	6	2	1
1977	37	2	1	5	1	1	3	1	2	2	5	2	3	2	1.20363625247906	6	4	4	1	4	3	4	2	5	3.75	6	3	4
1978	36	2	1	6	5	2	2	3	3	6	2	2	2	3	1.30516319805771	4	3		4	4	4	3	3	2	3	4	4	3
1953	61	1	1	3	1	2	2	1	2	3	3	2	2	4	1.01801520409215	6	4	3	3	4	4	2	2	3	3	6	4	2
1957	57	2	1	2	1	2	1	1	2	2	3	2	1	3	.976905464951325	6	4	4	3	4	5	3	2	3	3.25	6	5	3
1953	61	2	1	3	1	2	3	6	2	2	2	4	2	2	.789202314454428	1	4	4	4	2	4	4	2	2	2.5	1	4	4
1979	35	2	1	4	1	1	2	6	2	2	3	2	2	2	.900670139163237	1	4	4	3	4	4	4	2	3	3.25	1	4	4
1964	50	1	1	4	1	1	3	4	4	2	3	2	4	5	.355554435922599	3	2	4	3	4	2	1	4	3	3.75	3	2	1
1978	36	1	1	6	1	2	1	2	2	2	3	2	4	3	.913786376428742	5	4	4	3	4	2	3	2	3	3.25	5	2	3
1975	39	2	1	6	1	2	4	6	2	5	1	4	3	4	1.32044889317009	1	4	1	5	2	3	2	2	1	1.5	1	3	2
1951	63	1	3	3	1	2	3	6	2	5	3	3	3	3	.309818800736156	1	4	1	3	3	3	3	2	3	2.25	1	3	3
1959	55	2	2	4	1	1	4	3	2	4	2	3	3	3	.885577976877176	4	4	2	4	3	3	3	2	2	2.25	4	3	3
1957	57	2	1	5	1	2	3	6	2	3	2	3	2	3	.666451924637885	1	4	3	4	3	4	3	2	2	2.5	1	4	3
1952	62	1	1	2	1	2	1	6	2	3	2	3	1	2	1.03295265554446	1	4	3	4	3	5	4	2	2	2.5	1	5	4
1936	78	2	1	3	4	2	1	1	6	6	3	4	2	4	.819242413451808	6			3	2	4	2		3	2.5	6	4	2
1970	44	2	2	6	5	2	1	5	1	3	2	3	2	3	.504854604793879	2	5	3	4	3	4	3	1	2	2.25	2	4	3
1971	43	2	6	5	1	1	3	2	1	2	6	3	2	3	1.20363625247906	5	5	4		3	4	3	1		2.66666666666667	5	4	3
1961	53	2	1	4	3	1	2	1	1	4	3	2	2	2	.341196349665747	6	5	2	3	4	4	4	1	3	2.5	6	4	4
1952	62	1	1	3	1	2	3	6	4	4	2	3	2	3	.822413205825758	1	2	2	4	3	4	3	4	2	2.75	1	4	3
1947	67	2	1	1	4	2	1	2	3	2	4	2	2	5	.354183605194248	5	3	4	2	4	4	1	3	4	3.75	5	4	1
1945	69	2	6	3	1	2	1	1	2	5	3	3	1	2	.819242413451808	6	4	1	3	3	5	4	2	3	2.25	6	5	4
1953	61	1	1	3	1	2	3	6	4	3	3	2	5	5	.355554435922599	1	2	3	3	4	1	1	4	3	3.5	1	1	1
1958	56	1	1	4	1	1	2	3	3	3	2	2	3	6	1.03295265554446	4	3	3	4	4	3		3	2	3	4	3
1931	83	2	1	3	4	2	4	1	2	2	4	2	2	3	.819242413451808	6	4	4	2	4	4	3	2	4	3.5	6	4	3
1959	55	2	1	4	1	2	3	2	5	2	4	2	5	3	.789202314454428	5	1	4	2	4	1	3	5	4	4.25	5	1	3
1975	39	2	4	3	5	2	4	4	2	2	6	2	6	6	.894254566282451	3	4	4		4			2		3.33333333333333	3
1957	57	2	1	3	1	2	2	1	3	2	4	2	4	4	.341196349665747	6	3	4	2	4	2	2	3	4	3.75	6	2	2
1953	61	2	1	4	1	2	4	1	4	3	4	1	4	4	.789202314454428	6	2	3	2	5	2	2	4	4	4	6	2	2
1939	75	2	1	2	1	2	4	5	3	2	4	2	2	2	1.14898067285556	2	3	4	2	4	4	4	3	4	3.75	2	4	4
1960	54	2	1	3	1	2	1	1	2	2	4	2	2	2	.917299864214547	6	4	4	2	4	4	4	2	4	3.5	6	4	4
1945	69	2	1	2	1	2	3	2	1	3	3	3	1	2	.354183605194248	5	5	3	3	3	5	4	1	3	2.5	5	5	4
1953	61	1	1	3	1	2	1	6	1	4	2	4	2	4	.355554435922599	1	5	2	4	2	4	2	1	2	1.75	1	4	2
1934	80	2	6	4	3	2	4	6	1	5	1	5	1	1	.354183605194248	1	5	1	5	1	5	5	1	1	1	1	5	5
1964	50	1	1	3	3	1	2	7	3	3	3	3	3	2	.355554435922599		3	3	3	3	3	4	3	3	3		3	4
1968	46	2	2	3	5	2	3	4	4	3	4	2	4	3	.909130640725912	3	2	3	2	4	2	3	4	4	3.75	3	2	3
1975	39	1	1	5	1	1	2	1	4	3	5	1	5	5	.966231720486603	6	2	3	1	5	1	1	4	5	4.25	6	1	1
1939	75	1	1	2	6	2	4	1	3	3	2	4	4	4	.328743354971249	6	3	3	4	2	2	2	3	2	2.5	6	2	2
1958	56	1	1	2	1	1	3	6	1	3	3	3	3	2	.355554435922599	1	5	3	3	3	3	4	1	3	2.5	1	3	4
1961	53	2	7	2	1	1	1	7	3	3	3	2	3	3	.976905464951325		3	3	3	4	3	3	3	3	3.25		3	3
1970	44	1	1	5	1	2	4	4	3	2	3	3	4	5	.659170219501799	3	3	4	3	3	2	1	3	3	3.25	3	2	1
1958	56	2	1	3	1	2	4	6	2	3	2	6	2	2	.917299864214547	1	4	3	4		4	4	2	2	2.33333333333333	1	4	4
1976	38	2	1	3	1	1	3	4	1	2	2	3	2	3	.332624483651003	3	5	4	4	3	4	3	1	2	2.5	3	4	3
1962	52	2	1	3	1	2	3	1	2	2	4	2	2	2	1.35447738941106	6	4	4	2	4	4	4	2	4	3.5	6	4	4
1952	62	1	1	2	5	2	2	1	4	2	2	2	4	4	1.3951365202546	6	2	4	4	4	2	2	4	2	3.5	6	2	2
1956	58	2	1	2	1	2	2	6	4	2	3	1	4	4	1.10684968379553	1	2	4	3	5	2	2	4	3	4	1	2	2
1949	65	1	2	3	1	2	3	1	3	3	3	6	6	3	.415850664440887	6	3	3	3			3	3	3	3	6		3
1959	55	2	1	3	1	2	2	5	5	2	5	2	5	5	.341196349665747	2	1	4	1	4	1	1	5	5	4.5	2	1	1
1957	57	2	1	4	5	2	3	1	2	1	2	3	3	3	1.35447738941106	6	4	5	4	3	3	3	2	2	3	6	3	3
1969	45	1	1	3	3	1	3	1	5	2	5	1	5	5	.966231720486603	6	1	4	1	5	1	1	5	5	4.75	6	1	1
1969	45	2	1	6	1	2	3	1	3	2	3	2	5	5	.900670139163237	6	3	4	3	4	1	1	3	3	3.5	6	1	1
1965	49	1	2	3	1	1	3	4	2	2	4	2	2	2	.961881061053763	3	4	4	2	4	4	4	2	4	3.5	3	4	4
1990	24	2	1	3	1	2	4	1	4	3	5	1	5	5	.8535793958405	6	2	3	1	5	1	1	4	5	4.25	6	1	1
1952	62	2	1	4	1	2	4	1	2	2	3	2	6	3	.789202314454428	6	4	4	3	4		3	2	3	3.25	6		3
1943	71	2	1	3	4	2	2	6	1	5	2	4	1	1	1.38975760828224	1	5	1	4	2	5	5	1	2	1.5	1	5	5
1972	42	1	1	5	3	1	2	6	5	2	2	2	5	5	.337468412030749	1	1	4	4	4	1	1	5	2	3.75	1	1	1
1970	44	1	1	5	1	1	1	1	5	3	3	2	5	5	.337468412030749	6	1	3	3	4	1	1	5	3	3.75	6	1	1
1950	64	2	1	3	1	2	3	1	3	2	4	2	4	4	.341196349665747	6	3	4	2	4	2	2	3	4	3.75	6	2	2
1977	37	2	1	6	5	2	2	2	3	4	2	3	3	4	1.30516319805771	5	3	2	4	3	3	2	3	2	2.5	5	3	2
1974	40	2	1	4	5	1	4	1	2	2	2	1	5	5	.92769002923441	6	4	4	4	5	1	1	2	2	3.25	6	1	1
1970	44	1	1	6	1	1	2	2	4	5	2	2	5	5	1.22116451058646	5	2	1	4	4	1	1	4	2	2.75	5	1	1
1980	34	2	1	6	1	1	4	6	2	3	2	4	3	3	.332624483651003	1	4	3	4	2	3	3	2	2	2.25	1	3	3
1980	34	2	1	5	3	1	3	1	3	4	2	4	4	2	1.20363625247906	6	3	2	4	2	2	4	3	2	2.25	6	2	4
1950	64	1	1	2	1	2	1	4	3	2	2	4	3	2	.355554435922599	3	3	4	4	2	3	4	3	2	2.75	3	3	4
1951	63	2	1	4	1	2	3	5	3	3	2	4	5	5	.341196349665747	2	3	3	4	2	1	1	3	2	2.5	2	1	1
1974	40	1	1	6	1	1	1	6	3	3	3	3	4	5	.913786376428742	1	3	3	3	3	2	1	3	3	3	1	2	1
1971	43	1	4	5	6	1	4	2	3	3	3	3	3	4	.659170219501799	5	3	3	3	3	3	2	3	3	3	5	3	2
1956	58	1	3	6	1	2	3	3	2	2	1	5	2	1	.838917626602619	4	4	4	5	1	4	5	2	1	2	4	4	5
1956	58	2	1	2	3	2	3	6	2	5	1	5	2	5	1.10684968379553	1	4	1	5	1	4	1	2	1	1.25	1	4	1
1967	47	2	1	2	1	1	3	6	4	3	3	2	4	4	.341196349665747	1	2	3	3	4	2	2	4	3	3.5	1	2	2
1947	67	1	1	2	1	2	1	6	5	4	4	2	5	5	.328743354971249	1	1	2	2	4	1	1	5	4	3.75	1	1	1
1978	36	2	2	5	5	1	3	2	1	1	5	1	1	4	.694878420040785	5	5	5	1	5	5	2	1	5	4	5	5	2
1933	81	1	1	1	1	2	1	1	2	2	4	2	2	2	.890160940712977	6	4	4	2	4	4	4	2	4	3.5	6	4	4
1979	35	1	1	5	6	2	1	1	4	2	4	1	5	5	.337468412030749	6	2	4	2	5	1	1	4	4	4.25	6	1	1
1976	38	1	1	5	1	1	2	6	5	2	5	3	5	5	.337468412030749	1	1	4	1	3	1	1	5	5	4.25	1	1	1
1969	45	2	1	5	1	1	1	1	3	3	4	2	3	4	.649708672229525	6	3	3	2	4	3	2	3	4	3.5	6	3	2
1964	50	2	1	3	2	1	4	1	4	2	2	2	4	3	.917299864214547	6	2	4	4	4	2	3	4	2	3.5	6	2	3
1968	46	2	1	4	1	1	3	2	2	2	2	2	2	2	.341196349665747	5	4	4	4	4	4	4	2	2	3	5	4	4
1959	55	1	1	2	3	1	4	1	5	1	5	1	5	5	.822413205825758	6	1	5	1	5	1	1	5	5	5	6	1	1
1979	35	2	1	3	1	1	2	2	2	2	3	1	4	2	.900670139163237	5	4	4	3	5	2	4	2	3	3.5	5	2	4
1941	73	1	7	2	4	2	3	6	4	3	2	2	3	4	1.06645185054375	1	2	3	4	4	3	2	4	2	3.25	1	3	2
1974	40	1	1	3	1	1	4	1	3	2	2	3	3	5	.337468412030749	6	3	4	4	3	3	1	3	2	3	6	3	1
1944	70	1	1	2	4	2	1	2	2	5	3	3	1	2	.941250339730956	5	4	1	3	3	5	4	2	3	2.25	5	5	4
1978	36	1	1	5	1	1	2	4	2	2	1	3	2	5	.980409347066672	3	4	4	5	3	4	1	2	1	2.5	3	4	1
1970	44	1	1	5	1	1	3	2	2	2	3	2	2	3	1.22116451058646	5	4	4	3	4	4	3	2	3	3.25	5	4	3
1976	38	2	1	3	1	1	2	1	3	2	3	2	3	3	.952362697237549	6	3	4	3	4	3	3	3	3	3.5	6	3	3
1990	24	2	1	2	5	2	4	3	4	3	4	1	3	4	.992126162785143	4	2	3	2	5	3	2	4	4	4	4	3	2
1983	31	2	1	5	1	1	4	1	2	3	2	2	3	3	.649708672229525	6	4	3	4	4	3	3	2	2	2.75	6	3	3
1969	45	2	1	5	1	1	2	1	3	2	3	1	3	4	.952362697237549	6	3	4	3	5	3	2	3	3	3.75	6	3	2
1943	71	1	1	2	1	2	2	6	3	3	2	3	3	3	1.18959198511723	1	3	3	4	3	3	3	3	2	2.75	1	3	3
1944	70	2	1	2	1	2	1	1	4	2	5	2	3	3	1.02897013388789	6	2	4	1	4	3	3	4	5	4.25	6	3	3
1948	66	2	1	2	6	2	2	1	2	4	1	3	2	3	1.38975760828224	6	4	2	5	3	4	3	2	1	2	6	4	3
1978	36	1	1	5	1	1	4	6	2	3	2	4	2	2	.659170219501799	1	4	3	4	2	4	4	2	2	2.25	1	4	4
1971	43	1	1	5	6	2	3	4	4	2	3	2	3	5	.659170219501799	3	2	4	3	4	3	1	4	3	3.75	3	3	1
1941	73	2	1	2	5	2	2	1	2	2	3	2	4	3	.691819668024391	6	4	4	3	4	2	3	2	3	3.25	6	2	3
1973	41	2	1	4	1	1	4	6	1	4	3	3	2	3	.894254566282451	1	5	2	3	3	4	3	1	3	2.25	1	4	3
1948	66	2	7	2	3	2	4	6	2	3	2	3	2	2	1.02897013388789	1	4	3	4	3	4	4	2	2	2.5	1	4	4
1969	45	1	1	3	1	1	1	3	4	2	5	1	5	5	.966231720486603	4	2	4	1	5	1	1	4	5	4.5	4	1	1
1971	43	2	1	4	1	1	2	2	3	4	3	2	3	4	.952362697237549	5	3	2	3	4	3	2	3	3	3	5	3	2
1990	24	1	1	3	5	2	4	1	1	1	5	1	2	3	2.2446849821596	6	5	5	1	5	4	3	1	5	4	6	4	3
1986	28	2	1	2	1	1	3	2	5	2	5	1	5	5	.8535793958405	5	1	4	1	5	1	1	5	5	4.75	5	1	1
1974	40	2	1	5	5	2	1	1	3	2	2	3	1	2	.92769002923441	6	3	4	4	3	5	4	3	2	3	6	5	4
1970	44	2	1	5	3	2	4	6	3	2	2	4	4	4	.92769002923441	1	3	4	4	2	2	2	3	2	2.75	1	2	2
1941	73	2	2	3	4	2	4	6	3	3	4	2	4	5	1.13949517024366	1	3	3	2	4	2	1	3	4	3.5	1	2	1
1984	30	2	6	1	1	1	4	5	6	3	6	3	4	5	.992126162785143	2		3		3	2	1			3	2	2	1
1960	54	1	3	4	3	2	4	1	5	1	2	1	5	5	.309818800736156	6	1	5	4	5	1	1	5	2	4.25	6	1	1
1953	61	1	1	2	1	1	4	6	2	3	3	3	6	4	1.03295265554446	1	4	3	3	3		2	2	3	2.75	1		2
1970	44	2	1	3	6	2	3	1	5	1	5	1	5	5	.952362697237549	6	1	5	1	5	1	1	5	5	5	6	1	1
1970	44	2	1	5	1	1	4	1	2	3	3	2	3	3	.649708672229525	6	4	3	3	4	3	3	2	3	3	6	3	3
1972	42	1	1	5	1	2	1	3	4	1	3	2	4	5	.659170219501799	4	2	5	3	4	2	1	4	3	4	4	2	1
1954	60	1	1	2	1	2	3	6	2	3	3	2	3	3	.355554435922599	1	4	3	3	4	3	3	2	3	3	1	3	3
1986	28	2	6	3	6	2	4	6	3	3	3	2	3	3	.8535793958405	1	3	3	3	4	3	3	3	3	3.25	1	3	3
1989	25	2	1	4	5	2	4	6	3	3	2	3	3	3	1.46496528273913	1	3	3	4	3	3	3	3	2	2.75	1	3	3
1957	57	2	1	2	1	1	3	2	1	4	2	3	2	2	1.35447738941106	5	5	2	4	3	4	4	1	2	2	5	4	4
1975	39	2	1	3	6	1	2	2	3	3	2	3	3	4	.952362697237549	5	3	3	4	3	3	2	3	2	2.75	5	3	2
1973	41	2	5	5	1	1	4	1	1	4	1	3	2	6	.92769002923441	6	5	2	5	3	4		1	1	1.75	6	4
1978	36	2	2	2	1	1	3	3	2	2	4	2	3	2	1.01417401169329	4	4	4	2	4	3	4	2	4	3.5	4	3	4
1990	24	2	2	4	5	2	1	7	3	1	2	2	3	3	.89411446402705		3	5	4	4	3	3	3	2	3.5		3	3
1986	28	2	1	3	5	2	2	2	5	2	3	1	5	5	.720815969201004	5	1	4	3	5	1	1	5	3	4.25	5	1	1
1973	41	1	1	2	5	2	2	1	5	3	5	2	5	5	.913786376428742	6	1	3	1	4	1	1	5	5	4.25	6	1	1
1984	30	2	1	2	6	1	2	6	1	1	1	1	1	1	1.19713800514328	1	5	5	5	5	5	5	1	1	3	1	5	5
1988	26	2	3	3	5	2	1	4	4	4	3	3	5	3	1.12169019714608	3	2	2	3	3	1	3	4	3	3	3	1	3
1959	55	2	1	3	1	2	3	6	3	3	3	2	4	3	1.35447738941106	1	3	3	3	4	2	3	3	3	3.25	1	2	3
1985	29	2	1	4	1	1	4	4	5	6	3	2	5	4	.8535793958405	3	1		3	4	1	2	5	3	4	3	1	2
1972	42	1	1	3	1	1	1	5	3	2	2	2	4	5	.966231720486603	2	3	4	4	4	2	1	3	2	3.25	2	2	1
1955	59	2	2	2	3	1	3	6	3	3	6	3	3	3	2.0233849286867	1	3	3		3	3	3	3		3	1	3	3
1957	57	2	1	2	5	2	4	1	2	2	4	5	2	2	.341196349665747	6	4	4	2	1	4	4	2	4	2.75	6	4	4
1974	40	1	3	5	1	1	3	1	3	2	5	1	4	4	.569143306561156	6	3	4	1	5	2	2	3	5	4.25	6	2	2
1990	24	2	1	3	5	2	2	7	4	6	6	3	4	5	.999243887361874		2			3	2	1	4		3.5		2	1
1992	22	1	2	2	5	2	3	5	1	1	1	1	2	1	.785157060059431	2	5	5	5	5	4	5	1	1	3	2	4	5
1984	30	1	2	2	5	2	3	6	5	1	3	1	5	5	.785157060059431	1	1	5	3	5	1	1	5	3	4.5	1	1	1
1971	43	2	1	2	5	2	4	2	1	5	3	5	1	2	.649708672229525	5	5	1	3	1	5	4	1	3	1.5	5	5	4
1969	45	2	3	4	5	2	3	6	3	3	5	5	3	5	1.45199650326448	1	3	3	1	1	3	1	3	5	3	1	3	1
1985	29	2	6	3	5	2	3	2	3	3	3	3	3	3	.369028535112703	5	3	3	3	3	3	3	3	3	3	5	3	3
1960	54	2	1	2	1	2	1	5	4	3	3	3	4	3	.341196349665747	2	2	3	3	3	2	3	4	3	3.25	2	2	3
1972	42	2	1	2	1	1	1	4	3	3	3	3	4	3	.649708672229525	3	3	3	3	3	2	3	3	3	3	3	2	3
1975	39	2	1	2	1	2	3	1	4	4	3	3	4	4	.332624483651003	6	2	2	3	3	2	2	4	3	3	6	2	2
1989	25	1	1	3	5	2	4	1	4	2	4	1	5	5	2.2446849821596	6	2	4	2	5	1	1	4	4	4.25	6	1	1
1977	37	2	1	4	3	1	2	5	5	2	3	2	5	5	.332624483651003	2	1	4	3	4	1	1	5	3	4	2	1	1
1990	24	2	1	2	1	1	3	7	3	3	3	3	3	3	.8535793958405		3	3	3	3	3	3	3	3	3		3	3
1969	45	1	3	4	1	1	2	7	3	3	3	4	3	2	.291378284699038		3	3	3	2	3	4	3	3	2.75		3	4
1953	61	1	1	2	1	2	3	6	2	3	2	4	1	2	1.4114759569783	1	4	3	4	2	5	4	2	2	2.25	1	5	4
1984	30	2	1	3	3	2	3	3	4	2	3	2	4	3	.369028535112703	4	2	4	3	4	2	3	4	3	3.75	4	2	3
1975	39	1	6	1	1	1	4	1	5	1	5	1	5	5	.907277375141218	6	1	5	1	5	1	1	5	5	5	6	1	1
1947	67	1	1	2	3	2	4	6	2	2	2	3	2	4	.890160940712977	1	4	4	4	3	4	2	2	2	2.75	1	4	2
1980	34	1	1	2	5	2	1	2	5	3	3	2	5	5	.907277375141218	5	1	3	3	4	1	1	5	3	3.75	5	1	1
1986	28	2	1	2	1	1	2	1	5	2	2	3	5	3	.369028535112703	6	1	4	4	3	1	3	5	2	3.5	6	1	3
1994	20	2	1	1	5	2	2	6	6	6	6	6	6	6	1.19713800514328	1										1
1971	43	2	2	4	5	2	3	5	5	3	5	2	4	5	.504854604793879	2	1	3	1	4	2	1	5	5	4.25	2	2	1
1974	40	2	1	4	5	2	1	2	2	3	3	1	6	6	.894254566282451	5	4	3	3	5			2	3	3.25	5
1972	42	2	1	2	1	1	3	5	3	3	3	3	3	3	.92769002923441	2	3	3	3	3	3	3	3	3	3	2	3	3
1979	35	1	3	2	5	2	3	1	3	3	3	3	3	3	2.16442433939729	6	3	3	3	3	3	3	3	3	3	6	3	3
1955	59	2	3	3	1	1	4	2	1	1	1	1	3	1	1.09409969572111	5	5	5	5	5	3	5	1	1	3	5	3	5
1980	34	1	1	3	5	2	4	1	4	1	2	2	5	5	.94119975049994	6	2	5	4	4	1	1	4	2	3.75	6	1	1
1970	44	2	1	3	1	2	3	4	1	2	2	2	6	4	.92769002923441	3	5	4	4	4		2	1	2	2.75	3		2
1976	38	2	1	4	1	2	2	5	3	3	4	2	4	4	.900670139163237	2	3	3	2	4	2	2	3	4	3.5	2	2	2
1970	44	1	1	3	1	1	3	4	3	3	3	3	2	4	.337468412030749	3	3	3	3	3	4	2	3	3	3	3	4	2
1987	27	1	1	2	5	2	3	6	4	4	3	3	4	6	2.2446849821596	1	2	2	3	3	2		4	3	3	1	2
1963	51	2	1	2	2	2	3	6	6	3	1	4	6	3	1.35447738941106	1		3	5	2		3		1	2	1		3
1965	49	1	1	2	5	2	1	1	2	2	4	2	2	2	1.03295265554446	6	4	4	2	4	4	4	2	4	3.5	6	4	4
1969	45	2	2	3	5	2	1	1	4	1	4	2	4	4	.504854604793879	6	2	5	2	4	2	2	4	4	4.25	6	2	2
1969	45	2	1	2	1	1	2	6	1	4	2	2	1	3	.92769002923441	1	5	2	4	4	5	3	1	2	2.25	1	5	3
1973	41	2	1	5	1	1	3	3	3	4	2	3	4	5	1.20363625247906	4	3	2	4	3	2	1	3	2	2.5	4	2	1
1973	41	1	1	3	5	2	1	5	2	2	4	2	3	3	.94119975049994	2	4	4	2	4	3	3	2	4	3.5	2	3	3
1971	43	1	1	3	1	1	2	3	4	2	3	2	4	5	.337468412030749	4	2	4	3	4	2	1	4	3	3.75	4	2	1
1975	39	2	1	4	1	2	4	1	4	2	4	2	4	4	.92769002923441	6	2	4	2	4	2	2	4	4	4	6	2	2
1986	28	1	2	4	5	2	3	3	2	1	4	1	2	1	1.38266150683805	4	4	5	2	5	4	5	2	4	4	4	4	5
1984	30	2	1	5	1	2	3	3	5	2	3	3	4	5	1.33536809493234	4	1	4	3	3	2	1	5	3	3.75	4	2	1
1971	43	2	1	4	1	1	4	1	1	6	3	2	1	2	.332624483651003	6	5		3	4	5	4	1	3	2.66666666666667	6	5	4
1970	44	2	1	3	1	1	3	2	4	2	3	2	5	5	.92769002923441	5	2	4	3	4	1	1	4	3	3.75	5	1	1
1987	27	2	1	2	1	1	3	3	2	6	4	2	6	4	.8535793958405	4	4		2	4		2	2	4	3.33333333333333	4		2
1968	46	2	2	2	1	2	2	2	4	2	4	2	5	3	.859784642001712	5	2	4	2	4	1	3	4	4	4	5	1	3
1969	45	1	1	2	5	2	3	3	5	1	4	3	4	5	.337468412030749	4	1	5	2	3	2	1	5	4	4.25	4	2	1
1957	57	1	1	2	1	2	4	5	2	3	2	3	2	3	.822413205825758	2	4	3	4	3	4	3	2	2	2.5	2	4	3
1974	40	2	1	4	1	1	3	1	4	2	4	2	5	3	.92769002923441	6	2	4	2	4	1	3	4	4	4	6	1	3
1964	50	2	3	3	6	1	3	2	5	1	3	2	5	4	.883878781607603	5	1	5	3	4	1	2	5	3	4.25	5	1	2
1978	36	2	1	2	5	2	2	6	2	3	3	1	3	2	.332624483651003	1	4	3	3	5	3	4	2	3	3.25	1	3	4
1977	37	2	1	4	1	1	2	6	5	2	5	1	5	5	.952362697237549	1	1	4	1	5	1	1	5	5	4.75	1	1	1
1980	34	2	2	5	1	1	3	4	2	2	4	2	3	2	.694878420040785	3	4	4	2	4	3	4	2	4	3.5	3	3	4
1981	33	1	5	3	5	2	4	7	5	2	3	2	5	5	.94119975049994		1	4	3	4	1	1	5	3	4		1	1
1962	52	1	1	2	1	1	1	1	5	2	4	2	4	3	.822413205825758	6	1	4	2	4	2	3	5	4	4.25	6	2	3
1973	41	1	1	3	1	1	2	1	5	2	2	1	1	4	.980409347066672	6	1	4	4	5	5	2	5	2	4	6	5	2
1974	40	2	1	2	5	2	3	6	1	2	1	3	1	3	.332624483651003	1	5	4	5	3	5	3	1	1	2.25	1	5	3
1970	44	2	1	2	5	2	3	6	4	4	3	3	4	4	.649708672229525	1	2	2	3	3	2	2	4	3	3	1	2	2
1985	29	2	1	3	1	1	4	3	3	2	3	2	5	3	.8535793958405	4	3	4	3	4	1	3	3	3	3.5	4	1	3
1988	26	2	1	2	1	2	3	7	3	3	3	3	3	3	.8535793958405		3	3	3	3	3	3	3	3	3		3	3
1974	40	2	4	4	1	1	3	1	1	1	1	1	1	1	.332624483651003	6	5	5	5	5	5	5	1	1	3	6	5	5
1979	35	2	2	4	1	1	1	4	3	3	3	3	5	6	.504854604793879	3	3	3	3	3	1		3	3	3	3	1
1973	41	2	1	4	1	1	3	6	2	3	2	3	2	3	.92769002923441	1	4	3	4	3	4	3	2	2	2.5	1	4	3
1964	50	1	1	2	2	1	2	6	3	3	1	5	3	2	1.3951365202546	1	3	3	5	1	3	4	3	1	2	1	3	4
1980	34	2	4	5	1	1	2	2	2	2	2	2	2	2	.332624483651003	5	4	4	4	4	4	4	2	2	3	5	4	4
1982	32	2	1	2	5	1	4	4	4	1	2	2	4	5	.649708672229525	3	2	5	4	4	2	1	4	2	3.75	3	2	1
1983	31	1	1	4	5	2	3	1	5	5	3	1	5	1	.966231720486603	6	1	1	3	5	1	5	5	3	3.5	6	1	5
1971	43	1	1	3	1	1	2	2	4	3	3	2	4	5	.337468412030749	5	2	3	3	4	2	1	4	3	3.5	5	2	1
1986	28	2	1	5	1	2	3	2	2	3	2	4	3	4	.992126162785143	5	4	3	4	2	3	2	2	2	2.25	5	3	2
1972	42	1	1	3	1	1	3	4	4	4	2	2	3	5	.966231720486603	3	2	2	4	4	3	1	4	2	3	3	3	1
1987	27	2	1	3	6	2	3	2	5	1	3	2	5	5	.369028535112703	5	1	5	3	4	1	1	5	3	4.25	5	1	1
1975	39	2	1	2	1	1	3	7	3	3	3	3	3	3	.649708672229525		3	3	3	3	3	3	3	3	3		3	3
1969	45	2	1	3	1	1	3	1	1	2	4	2	2	2	.332624483651003	6	5	4	2	4	4	4	1	4	3.25	6	4	4
1981	33	1	1	1	5	2	2	1	4	2	4	2	5	5	.337468412030749	6	2	4	2	4	1	1	4	4	4	6	1	1
1974	40	2	3	3	1	1	4	1	2	2	4	2	2	2	.846022982675494	6	4	4	2	4	4	4	2	4	3.5	6	4	4
1965	49	2	3	4	1	1	3	6	2	2	2	3	3	3	1.11015354346634	1	4	4	4	3	3	3	2	2	2.75	1	3	3
1970	44	2	3	4	1	2	3	4	4	5	2	2	5	3	.846022982675494	3	2	1	4	4	1	3	4	2	2.75	3	1	3
1972	42	1	1	2	5	2	3	2	2	1	3	1	3	3	1.33967826497527	5	4	5	3	5	3	3	2	3	3.75	5	3	3
1973	41	1	1	3	1	1	3	3	2	3	2	2	3	2	.337468412030749	4	4	3	4	4	3	4	2	2	2.75	4	3	4
1969	45	1	1	3	1	1	2	6	5	3	3	2	5	4	1.09475615877232	1	1	3	3	4	1	2	5	3	3.75	1	1	2
1987	27	2	1	4	1	2	3	6	4	4	4	3	4	4	1.0565939319918	1	2	2	2	3	2	2	4	4	3.25	1	2	2
1976	38	2	1	2	1	1	2	6	5	3	3	3	5	5	.332624483651003	1	1	3	3	3	1	1	5	3	3.5	1	1	1
1981	33	1	1	5	1	1	3	1	5	1	5	1	5	5	1.32416996805214	6	1	5	1	5	1	1	5	5	5	6	1	1
1984	30	2	6	2	5	2	2	1	1	4	1	2	1	6	1.07209745345247	6	5	2	5	4	5		1	1	2	6	5
1983	31	1	1	3	3	1	2	1	3	3	1	4	4	5	1.09475615877232	6	3	3	5	2	2	1	3	1	2.25	6	2	1
1964	50	1	3	3	6	2	1	6	1	3	1	3	1	4	.605162793335537	1	5	3	5	3	5	2	1	1	2	1	5	2
1975	39	2	1	5	1	1	4	1	4	3	2	2	2	2	.649708672229525	6	2	3	4	4	4	4	4	2	3.25	6	4	4
1950	64	2	1	2	1	2	3	1	3	2	3	3	4	4	1.35447738941106	6	3	4	3	3	2	2	3	3	3.25	6	2	2
1971	43	2	3	5	1	1	4	2	4	3	3	2	4	4	.846022982675494	5	2	3	3	4	2	2	4	3	3.5	5	2	2
1958	56	1	1	2	1	1	1	6	2	4	2	3	2	2	.355554435922599	1	4	2	4	3	4	4	2	2	2.25	1	4	4
1985	29	2	1	3	5	2	3	6	4	2	4	3	4	4	.369028535112703	1	2	4	2	3	2	2	4	4	3.75	1	2	2
1982	32	1	6	4	1	1	4	6	3	2	2	3	2	4	.94119975049994	1	3	4	4	3	4	2	3	2	3	1	4	2
1959	55	2	1	2	1	1	2	6	4	3	1	2	4	1	1.33879777582037	1	2	3	5	4	2	5	4	1	3	1	2	5
1968	46	2	1	5	6	1	4	5	4	3	4	3	4	4	.917299864214547	2	2	3	2	3	2	2	4	4	3.5	2	2	2
1979	35	2	3	3	1	1	3	4	4	3	4	2	4	4	.846022982675494	3	2	3	2	4	2	2	4	4	3.75	3	2	2
1993	21	1	1	3	5	2	3	3	3	1	2	2	5	5	.982434709799736	4	3	5	4	4	1	1	3	2	3.5	4	1	1
1957	57	2	1	2	1	1	3	6	1	4	1	5	1	2	.341196349665747	1	5	2	5	1	5	4	1	1	1.25	1	5	4
1957	57	2	1	2	1	2	4	4	3	3	3	3	3	3	.789202314454428	3	3	3	3	3	3	3	3	3	3	3	3	3
1975	39	1	2	2	5	2	3	1	5	3	5	1	5	5	1.45785573162888	6	1	3	1	5	1	1	5	5	4.5	6	1	1
1970	44	1	6	2	1	2	3	6	4	2	4	3	4	5	.94119975049994	1	2	4	2	3	2	1	4	4	3.75	1	2	1
1951	63	2	1	2	1	2	2	4	4	2	4	2	4	4	1.10684968379553	3	2	4	2	4	2	2	4	4	4	3	2	2
1957	57	1	1	2	1	2	3	1	4	2	3	2	5	5	.962759144388522	6	2	4	3	4	1	1	4	3	3.75	6	1	1
1950	64	2	1	2	1	1	1	1	1	1	1	1	1	1	.341196349665747	6	5	5	5	5	5	5	1	1	3	6	5	5
1973	41	2	3	5	1	1	4	2	4	2	3	3	4	3	.983343247880742	5	2	4	3	3	2	3	4	3	3.5	5	2	3
1949	65	2	3	5	1	2	4	5	1	3	2	3	1	2	1.0273435233287	2	5	3	4	3	5	4	1	2	2.25	2	5	4
1970	44	2	1	2	1	1	4	1	3	2	5	1	3	5	.332624483651003	6	3	4	1	5	3	1	3	5	4.25	6	3	1
1960	54	1	1	2	1	2	2	5	4	2	3	2	3	3	1.15342768279485	2	2	4	3	4	3	3	4	3	3.75	2	3	3
1950	64	1	1	2	3	2	3	1	4	2	4	1	4	5	1.4114759569783	6	2	4	2	5	2	1	4	4	4.25	6	2	1
1961	53	2	1	2	1	2	2	6	3	3	3	3	3	3	1.10684968379553	1	3	3	3	3	3	3	3	3	3	1	3	3
1971	43	2	2	3	5	1	3	1	2	1	5	1	3	3	.258465077374049	6	4	5	1	5	3	3	2	5	4.25	6	3	3
1966	48	1	1	2	5	2	3	7	4	3	3	2	3	4	.962759144388522		2	3	3	4	3	2	4	3	3.5		3	2
1969	45	1	2	4	1	1	3	1	5	1	5	1	5	5	1.59934031836126	6	1	5	1	5	1	1	5	5	5	6	1	1
1981	33	2	6	5	2	1	3	5	3	4	4	3	3	4	.649708672229525	2	3	2	2	3	3	2	3	4	3	2	3	2
1980	34	1	1	4	1	1	1	4	5	3	3	1	5	5	.966231720486603	3	1	3	3	5	1	1	5	3	4	3	1	1
1970	44	2	4	5	1	1	2	2	3	2	3	1	3	3	.952362697237549	5	3	4	3	5	3	3	3	3	3.75	5	3	3
1965	49	2	1	2	1	2	2	6	5	6	1	2	4	3	1.33879777582037	1	1		5	4	2	3	5	1	3.33333333333333	1	2	3
1963	51	1	1	2	1	1	2	6	3	4	2	4	3	5	1.15342768279485	1	3	2	4	2	3	1	3	2	2.25	1	3	1
1948	66	2	1	2	3	2	4	2	3	3	3	2	6	6	1.02897013388789	5	3	3	3	4			3	3	3.25	5
1972	42	2	1	3	1	2	3	1	2	3	2	2	2	4	.92769002923441	6	4	3	4	4	4	2	2	2	2.75	6	4	2
1983	31	2	1	2	5	2	1	6	3	3	3	3	3	3	.332624483651003	1	3	3	3	3	3	3	3	3	3	1	3	3
1977	37	1	1	3	6	2	1	7	4	2	2	3	3	4	.94119975049994		2	4	4	3	3	2	4	2	3.25		3	2
1955	59	2	1	2	1	1	2	2	2	4	2	4	4	2	1.10684968379553	5	4	2	4	2	2	4	2	2	2	5	2	4
1957	57	1	1	2	5	2	2	5	2	3	3	3	3	3	1.3951365202546	2	4	3	3	3	3	3	2	3	2.75	2	3	3
1975	39	2	1	4	1	1	2	6	2	4	1	4	4	4	.952362697237549	1	4	2	5	2	2	2	2	1	1.75	1	2	2
1969	45	1	4	5	1	1	1	4	4	3	4	2	4	4	.659170219501799	3	2	3	2	4	2	2	4	4	3.75	3	2	2
1963	51	2	5	2	3	2	3	6	1	3	2	3	1	1	.341196349665747	1	5	3	4	3	5	5	1	2	2.25	1	5	5
1974	40	2	1	5	1	1	1	6	4	3	4	2	4	5	.649708672229525	1	2	3	2	4	2	1	4	4	3.75	1	2	1
1956	58	1	1	1	1	1	2	6	4	5	2	2	4	4	1.3951365202546	1	2	1	4	4	2	2	4	2	2.75	1	2	2
1978	36	1	2	3	5	1	3	3	4	4	2	3	3	2	1.59934031836126	4	2	2	4	3	3	4	4	2	2.75	4	3	4
1974	40	2	2	3	6	1	1	6	5	2	4	2	5	5	.694878420040785	1	1	4	2	4	1	1	5	4	4.25	1	1	1
1989	25	2	1	5	5	2	1	6	4	3	3	2	4	4	1.44800664634055	1	2	3	3	4	2	2	4	3	3.5	1	2	2
1978	36	2	1	2	5	2	3	1	5	1	2	2	5	5	.649708672229525	6	1	5	4	4	1	1	5	2	4	6	1	1
1977	37	1	1	2	5	2	1	6	4	2	3	3	4	5	.337468412030749	1	2	4	3	3	2	1	4	3	3.5	1	2	1
1956	58	1	1	2	1	2	3	6	4	4	2	4	5	4	.355554435922599	1	2	2	4	2	1	2	4	2	2.5	1	1	2
1987	27	1	1	2	5	2	1	4	4	2	2	2	5	5	2.2446849821596	3	2	4	4	4	1	1	4	2	3.5	3	1	1
1938	76	2	1	2	4	2	1	1	4	4	3	2	5	5	1.14898067285556	6	2	2	3	4	1	1	4	3	3.25	6	1	1
1957	57	1	1	2	1	2	1	6	1	5	1	4	1	1	1.03295265554446	1	5	1	5	2	5	5	1	1	1.25	1	5	5
1958	56	2	1	2	3	2	4	6	3	2	3	2	3	5	.991239708583	1	3	4	3	4	3	1	3	3	3.5	1	3	1
1940	74	2	1	2	3	1	3	4	2	5	3	5	6	3	.959047251958594	3	4	1	3	1		3	2	3	1.75	3		3
1947	67	2	1	2	1	2	3	2	1	2	4	2	3	2	1.38975760828224	5	5	4	2	4	3	4	1	4	3.25	5	3	4
1931	83	2	1	2	1	2	4	6	3	2	3	2	2	3	1.02897013388789	1	3	4	3	4	4	3	3	3	3.5	1	4	3
1939	75	2	1	2	4	2	4	6	3	3	3	3	3	3	1.02897013388789	1	3	3	3	3	3	3	3	3	3	1	3	3
1959	55	1	2	2	1	1	2	6	2	4	3	3	4	4	3.08903355855798	1	4	2	3	3	2	2	2	3	2.5	1	2	2
1968	46	1	1	2	3	1	4	3	5	2	2	4	5	5	.355554435922599	4	1	4	4	2	1	1	5	2	3.25	4	1	1
1966	48	2	1	2	1	1	3	7	6	6	6	6	6	6	1.35447738941106
1943	71	2	1	2	1	2	2	6	2	4	2	3	2	3	1.28165017369203	1	4	2	4	3	4	3	2	2	2.25	1	4	3
1970	44	1	1	3	5	2	2	1	5	2	5	1	5	5	.980409347066672	6	1	4	1	5	1	1	5	5	4.75	6	1	1
1970	44	2	1	2	6	2	2	1	1	4	1	4	5	3	.92769002923441	6	5	2	5	2	1	3	1	1	1.5	6	1	3
1956	58	1	1	2	1	2	1	6	3	2	3	2	4	3	.822413205825758	1	3	4	3	4	2	3	3	3	3.5	1	2	3
1975	39	1	2	4	1	2	3	4	3	3	3	3	3	3	1.12362702893736	3	3	3	3	3	3	3	3	3	3	3	3	3
1964	50	2	1	4	1	2	3	4	1	3	1	4	2	4	.789202314454428	3	5	3	5	2	4	2	1	1	1.75	3	4	2
1969	45	2	1	3	1	2	3	6	2	1	1	5	6	6	.92769002923441	1	4	5	5	1			2	1	2.25	1
1971	43	2	1	3	5	2	3	6	2	2	3	2	2	2	.92769002923441	1	4	4	3	4	4	4	2	3	3.25	1	4	4
1982	32	2	1	5	1	1	4	2	3	3	4	2	4	4	.649708672229525	5	3	3	2	4	2	2	3	4	3.5	5	2	2
1975	39	2	1	2	6	1	1	1	3	1	5	1	4	4	.649708672229525	6	3	5	1	5	2	2	3	5	4.5	6	2	2
1977	37	1	1	5	6	2	3	4	5	3	3	2	5	5	1.32416996805214	3	1	3	3	4	1	1	5	3	3.75	3	1	1
1969	45	1	3	4	1	1	4	6	1	4	1	4	2	2	.291378284699038	1	5	2	5	2	4	4	1	1	1.5	1	4	4
1955	59	2	1	2	1	2	3	4	2	2	2	2	2	4	1.10684968379553	3	4	4	4	4	4	2	2	2	3	3	4	2
1975	39	2	1	5	1	1	2	2	2	5	2	4	2	6	.900670139163237	5	4	1	4	2	4		2	2	1.75	5	4
1970	44	2	1	2	1	2	2	1	2	4	4	2	2	2	.92769002923441	6	4	2	2	4	4	4	2	4	3	6	4	4
1958	56	1	3	2	1	2	3	6	4	3	4	3	4	4	5.72427117550612	1	2	3	2	3	2	2	4	4	3.5	1	2	2
1952	62	1	1	2	1	2	2	4	2	4	2	2	2	2	.694497283943075	3	4	2	4	4	4	4	2	2	2.5	3	4	4
1993	21	2	1	3	5	2	3	4	3	3	2	3	3	4	.999243887361874	3	3	3	4	3	3	2	3	2	2.75	3	3	2
1949	65	2	1	2	1	2	4	1	2	3	3	2	3	3	.789202314454428	6	4	3	3	4	3	3	2	3	3	6	3	3
1949	65	1	7	2	1	2	4	6	4	4	2	2	4	4	.355554435922599	1	2	2	4	4	2	2	4	2	3	1	2	2
1961	53	2	1	2	1	2	2	1	5	1	5	1	5	5	1.10684968379553	6	1	5	1	5	1	1	5	5	5	6	1	1
1958	56	2	1	1	3	2	3	1	3	2	4	2	4	4	1.35447738941106	6	3	4	2	4	2	2	3	4	3.75	6	2	2
1952	62	2	1	2	1	2	3	1	5	3	5	1	5	5	1.10684968379553	6	1	3	1	5	1	1	5	5	4.5	6	1	1
1965	49	2	1	2	1	2	3	1	2	6	4	2	2	6	.341196349665747	6	4		2	4	4		2	4	3.33333333333333	6	4
1991	23	2	1	5	5	2	4	6	5	3	3	2	5	5	.999243887361874	1	1	3	3	4	1	1	5	3	3.75	1	1	1
1978	36	2	2	3	5	1	3	2	1	6	1	1	1	1	.504854604793879	5	5		5	5	5	5	1	1	2.33333333333333	5	5	5
1991	23	2	1	3	5	2	4	6	1	2	2	2	2	3	.8535793958405	1	5	4	4	4	4	3	1	2	2.75	1	4	3
1988	26	1	3	3	5	2	2	2	3	2	4	1	5	5	4.7560018709361	5	3	4	2	5	1	1	3	4	4	5	1	1
1969	45	1	1	5	1	1	3	2	2	1	4	2	4	5	1.22116451058646	5	4	5	2	4	2	1	2	4	3.75	5	2	1
1962	52	2	1	2	3	1	3	2	3	2	4	2	3	4	1.35447738941106	5	3	4	2	4	3	2	3	4	3.75	5	3	2
1949	65	2	1	5	1	2	1	1	2	6	3	3	1	6	.917299864214547	6	4		3	3	5		2	3	2.66666666666667	6	5
1934	80	1	5	3	1	2	4	6	4	4	3	2	4	5	.916865557328846	1	2	2	3	4	2	1	4	3	3.25	1	2	1
1957	57	2	2	3	1	2	3	5	2	2	2	2	3	4	.909130640725912	2	4	4	4	4	3	2	2	2	3	2	3	2
1983	31	2	1	3	1	1	1	3	3	3	3	3	3	3	.92769002923441	4	3	3	3	3	3	3	3	3	3	4	3	3
1942	72	1	1	3	1	2	3	6	6	3	4	3	2	6	.941250339730956	1		3	2	3	4			4	3.33333333333333	1	4
1983	31	2	2	4	5	2	3	1	3	2	3	1	3	5	.258465077374049	6	3	4	3	5	3	1	3	3	3.75	6	3	1
1980	34	2	1	5	1	1	2	6	2	2	2	3	3	2	.900670139163237	1	4	4	4	3	3	4	2	2	2.75	1	3	4
1977	37	1	1	2	1	1	2	1	5	4	5	1	5	5	1.33967826497527	6	1	2	1	5	1	1	5	5	4.25	6	1	1
1987	27	2	3	2	1	1	4	3	5	2	4	2	4	2	5.72722583979431	4	1	4	2	4	2	4	5	4	4.25	4	2	4
1932	82	2	1	3	2	2	1	1	4	4	3	3	3	2	.819242413451808	6	2	2	3	3	3	4	4	3	3	6	3	4
1977	37	1	1	5	1	2	2	1	5	1	5	1	5	5	.966231720486603	6	1	5	1	5	1	1	5	5	5	6	1	1
1951	63	2	1	3	1	2	3	1	3	3	3	2	3	4	.341196349665747	6	3	3	3	4	3	2	3	3	3.25	6	3	2
1953	61	2	1	5	1	2	4	1	6	2	3	2	6	4	.917299864214547	6		4	3	4		2		3	3.66666666666667	6		2
1977	37	2	1	3	1	1	3	2	2	1	3	3	3	2	.92769002923441	5	4	5	3	3	3	4	2	3	3.25	5	3	4
1973	41	2	1	3	1	1	3	4	3	3	3	3	3	3	.92769002923441	3	3	3	3	3	3	3	3	3	3	3	3	3
1981	33	2	1	2	5	2	3	5	5	1	4	2	5	5	.649708672229525	2	1	5	2	4	1	1	5	4	4.5	2	1	1
1987	27	2	4	5	5	2	1	4	4	2	3	2	5	5	.999243887361874	3	2	4	3	4	1	1	4	3	3.75	3	1	1
1956	58	1	1	2	1	2	3	2	3	3	3	3	3	4	1.4114759569783	5	3	3	3	3	3	2	3	3	3	5	3	2
1966	48	1	1	2	5	2	1	4	5	1	3	1	5	1	.822413205825758	3	1	5	3	5	1	5	5	3	4.5	3	1	5
1985	29	1	1	2	5	2	4	1	4	2	5	1	4	5	1.27466502295447	6	2	4	1	5	2	1	4	5	4.5	6	2	1
1971	43	1	1	3	1	1	3	5	5	3	2	2	5	3	.980409347066672	2	1	3	4	4	1	3	5	2	3.5	2	1	3
1969	45	1	1	3	1	2	3	3	3	2	3	2	4	4	.337468412030749	4	3	4	3	4	2	2	3	3	3.5	4	2	2
1946	68	2	1	1	4	1	4	1	3	3	5	2	4	4	1.14898067285556	6	3	3	1	4	2	2	3	5	3.75	6	2	2
1936	78	2	1	2	1	2	1	1	1	2	3	2	3	2	1.02897013388789	6	5	4	3	4	3	4	1	3	3	6	3	4
1946	68	2	1	2	4	2	2	1	3	2	5	2	3	3	1.38975760828224	6	3	4	1	4	3	3	3	5	4	6	3	3
1949	65	2	1	2	1	2	2	6	1	4	2	3	2	4	1.33879777582037	1	5	2	4	3	4	2	1	2	2	1	4	2
1955	59	2	1	2	1	2	3	3	1	2	4	1	6	2	1.10684968379553	4	5	4	2	5		4	1	4	3.5	4		4
1951	63	2	1	2	1	2	3	1	3	3	5	1	5	3	.341196349665747	6	3	3	1	5	1	3	3	5	4	6	1	3
1959	55	2	1	2	1	2	3	5	6	3	3	3	6	6	.341196349665747	2		3	3	3				3	3	2
1985	29	2	1	2	1	1	3	1	4	2	2	1	5	5	.8535793958405	6	2	4	4	5	1	1	4	2	3.75	6	1	1
1954	60	2	1	4	3	2	4	1	2	2	5	2	6	2	.917299864214547	6	4	4	1	4		4	2	5	3.75	6		4
1974	40	2	3	3	3	1	3	3	3	3	3	3	3	3	.846022982675494	4	3	3	3	3	3	3	3	3	3	4	3	3
1986	28	2	1	5	5	2	4	3	4	2	2	4	3	4	.720815969201004	4	2	4	4	2	3	2	4	2	3	4	3	2
1978	36	1	1	3	1	1	3	6	4	2	3	2	4	4	.980409347066672	1	2	4	3	4	2	2	4	3	3.75	1	2	2
1986	28	2	1	2	6	1	1	2	5	1	5	1	5	5	1.0565939319918	5	1	5	1	5	1	1	5	5	5	5	1	1
1935	79	2	1	2	1	2	1	6	2	6	3	3	2	2	1.14898067285556	1	4		3	3	4	4	2	3	2.66666666666667	1	4	4
1987	27	2	2	5	6	1	3	5	6	3	4	3	6	4	1.13001967201201	2		3	2	3		2		4	3.33333333333333	2		2
1955	59	1	1	2	5	2	4	1	4	2	5	1	4	5	1.03295265554446	6	2	4	1	5	2	1	4	5	4.5	6	2	1
1959	55	2	1	2	3	2	3	6	3	3	3	3	3	3	1.35447738941106	1	3	3	3	3	3	3	3	3	3	1	3	3
1959	55	1	1	2	1	1	1	1	5	1	4	1	5	5	1.03295265554446	6	1	5	2	5	1	1	5	4	4.75	6	1	1
1970	44	2	2	2	4	2	3	6	3	1	3	2	3	4	1.01417401169329	1	3	5	3	4	3	2	3	3	3.75	1	3	2
1970	44	1	3	4	5	2	3	2	3	3	3	1	4	5	.812654337659453	5	3	3	3	5	2	1	3	3	3.5	5	2	1
1958	56	1	1	2	3	2	3	6	2	6	2	4	6	5	.962759144388522	1	4		4	2		1	2	2	2	1		1
1954	60	1	1	2	1	2	3	1	4	4	4	2	4	3	1.4114759569783	6	2	2	2	4	2	3	4	4	3.5	6	2	3
1962	52	1	1	2	1	1	1	4	5	1	3	1	5	5	.355554435922599	3	1	5	3	5	1	1	5	3	4.5	3	1	1
1974	40	1	1	3	5	2	2	4	2	3	2	3	4	4	.980409347066672	3	4	3	4	3	2	2	2	2	2.5	3	2	2
1946	68	2	1	2	1	2	2	6	2	4	2	3	4	5	.354183605194248	1	4	2	4	3	2	1	2	2	2.25	1	2	1
1947	67	2	1	2	3	2	3	6	3	3	3	3	3	3	.959047251958594	1	3	3	3	3	3	3	3	3	3	1	3	3
1954	60	2	1	2	1	2	2	1	6	3	4	3	2	4	1.10684968379553	6		3	2	3	4	2		4	3.33333333333333	6	4	2
1987	27	2	1	1	5	2	4	5	2	2	2	2	3	3	.992126162785143	2	4	4	4	4	3	3	2	2	3	2	3	3
1989	25	2	1	3	5	2	1	5	5	5	5	5	5	5	.8535793958405	2	1	1	1	1	1	1	5	5	3	2	1	1
1992	22	1	2	2	6	2	3	7	6	6	6	6	6	6	4.00892493676994
1949	65	1	1	2	1	2	4	6	3	2	2	4	3	4	1.03295265554446	1	3	4	4	2	3	2	3	2	2.75	1	3	2
1964	50	2	3	1	2	2	4	6	3	3	3	3	3	3	2.83853308754419	1	3	3	3	3	3	3	3	3	3	1	3	3
1969	45	1	3	2	1	1	4	6	2	3	3	2	3	4	2.16442433939729	1	4	3	3	4	3	2	2	3	3	1	3	2
1986	28	1	1	4	5	2	4	2	5	4	2	2	5	5	2.2446849821596	5	1	2	4	4	1	1	5	2	3.25	5	1	1
1950	64	1	1	1	1	2	3	6	4	5	1	3	5	5	1.4114759569783	1	2	1	5	3	1	1	4	1	2.25	1	1	1
1983	31	1	1	2	5	2	1	6	2	2	2	4	2	4	.907277375141218	1	4	4	4	2	4	2	2	2	2.5	1	4	2
1991	23	2	3	4	5	2	1	1	1	4	4	1	1	1	1.12169019714608	6	5	2	2	5	5	5	1	4	3	6	5	5
1983	31	1	3	2	5	2	3	1	4	5	5	1	5	5	2.16442433939729	6	2	1	1	5	1	1	4	5	3.75	6	1	1
1946	68	2	1	2	1	2	4	4	6	2	4	2	5	4	1.14898067285556	3		4	2	4	1	2		4	4	3	1	2
1941	73	2	1	2	4	2	3	1	2	2	5	1	2	2	.354183605194248	6	4	4	1	5	4	4	2	5	4	6	4	4
1946	68	2	1	2	3	2	3	1	2	3	4	3	2	3	.959047251958594	6	4	3	2	3	4	3	2	4	3	6	4	3
1943	71	2	1	2	1	2	2	6	2	4	3	2	1	2	1.28165017369203	1	4	2	3	4	5	4	2	3	2.75	1	5	4
1963	51	2	1	2	1	2	3	6	1	4	3	3	2	1	.341196349665747	1	5	2	3	3	4	5	1	3	2.25	1	4	5
1972	42	2	6	2	3	1	3	4	3	3	3	2	3	3	.649708672229525	3	3	3	3	4	3	3	3	3	3.25	3	3	3
1986	28	2	1	2	5	1	1	4	1	5	3	3	3	3	1.02922096644645	3	5	1	3	3	3	3	1	3	2	3	3	3
1979	35	1	1	5	1	2	4	2	2	4	3	2	4	4	.659170219501799	5	4	2	3	4	2	2	2	3	2.75	5	2	2
1986	28	2	1	5	6	2	4	2	3	3	4	2	3	3	.720815969201004	5	3	3	2	4	3	3	3	4	3.5	5	3	3
1995	19	2	3	1	5	2	4	4	2	2	4	3	2	3	5.72722583979431	3	4	4	2	3	4	3	2	4	3.25	3	4	3
1989	25	1	1	5	5	2	1	5	3	4	4	2	3	4	2.6166175447775	2	3	2	2	4	3	2	3	4	3.25	2	3	2
1980	34	2	2	5	5	1	4	3	5	2	5	1	5	4	.258465077374049	4	1	4	1	5	1	2	5	5	4.75	4	1	2
1971	43	2	1	2	5	1	3	7	3	2	2	2	2	2	.649708672229525		3	4	4	4	4	4	3	2	3.25		4	4
1969	45	1	1	4	1	2	3	3	3	3	4	2	4	5	.980409347066672	4	3	3	2	4	2	1	3	4	3.5	4	2	1
1984	30	1	1	4	6	2	2	1	4	1	4	1	5	5	2.6166175447775	6	2	5	2	5	1	1	4	4	4.5	6	1	1
1983	31	1	3	3	1	1	4	1	4	2	3	1	5	5	.673970917014555	6	2	4	3	5	1	1	4	3	4	6	1	1
1957	57	2	2	2	1	2	1	1	5	2	4	1	4	1	.885577976877176	6	1	4	2	5	2	5	5	4	4.5	6	2	5
1989	25	2	1	3	5	2	3	1	2	5	5	2	3	5	.999243887361874	6	4	1	1	4	3	1	2	5	3	6	3	1
1954	60	1	1	2	1	2	2	6	2	3	2	3	2	5	.355554435922599	1	4	3	4	3	4	1	2	2	2.5	1	4	1
1954	60	1	1	2	2	2	2	4	2	4	1	4	2	2	1.3951365202546	3	4	2	5	2	4	4	2	1	1.75	3	4	4
1947	67	2	2	2	1	2	2	1	1	3	5	2	3	5	3.12597977949567	6	5	3	1	4	3	1	1	5	3.25	6	3	1
1972	42	1	1	2	1	1	3	7	3	3	3	3	6	6	.94119975049994		3	3	3	3			3	3	3
1946	68	2	1	2	1	2	2	1	2	2	5	1	2	3	1.38975760828224	6	4	4	1	5	4	3	2	5	4	6	4	3
1966	48	1	3	2	6	1	4	1	5	3	5	2	5	5	2.30140469736394	6	1	3	1	4	1	1	5	5	4.25	6	1	1
1984	30	2	6	4	2	1	3	4	4	3	3	4	5	4	1.0565939319918	3	2	3	3	2	1	2	4	3	3	3	1	2
1978	36	1	1	3	1	2	3	1	4	2	4	3	4	5	.980409347066672	6	2	4	2	3	2	1	4	4	3.75	6	2	1
1969	45	1	1	3	1	2	2	1	4	3	4	1	5	5	1.09475615877232	6	2	3	2	5	1	1	4	4	4	6	1	1
1954	60	2	1	2	4	2	4	5	4	3	4	1	5	4	.789202314454428	2	2	3	2	5	1	2	4	4	4	2	1	2
1942	72	2	1	2	1	1	1	6	3	2	4	2	3	4	1.14898067285556	1	3	4	2	4	3	2	3	4	3.75	1	3	2
1970	44	2	2	1	1	1	2	5	4	1	5	1	6	6	.935282735992529	2	2	5	1	5			4	5	4.75	2
1985	29	2	3	3	5	2	4	4	4	2	2	2	5	4	1.12169019714608	3	2	4	4	4	1	2	4	2	3.5	3	1	2
1972	42	1	1	2	1	2	1	3	5	2	4	2	5	5	.780579429090722	4	1	4	2	4	1	1	5	4	4.25	4	1	1
1941	73	2	1	2	1	2	3	6	3	2	3	2	4	3	.959047251958594	1	3	4	3	4	2	3	3	3	3.5	1	2	3
1950	64	1	1	2	5	2	4	6	4	2	3	3	4	3	.355554435922599	1	2	4	3	3	2	3	4	3	3.5	1	2	3
1947	67	2	1	2	3	2	1	6	1	5	2	4	3	5	.354183605194248	1	5	1	4	2	3	1	1	2	1.5	1	3	1
1993	21	2	1	3	5	2	4	5	6	2	4	1	6	6	.8535793958405	2		4	2	5				4	4.33333333333333	2
1977	37	1	1	2	5	2	2	7	6	6	6	6	6	6	1.33967826497527
1941	73	2	1	2	1	2	1	1	2	2	4	2	2	1	1.02897013388789	6	4	4	2	4	4	5	2	4	3.5	6	4	5
1982	32	2	4	2	1	2	2	7	3	3	3	3	3	3	.92769002923441		3	3	3	3	3	3	3	3	3		3	3
1983	31	2	1	2	5	2	1	6	3	3	3	3	3	3	.649708672229525	1	3	3	3	3	3	3	3	3	3	1	3	3
1983	31	2	1	2	1	1	4	6	3	3	3	3	3	3	.894254566282451	1	3	3	3	3	3	3	3	3	3	1	3	3
1990	24	1	4	2	5	2	1	1	3	1	3	1	2	2	2.2446849821596	6	3	5	3	5	4	4	3	3	4	6	4	4
1989	25	1	1	1	5	2	3	1	5	1	4	1	4	5	2.2446849821596	6	1	5	2	5	2	1	5	4	4.75	6	2	1
1985	29	2	3	3	6	2	3	4	5	5	3	1	5	5	1.12169019714608	3	1	1	3	5	1	1	5	3	3.5	3	1	1
1973	41	2	1	2	5	2	2	6	2	5	3	3	3	3	.92769002923441	1	4	1	3	3	3	3	2	3	2.25	1	3	3
1984	30	2	1	2	6	2	1	2	5	2	4	2	5	5	1.02922096644645	5	1	4	2	4	1	1	5	4	4.25	5	1	1
1985	29	1	3	2	5	1	3	1	3	1	4	2	3	2	7.03357203579824	6	3	5	2	4	3	4	3	4	4	6	3	4
1989	25	2	2	3	5	2	3	1	3	3	3	3	3	3	.907233906001517	6	3	3	3	3	3	3	3	3	3	6	3	3
1984	30	2	2	4	5	2	2	2	2	2	2	2	1	4	1.01304614140392	5	4	4	4	4	5	2	2	2	3	5	5	2
1986	28	2	1	4	5	2	1	2	4	2	3	2	4	3	.8535793958405	5	2	4	3	4	2	3	4	3	3.75	5	2	3
1979	35	2	1	2	1	1	2	1	4	2	5	1	5	5	.952362697237549	6	2	4	1	5	1	1	4	5	4.5	6	1	1
1970	44	2	2	4	5	2	2	1	3	3	4	3	3	6	.720859368358415	6	3	3	2	3	3		3	4	3.25	6	3
1982	32	1	5	1	5	2	3	5	2	1	4	1	5	5	.337468412030749	2	4	5	2	5	1	1	2	4	4	2	1	1
1979	35	2	3	3	6	2	1	1	4	2	5	1	4	5	.365761666096678	6	2	4	1	5	2	1	4	5	4.5	6	2	1
1979	35	2	1	2	1	1	4	6	5	6	2	3	5	4	.332624483651003	1	1		4	3	1	2	5	2	3.33333333333333	1	1	2
1972	42	1	3	2	1	1	3	4	2	3	3	2	6	3	2.16442433939729	3	4	3	3	4		3	2	3	3	3		3
1973	41	1	3	3	6	2	2	4	5	2	4	2	5	4	1.15671020155069	3	1	4	2	4	1	2	5	4	4.25	3	1	2
1971	43	1	1	2	1	1	2	6	1	3	4	2	2	2	.913786376428742	1	5	3	2	4	4	4	1	4	3	1	4	4
1981	33	1	1	2	1	2	2	1	4	2	4	1	5	4	.337468412030749	6	2	4	2	5	1	2	4	4	4.25	6	1	2
1969	45	2	1	2	1	1	4	4	5	2	3	2	5	5	.649708672229525	3	1	4	3	4	1	1	5	3	4	3	1	1
1988	26	2	1	3	1	1	1	2	5	3	3	3	5	5	.8535793958405	5	1	3	3	3	1	1	5	3	3.5	5	1	1
1992	22	2	1	3	5	2	2	4	3	2	2	2	4	4	.720815969201004	3	3	4	4	4	2	2	3	2	3.25	3	2	2
1970	44	2	2	3	5	1	1	6	1	4	4	2	2	1	.258465077374049	1	5	2	2	4	4	5	1	4	2.75	1	4	5
1982	32	2	2	3	5	1	4	2	2	2	4	2	2	4	.504854604793879	5	4	4	2	4	4	2	2	4	3.5	5	4	2
1969	45	1	1	2	5	2	2	4	5	6	2	1	6	5	.913786376428742	3	1		4	5		1	5	2	4	3		1
1990	24	2	1	3	5	2	4	4	4	1	3	1	4	5	.8535793958405	3	2	5	3	5	2	1	4	3	4.25	3	2	1
1975	39	2	2	3	5	1	3	2	2	2	2	2	2	2	.258465077374049	5	4	4	4	4	4	4	2	2	3	5	4	4
1984	30	1	1	3	5	2	1	4	5	4	3	2	5	5	2.2446849821596	3	1	2	3	4	1	1	5	3	3.5	3	1	1
1990	24	2	1	3	1	1	2	5	2	3	2	3	2	2	.999243887361874	2	4	3	4	3	4	4	2	2	2.5	2	4	4
1977	37	1	2	1	6	2	3	1	3	2	4	2	6	4	1.45785573162888	6	3	4	2	4		2	3	4	3.75	6		2
1993	21	2	3	3	1	2	2	2	3	2	2	2	3	4	1.12169019714608	5	3	4	4	4	3	2	3	2	3.25	5	3	2
1969	45	1	1	2	3	1	2	2	4	2	4	1	4	5	1.33967826497527	5	2	4	2	5	2	1	4	4	4.25	5	2	1
1984	30	2	1	4	1	1	2	7	5	2	5	1	5	5	1.44800664634055		1	4	1	5	1	1	5	5	4.75		1	1
1988	26	2	1	4	5	1	3	7	4	2	3	3	4	4	1.0565939319918		2	4	3	3	2	2	4	3	3.5		2	2
1985	29	2	1	2	5	1	3	1	4	2	4	2	4	2	.8535793958405	6	2	4	2	4	2	4	4	4	4	6	2	4
1969	45	2	3	2	1	1	3	2	3	3	4	3	3	3	2.71696105746471	5	3	3	2	3	3	3	3	4	3.25	5	3	3
1983	31	2	3	3	1	1	2	4	2	3	3	2	3	3	1.06260658318204	3	4	3	3	4	3	3	2	3	3	3	3	3
1990	24	1	1	2	5	2	3	1	4	2	4	2	5	4	2.2446849821596	6	2	4	2	4	1	2	4	4	4	6	1	2
1989	25	2	1	3	5	2	2	2	5	1	4	1	5	5	.999243887361874	5	1	5	2	5	1	1	5	4	4.75	5	1	1
1974	40	1	1	2	1	2	1	4	1	5	2	5	1	1	.907277375141218	3	5	1	4	1	5	5	1	2	1.25	3	5	5
1982	32	2	2	2	5	2	1	4	4	2	3	2	4	5	.699863625948751	3	2	4	3	4	2	1	4	3	3.75	3	2	1
1970	44	1	1	2	5	2	4	4	2	2	3	2	3	4	.780579429090722	3	4	4	3	4	3	2	2	3	3.25	3	3	2
1983	31	1	3	4	1	1	1	1	1	2	2	1	2	1	.291378284699038	6	5	4	4	5	4	5	1	2	3	6	4	5
1976	38	2	2	2	2	1	3	1	3	3	3	3	3	3	.504854604793879	6	3	3	3	3	3	3	3	3	3	6	3	3
1984	30	2	4	4	5	2	1	7	3	3	3	3	3	3	.8535793958405		3	3	3	3	3	3	3	3	3		3	3
1978	36	2	3	2	1	1	1	6	3	2	3	2	4	4	2.71696105746471	1	3	4	3	4	2	2	3	3	3.5	1	2	2
1972	42	1	1	2	1	1	3	6	3	4	3	2	3	2	.337468412030749	1	3	2	3	4	3	4	3	3	3	1	3	4
1987	27	1	2	2	5	2	1	2	2	2	3	1	1	5	1.38266150683805	5	4	4	3	5	5	1	2	3	3.5	5	5	1
1986	28	2	1	2	1	1	2	1	3	2	3	3	3	3	1.07209745345247	6	3	4	3	3	3	3	3	3	3.25	6	3	3
1992	22	2	1	2	5	2	2	6	2	3	1	4	3	4	.369028535112703	1	4	3	5	2	3	2	2	1	2	1	3	2
1992	22	1	6	3	5	2	4	1	4	3	5	2	5	5	2.2446849821596	6	2	3	1	4	1	1	4	5	4	6	1	1
1985	29	2	1	4	1	2	2	7	6	6	6	6	6	6	.999243887361874
1992	22	1	1	3	5	2	1	5	5	2	3	2	5	5	2.2446849821596	2	1	4	3	4	1	1	5	3	4	2	1	1
1982	32	2	3	3	1	1	3	2	2	1	2	2	2	2	.846022982675494	5	4	5	4	4	4	4	2	2	3.25	5	4	4
1979	35	1	3	1	5	2	3	1	5	1	5	1	5	5	2.16442433939729	6	1	5	1	5	1	1	5	5	5	6	1	1
1974	40	2	3	1	3	2	4	5	3	4	1	4	3	5	2.71696105746471	2	3	2	5	2	3	1	3	1	2	2	3	1
1971	43	1	1	1	6	2	3	3	2	2	3	2	2	4	.94119975049994	4	4	4	3	4	4	2	2	3	3.25	4	4	2
1976	38	1	6	2	1	2	4	4	5	4	4	3	5	5	.337468412030749	3	1	2	2	3	1	1	5	4	3.5	3	1	1
1988	26	2	2	3	5	2	3	5	1	3	2	4	2	3	.312280565780821	2	5	3	4	2	4	3	1	2	2	2	4	3
1976	38	2	2	2	5	1	3	1	4	1	3	2	3	4	1.01417401169329	6	2	5	3	4	3	2	4	3	4	6	3	2
1973	41	1	1	1	5	1	4	3	1	5	3	2	1	3	.780579429090722	4	5	1	3	4	5	3	1	3	2.25	4	5	3
1991	23	2	1	3	5	1	2	1	4	2	4	1	5	5	.999243887361874	6	2	4	2	5	1	1	4	4	4.25	6	1	1
1969	45	1	1	2	1	1	3	4	5	2	4	2	5	5	1.33967826497527	3	1	4	2	4	1	1	5	4	4.25	3	1	1
1984	30	1	1	2	5	2	3	2	2	2	3	2	2	4	2.2446849821596	5	4	4	3	4	4	2	2	3	3.25	5	4	2
1985	29	2	1	2	5	2	2	7	3	3	3	3	3	3	1.07209745345247		3	3	3	3	3	3	3	3	3		3	3
1991	23	1	3	4	5	2	4	6	2	3	2	2	1	1	4.7560018709361	1	4	3	4	4	5	5	2	2	2.75	1	5	5
1990	24	2	1	4	5	2	2	5	3	4	1	2	5	4	.999243887361874	2	3	2	5	4	1	2	3	1	2.5	2	1	2
1985	29	2	1	4	5	2	2	1	3	2	4	2	5	4	.999243887361874	6	3	4	2	4	1	2	3	4	3.75	6	1	2
1983	31	1	1	2	1	1	3	4	3	4	3	3	4	5	.94119975049994	3	3	2	3	3	2	1	3	3	2.75	3	2	1
1989	25	2	1	2	1	1	3	6	2	4	1	3	2	6	1.07209745345247	1	4	2	5	3	4		2	1	2	1	4
1978	36	2	3	2	5	1	1	2	3	5	5	3	5	5	2.71696105746471	5	3	1	1	3	1	1	3	5	3	5	1	1
1974	40	2	2	2	1	1	3	1	5	3	3	2	5	4	1.01417401169329	6	1	3	3	4	1	2	5	3	3.75	6	1	2
1985	29	2	3	1	1	1	4	3	1	6	3	3	3	4	1.97529632870406	4	5		3	3	3	2	1	3	2.33333333333333	4	3	2
1986	28	1	1	1	1	1	3	1	5	1	4	1	4	5	2.2446849821596	6	1	5	2	5	2	1	5	4	4.75	6	2	1
1995	19	1	1	2	5	2	4	1	5	2	4	1	5	5	1.27466502295447	6	1	4	2	5	1	1	5	4	4.5	6	1	1
1981	33	1	1	2	5	2	3	1	2	3	4	2	3	3	.337468412030749	6	4	3	2	4	3	3	2	4	3.25	6	3	3
1993	21	2	2	2	5	2	3	4	3	2	3	2	3	3	1.13001967201201	3	3	4	3	4	3	3	3	3	3.5	3	3	3
1986	28	1	1	2	5	2	1	1	2	1	5	1	5	5	2.2446849821596	6	4	5	1	5	1	1	2	5	4.25	6	1	1
1978	36	1	1	2	1	1	2	5	2	2	1	1	1	2	1.33967826497527	2	4	4	5	5	5	4	2	1	3	2	5	4
1985	29	1	1	2	5	2	3	1	5	2	5	2	5	4	2.2446849821596	6	1	4	1	4	1	2	5	5	4.5	6	1	2
1980	34	1	1	1	5	1	1	1	5	2	4	2	5	3	.907277375141218	6	1	4	2	4	1	3	5	4	4.25	6	1	3
1972	42	1	1	2	6	2	3	5	3	3	2	2	3	3	.94119975049994	2	3	3	4	4	3	3	3	2	3	2	3	3
1972	42	1	2	1	5	1	1	2	5	2	5	2	5	5	1.45785573162888	5	1	4	1	4	1	1	5	5	4.5	5	1	1
1987	27	1	1	2	5	2	1	2	3	3	3	2	3	3	2.2446849821596	5	3	3	3	4	3	3	3	3	3.25	5	3	3
1981	33	2	3	2	1	1	4	4	2	6	4	2	2	3	2.71696105746471	3	4		2	4	4	3	2	4	3.33333333333333	3	4	3
1988	26	1	2	2	1	1	4	2	3	4	3	5	3	3	.785157060059431	5	3	2	3	1	3	3	3	3	2.25	5	3	3
1993	21	2	1	2	5	2	3	6	1	2	3	3	3	6	.8535793958405	1	5	4	3	3	3		1	3	2.75	1	3
1987	27	2	2	2	5	1	3	1	1	2	3	3	1	2	1.13001967201201	6	5	4	3	3	5	4	1	3	2.75	6	5	4
1969	45	1	2	2	1	2	1	1	5	3	3	3	5	5	1.45785573162888	6	1	3	3	3	1	1	5	3	3.5	6	1	1
1973	41	1	2	2	1	1	1	1	2	3	4	2	1	2	.786933352786559	6	4	3	2	4	5	4	2	4	3.25	6	5	4
1972	42	1	3	2	5	1	1	6	1	5	1	5	1	1	2.16442433939729	1	5	1	5	1	5	5	1	1	1	1	5	5
1981	33	2	3	1	2	1	3	3	2	2	3	2	2	2	1.18654019851103	4	4	4	3	4	4	4	2	3	3.25	4	4	4
1988	26	1	1	2	5	2	4	4	2	3	2	2	2	3	2.2446849821596	3	4	3	4	4	4	3	2	2	2.75	3	4	3
1987	27	2	6	2	5	1	1	3	3	2	4	2	3	4	1.02922096644645	4	3	4	2	4	3	2	3	4	3.75	4	3	2
1970	44	1	1	2	5	1	3	1	4	2	3	1	3	5	.337468412030749	6	2	4	3	5	3	1	4	3	4	6	3	1
1979	35	2	2	2	1	1	2	6	2	2	5	2	3	5	.935282735992529	1	4	4	1	4	3	1	2	5	3.75	1	3	1
1983	31	1	2	2	5	1	3	1	2	3	1	2	1	2	.786933352786559	6	4	3	5	4	5	4	2	1	2.5	6	5	4
1990	24	2	2	2	5	1	3	2	2	2	3	2	4	4	1.13001967201201	5	4	4	3	4	2	2	2	3	3.25	5	2	2
1984	30	2	2	2	5	2	1	1	2	2	5	1	4	5	1.13001967201201	6	4	4	1	5	2	1	2	5	4	6	2	1
1991	23	1	2	2	5	2	1	1	4	2	4	2	4	5	4.00892493676994	6	2	4	2	4	2	1	4	4	4	6	2	1
