# Supplementary material for: How we see electronic games
Source: PeerJ. 2016 Apr 11;4:e1931. doi: 10.7717/peerj.1931 (PMC4830233; doi:10.7717/peerj.1931)
Supplement: Supplemental Information 3 [file peerj-04-1931-s003.csv]

age	profile_gender	new_socgrade	govreg	item_01	item_02	item_03	item_04	item_05	w8	gender	parent	coplay	gaming_experience	positivefx	negativefx	xp_multinomial	empirically_accurate_positive	empirically_accurate_negative	eap	ean	xp
41	2	1	4	1	1	3	2	2	1.15139315521478	2	1	1	4	2	2	3	1	1	1	1	4
62	1	2	2	2		2	1	1	1.50366515088426	1	0		5	1	1	2	0	0	0	0	5
54	1	1	4	1	2	6	2	2	.510408257666461	1	1	0	1	2	2	6	1	1	1	1	1
47	1	1	3	2		6	3	1	.282228960830753	1	0		1	3	1	6	0	0	0	0	1
63	1	1	2	2		6	4	4	.18840437152919	1	0		1	4	4	6	0	0	0	0	1
63	1	2	1	2		6	2	2	.512085360641068	1	0		1	2	2	6	1	1	1	1	1
48	1	2	5	2		4	4	4	.618291970334044	1	0		3	4	4	4	0	0	0	0	3
33	1	1	2	2		3	2	3	.880011795199525	1	0		4	2	3	3	1	0	1	0	4
68	1	1	2	2		6	3	1	.7081792438151	1	0		1	3	1	6	0	0	0	0	1
50	1	1	5	2		2	2	3	.208632695061574	1	0		5	2	3	2	1	0	1	0	5
55	2	2	3	2		1	2	2	.71408311087841	2	0		6	2	2	1	1	1	1	1	6
61	2	1	2	2		6	4	4	.632222127765655	2	0		1	4	4	6	0	0	0	0	1
43	1	1	3	1	2	6	4	4	.759474311863395	1	1	0	1	4	4	6	0	0	0	0	1
34	2	2	3	2		6	3	1	1.74105711824846	2	0		1	3	1	6	0	0	0	0	1
27	2	1	2	2		4	4	4	.827677490665133	2	0		3	4	4	4	0	0	0	0	3
59	1	1	4	2		6	1	1	.810289460958186	1	0		1	1	1	6	0	0	0	0	1
78	2	1	2	2		6	2	1	1.0496238594532	2	0		1	2	1	6	1	0	1	0	1
68	1	2	2	2		6	1	1	1.26110363087957	1	0		1	1	1	6	0	0	0	0	1
45	2	1	2	1	1	2	2	2	.447527506088444	2	1	1	5	2	2	2	1	1	1	1	5
72	1	1	5	2		6	2	2	.162446426442832	1	0		1	2	2	6	1	1	1	1	1
39	1	2	3	2		3	4	3	1.04586309448052	1	0		4	4	3	3	0	0	0	0	4
72	2	2	3	2		1	4	2	4.5599159495447	2	0		6	4	2	1	0	1	0	1	6
53	1	1	2	2		2	2	2	.36999030959733	1	0		5	2	2	2	1	1	1	1	5
71	1	1	5	2		6	4	4	.131607874828037	1	0		1	4	4	6	0	0	0	0	1
63	2	1	1	2		6	3	2	.82313434547134	2	0		1	3	2	6	0	1	0	1	1
29	1	1	2	2		4	3	3	.6282647964169	1	0		3	3	3	4	0	0	0	0	3
34	2	1	3	1	2	6	4	4	1.25226167296512	2	1	0	1	4	4	6	0	0	0	0	1
26	1	2	4	2		1	3	3	3.26082994555143	1	0		6	3	3	1	0	0	0	0	6
38	1	2	2	1	1	1	1	2	.930138889658189	1	1	1	6	1	2	1	0	1	0	1	6
68	1	1	4	2		6	4	1	.775206201918336	1	0		1	4	1	6	0	0	0	0	1
60	2	2	4	2		6	4	1	.670948860673143	2	0		1	4	1	6	0	0	0	0	1
70	2	1	4	2		6	3	1	1.14896748617787	2	0		1	3	1	6	0	0	0	0	1
66	1	1	1	2		2	2	2	.484488029178896	1	0		5	2	2	2	1	1	1	1	5
57	2	1	1	2		5	2	2	.583388577900074	2	0		2	2	2	5	1	1	1	1	2
62	1	2	2	2		6	3	1	.466918961426543	1	0		1	3	1	6	0	0	0	0	1
56	1	2	4	2		4	2	2	2.12997464053353	1	0		3	2	2	4	1	1	1	1	3
39	1	1	3	2		2	2	4	2.09641521285693	1	0		5	2	4	2	1	0	1	0	5
71	1	2	3	2		6	3	1	.790829384112987	1	0		1	3	1	6	0	0	0	0	1
67	2	2	4	2		6	4	4	.826757815565275	2	0		1	4	4	6	0	0	0	0	1
70	2	1	5	2		6	3	1	.52169114690857	2	0		1	3	1	6	0	0	0	0	1
35	2	1	4	2		6	4	2	.95649231266886	2	0		1	4	2	6	0	1	0	1	1
68	2	1	2	2		6	1	1	.206920674698114	2	0		1	1	1	6	0	0	0	0	1
59	2	1	2	2		6	2	2	1.39337214609911	2	0		1	2	2	6	1	1	1	1	1
60	1	1	2	2		6	2	2	1.19314016700323	1	0		1	2	2	6	1	1	1	1	1
30	2	1	2	2		6	3	2	.873790742417392	2	0		1	3	2	6	0	1	0	1	1
60	2	1	2	2		1	3	2	.777778804961104	2	0		6	3	2	1	0	1	0	1	6
60	2	1	4	2		6	3	1	.853168603269136	2	0		1	3	1	6	0	0	0	0	1
32	1	1	3	2		6	2	2	.769345319659005	1	0		1	2	2	6	1	1	1	1	1
53	2	1	2	2		6	4	4	.740092471004727	2	0		1	4	4	6	0	0	0	0	1
68	1	2	2	2		6	2	2	2.22596768299687	1	0		1	2	2	6	1	1	1	1	1
41	2	1	5	1	1	2	2	3	.496413231569304	2	1	1	5	2	3	2	1	0	1	0	5
76	1	1	2	2		6	2	1	.568174049820355	1	0		1	2	1	6	1	0	1	0	1
50	2	1	4	2		6	1	2	.882548820393908	2	0		1	1	2	6	0	1	0	1	1
62	2	1	2	2		1	4	4	.605242546746253	2	0		6	4	4	1	0	0	0	0	6
71	2	2	2	2		6	4	4	.82379685535394	2	0		1	4	4	6	0	0	0	0	1
64	1	1	2	2		3	2	1	.46636773421043	1	0		4	2	1	3	1	0	1	0	4
75	2	1	2	2		6	3	1	1.10540065236079	2	0		1	3	1	6	0	0	0	0	1
64	1	1	2	2		6	3	2	.378300894234792	1	0		1	3	2	6	0	1	0	1	1
39	1	1	3	1	1	3	2	2	.866501881291329	1	1	1	4	2	2	3	1	1	1	1	4
51	2	2	2	2		1	4	4	.94535030168406	2	0		6	4	4	1	0	0	0	0	6
68	2	2	1	2		6	3	1	.247512113282923	2	0		1	3	1	6	0	0	0	0	1
43	1	1	4	2		1	4	4	.855965781408309	1	0		6	4	4	1	0	0	0	0	6
52	1	1	2	2		1	2	2	.642841617567947	1	0		6	2	2	1	1	1	1	1	6
35	2	1	2	1	2	6	4	2	.873790742417392	2	1	0	1	4	2	6	0	1	0	1	1
55	1	1	2	2		6	3	2	.521450222513819	1	0		1	3	2	6	0	1	0	1	1
66	1	1	2	2		6	4	4	.270079487112857	1	0		1	4	4	6	0	0	0	0	1
55	1	1	2	2		6	2	2	.4662766281497	1	0		1	2	2	6	1	1	1	1	1
48	1	1	1	2		6	4	4	.528340700442369	1	0		1	4	4	6	0	0	0	0	1
76	1	2	4	2		6	3	2	.769892000258094	1	0		1	3	2	6	0	1	0	1	1
51	1	1	2	1	2	5	2	2	.146455920772042	1	1	0	2	2	2	5	1	1	1	1	2
66	2	1	3	2		6	2	4	2.56102646709649	2	0		1	2	4	6	1	0	1	0	1
35	1	1	4	2		4	2	2	1.81207478857557	1	0		3	2	2	4	1	1	1	1	3
54	1	1	5	1	2	6	3	1	.475497113310343	1	1	0	1	3	1	6	0	0	0	0	1
79	2	1	2	2		6	3	1	.154206119400615	2	0		1	3	1	6	0	0	0	0	1
60	2	2	3	2		1	3	2	.7193094982412	2	0		6	3	2	1	0	1	0	1	6
30	2	2	2	1	2	6	3	1	3.17058336892484	2	1	0	1	3	1	6	0	0	0	0	1
36	1	1	4	2		1	1	3	.748976731189403	1	0		6	1	3	1	0	0	0	0	6
39	1	1	2	2		5	3	1	2.16549593759299	1	0		2	3	1	5	0	0	0	0	2
63	1	1	2	2		4	1	3	.428104495256587	1	0		3	1	3	4	0	0	0	0	3
64	1	1	1	2		6	4	4	.925094498987772	1	0		1	4	4	6	0	0	0	0	1
54	1	1	3	1	2	7	2	4	.646341156124049	1	1	0		2	4		1	0	1	0
36	1	1	4	1	1	2	1	2	1.99909936112833	1	1	1	5	1	2	2	0	1	0	1	5
35	1	1	2	1	2	1	1	2	1.18369074622119	1	1	0	6	1	2	1	0	1	0	1	6
42	2	2	2	2		2	3	1	.608721500542709	2	0		5	3	1	2	0	0	0	0	5
56	1	2	2	1	2	1	2	2	.600414089020508	1	1	0	6	2	2	1	1	1	1	1	6
64	1	1	4	2		3	2	2	.468623251373735	1	0		4	2	2	3	1	1	1	1	4
59	1	1	5	2		6	3	1	.401908937538822	1	0		1	3	1	6	0	0	0	0	1
62	2	1	2	2		2	3	2	.389569568495917	2	0		5	3	2	2	0	1	0	1	5
76	1	1	5	2		6	3	2	.0980255286358815	1	0		1	3	2	6	0	1	0	1	1
65	1	2	4	2		7	1	4	.638391435056854	1	0			1	4		0	0	0	0
70	2	2	2	2		3	2	2	.234927597269894	2	0		4	2	2	3	1	1	1	1	4
67	1	2	2	2		6	3	1	.733768132856783	1	0		1	3	1	6	0	0	0	0	1
47	1	2	2	2		1	4	2	.48247757366369	1	0		6	4	2	1	0	1	0	1	6
65	1	1	2	2		6	1	1	.140406979892246	1	0		1	1	1	6	0	0	0	0	1
32	2	1	3	1	1	2	1	2	1.01579006425198	2	1	1	5	1	2	2	0	1	0	1	5
70	2	1	4	2		2	4	4	.721131795089534	2	0		5	4	4	2	0	0	0	0	5
48	1	1	4	2		6	3	2	.630007874476863	1	0		1	3	2	6	0	1	0	1	1
65	1	1	2	2		6	4	4	.7081792438151	1	0		1	4	4	6	0	0	0	0	1
32	2	1	3	1	2	6	3	1	1.39518092049488	2	1	0	1	3	1	6	0	0	0	0	1
73	2	2	3	2		1	2	1	1.18061359338155	2	0		6	2	1	1	1	0	1	0	6
67	2	2	3	2		6	3	2	3.5776365892886	2	0		1	3	2	6	0	1	0	1	1
26	1	1	3	2		1	2	2	.795642466121813	1	0		6	2	2	1	1	1	1	1	6
70	2	2	4	2		2	1	1	3.33841365802369	2	0		5	1	1	2	0	0	0	0	5
80	2	2	3	2		6	4	4	1.42380506853052	2	0		1	4	4	6	0	0	0	0	1
37	2	1	4	1	2	6	4	4	1.67443643709172	2	1	0	1	4	4	6	0	0	0	0	1
61	1	1	4	2		7	3	1	.724934209921548	1	0			3	1		0	0	0	0
49	1	1	5	1	1	3	2	2	.475497113310343	1	1	1	4	2	2	3	1	1	1	1	4
61	1	2	5	2		4	4	4	.303505426506327	1	0		3	4	4	4	0	0	0	0	3
56	1	1	2	2		2	3	2	.469043623873975	1	0		5	3	2	2	0	1	0	1	5
46	2	1	4	2		3	1	1	1.15139315521478	2	0		4	1	1	3	0	0	0	0	4
50	2	1	2	2		2	4	4	.679946647308112	2	0		5	4	4	2	0	0	0	0	5
42	1	1	2	1	1	2	2	2	1.12810997616751	1	1	1	5	2	2	2	1	1	1	1	5
80	1	2	4	2		6	3	2	2.05492446128418	1	0		1	3	2	6	0	1	0	1	1
72	2	2	4	2		6	2	2	1.02048492803144	2	0		1	2	2	6	1	1	1	1	1
66	1	2	2	2		6	4	4	1.76834612723957	1	0		1	4	4	6	0	0	0	0	1
67	1	1	4	1	1	1	3	2	.724934209921548	1	1	1	6	3	2	1	0	1	0	1	6
53	2	1	3	2		6	3	1	.676435839141169	2	0		1	3	1	6	0	0	0	0	1
66	2	2	4	2		6	3	1	2.52197999936797	2	0		1	3	1	6	0	0	0	0	1
68	1	1	4	2		6	2	4	1.48556234501342	1	0		1	2	4	6	1	0	1	0	1
63	2	1	4	2		3	1	4	.666458458346054	2	0		4	1	4	3	0	0	0	0	4
43	1	1	5	2		6	4	4	.495471629635032	1	0		1	4	4	6	0	0	0	0	1
39	1	1	5	1	1	2	2	2	.508902004445573	1	1	1	5	2	2	2	1	1	1	1	5
64	2	1	2	2		6	3	2	.36567531037372	2	0		1	3	2	6	0	1	0	1	1
40	2	1	5	2		1	1	2	.209029183856234	2	0		6	1	2	1	0	1	0	1	6
34	2	1	3	1	2	2	2	2	1.10657962237637	2	1	0	5	2	2	2	1	1	1	1	5
67	1	2	2	2		6	3	2	.557827892234082	1	0		1	3	2	6	0	1	0	1	1
66	2	1	2	2		6	3	1	.779400751457831	2	0		1	3	1	6	0	0	0	0	1
52	2	2	5	1	2	6	4	4	.482645950373829	2	1	0	1	4	4	6	0	0	0	0	1
65	1	1	5	2		6	3	1	.621701732432733	1	0		1	3	1	6	0	0	0	0	1
53	1	2	4	2		6	4	4	.495365146289136	1	0		1	4	4	6	0	0	0	0	1
69	2	1	2	2		6	2	2	.605242546746253	2	0		1	2	2	6	1	1	1	1	1
63	2	1	3	2		1	3	2	.952712464954088	2	0		6	3	2	1	0	1	0	1	6
71	1	1	2	2		6	4	4	.817434259882549	1	0		1	4	4	6	0	0	0	0	1
58	1	1	4	2		6	3	1	.80860323452066	1	0		1	3	1	6	0	0	0	0	1
59	2	1	2	2		6	3	4	.575916249094791	2	0		1	3	4	6	0	0	0	0	1
48	2	2	2	2		1	2	2	1.94950765417646	2	0		6	2	2	1	1	1	1	1	6
67	1	1	1	1	2	2	1	2	.650107727699274	1	1	0	5	1	2	2	0	1	0	1	5
56	2	1	5	2		6	2	2	.385961651191994	2	0		1	2	2	6	1	1	1	1	1
46	1	1	3	1	1	2	2	2	.760414249656019	1	1	1	5	2	2	2	1	1	1	1	5
43	2	2	3	2		6	4	4	3.67511738289648	2	0		1	4	4	6	0	0	0	0	1
40	1	1	1	2		3	4	4	.446569302806	1	0		4	4	4	3	0	0	0	0	4
54	1	1	1	1	1	7	4	4	.410050467345038	1	1	1		4	4		0	0	0	0
67	2	1	2	2		6	2	2	.896661635444797	2	0		1	2	2	6	1	1	1	1	1
37	2	1	1	2		6	2	2	1.3333701660962	2	0		1	2	2	6	1	1	1	1	1
47	2	2	3	1	1	3	3	1	1.1972035512265	2	1	1	4	3	1	3	0	0	0	0	4
64	1	1	3	2		6	4	2	.459208071154648	1	0		1	4	2	6	0	1	0	1	1
64	1	2	3	2		1	1	1	.62425644510465	1	0		6	1	1	1	0	0	0	0	6
68	2	1	4	2		6	2	1	.782202139444143	2	0		1	2	1	6	1	0	1	0	1
32	2	2	3	2		7	2	2	1.16961243802667	2	0			2	2		1	1	1	1
75	1	1	3	2		6	1	1	1.34158595139439	1	0		1	1	1	6	0	0	0	0	1
68	1	1	2	2		5	4	2	.449671125064077	1	0		2	4	2	5	0	1	0	1	2
54	1	2	3	1	2	6	4	4	1.12127749253247	1	1	0	1	4	4	6	0	0	0	0	1
63	1	2	4	2		6	3	3	.217983855583166	1	0		1	3	3	6	0	0	0	0	1
68	2	2	2	2		6	3	2	.755273530057386	2	0		1	3	2	6	0	1	0	1	1
40	2	1	1	2		6	3	3	.551574971393027	2	0		1	3	3	6	0	0	0	0	1
30	2	1	1	2		6	3	1	.650666497529714	2	0		1	3	1	6	0	0	0	0	1
48	1	1	1	2		6	3	2	.915126547496337	1	0		1	3	2	6	0	1	0	1	1
44	1	2	2	1	2	4	2	4	.749932837690178	1	1	0	3	2	4	4	1	0	1	0	3
60	2	1	2	2		6	3	1	.658780293648026	2	0		1	3	1	6	0	0	0	0	1
73	1	1	4	2		6	2	2	.813393347584886	1	0		1	2	2	6	1	1	1	1	1
65	2	2	1	2		6	4	4	.377995359844817	2	0		1	4	4	6	0	0	0	0	1
52	2	1	1	2		4	3	2	1.76648866127478	2	0		3	3	2	4	0	1	0	1	3
29	1	2	4	2		3	2	2	1.51562893797809	1	0		4	2	2	3	1	1	1	1	4
63	2	2	4	2		6	3	1	1.04239866254996	2	0		1	3	1	6	0	0	0	0	1
69	2	1	3	2		6	1	1	.984988893227574	2	0		1	1	1	6	0	0	0	0	1
64	2	1	4	2		6	3	1	.662526867315311	2	0		1	3	1	6	0	0	0	0	1
36	1	2	2	2		1	2	2	.891547976049006	1	0		6	2	2	1	1	1	1	1	6
28	1	1	5	2		1	2	2	.518909383997803	1	0		6	2	2	1	1	1	1	1	6
26	2	2	3	1	2	1	3	2	.352129313460678	2	1	0	6	3	2	1	0	1	0	1	6
45	2	1	3	2		6	3	2	.440657077633069	2	0		1	3	2	6	0	1	0	1	1
66	2	2	2	2		6	3	2	1.42899690484214	2	0		1	3	2	6	0	1	0	1	1
64	2	1	2	2		6	3	1	.847295328607101	2	0		1	3	1	6	0	0	0	0	1
47	1	1	2	1	2	6	2	2	.550502317874932	1	1	0	1	2	2	6	1	1	1	1	1
49	2	1	2	1	2	6	3	1	.912382852033264	2	1	0	1	3	1	6	0	0	0	0	1
60	2	1	3	2		6	4	4	.648659279933542	2	0		1	4	4	6	0	0	0	0	1
50	2	1	3	2		1	4	4	.832171851465306	2	0		6	4	4	1	0	0	0	0	6
76	1	1	4	2		1	1	1	.685022471502654	1	0		6	1	1	1	0	0	0	0	6
45	2	1	5	2		6	4	4	.539119277865063	2	0		1	4	4	6	0	0	0	0	1
30	2	1	2	2		3	3	1	.708787926313597	2	0		4	3	1	3	0	0	0	0	4
60	2	1	2	2		6	4	4	.779400751457831	2	0		1	4	4	6	0	0	0	0	1
62	1	1	2	2		6	3	2	.428104495256587	1	0		1	3	2	6	0	1	0	1	1
62	1	1	2	2		6	3	4	.507621076116975	1	0		1	3	4	6	0	0	0	0	1
64	1	1	3	2		5	1	2	1.36964631512265	1	0		2	1	2	5	0	1	0	1	2
57	1	1	2	2		6	2	2	.862593661964988	1	0		1	2	2	6	1	1	1	1	1
49	2	1	2	2		1	2	2	2.15546952247463	2	0		6	2	2	1	1	1	1	1	6
26	2	1	2	2		1	2	2	.936641863068184	2	0		6	2	2	1	1	1	1	1	6
61	1	1	2	2		6	2	2	.877287772021392	1	0		1	2	2	6	1	1	1	1	1
72	2	1	4	2		6	2	2	.663346821369702	2	0		1	2	2	6	1	1	1	1	1
52	2	2	3	2		6	3	4	.770892589614056	2	0		1	3	4	6	0	0	0	0	1
80	1	1	2	2		4	1	4	.574449777635966	1	0		3	1	4	4	0	0	0	0	3
72	1	1	2	2		6	3	1	.574449777635966	1	0		1	3	1	6	0	0	0	0	1
47	2	1	5	1	1	3	4	4	1.23609104088904	2	1	1	4	4	4	3	0	0	0	0	4
69	1	1	5	2		4	1	2	.369006320404565	1	0		3	1	2	4	0	1	0	1	3
63	1	2	3	1	2	6	4	4	2.26246441998651	1	1	0	1	4	4	6	0	0	0	0	1
64	1	2	4	2		6	2	2	.51720029745204	1	0		1	2	2	6	1	1	1	1	1
75	2	2	2	2		6	4	2	.667408670028864	2	0		1	4	2	6	0	1	0	1	1
68	1	1	1	2		1	3	2	.80534916123028	1	0		6	3	2	1	0	1	0	1	6
39	1	1	5	2		1	1	2	.248337253403465	1	0		6	1	2	1	0	1	0	1	6
69	2	1	3	2		6	3	1	1.64650964091172	2	0		1	3	1	6	0	0	0	0	1
61	2	1	2	2		1	2	1	.631440646525017	2	0		6	2	1	1	1	0	1	0	6
27	2	1	1	2		2	1	2	1.57557389774685	2	0		5	1	2	2	0	1	0	1	5
47	1	1	3	2		1	3	3	.565679454995056	1	0		6	3	3	1	0	0	0	0	6
59	1	2	1	1	2	6	4	4	2.71889565732873	1	1	0	1	4	4	6	0	0	0	0	1
69	1	2	3	2		2	3	1	.187941737186871	1	0		5	3	1	2	0	0	0	0	5
49	2	2	2	2		1	2	1	1.35975658325584	2	0		6	2	1	1	1	0	1	0	6
54	2	1	5	2		5	2	2	.275548713703195	2	0		2	2	2	5	1	1	1	1	2
30	2	2	2	1	1	1	1	2	1.32557496927655	2	1	1	6	1	2	1	0	1	0	1	6
23	1	1	3	2		1	1	3	1.67353867475023	1	0		6	1	3	1	0	0	0	0	6
53	2	1	3	2		6	4	2	2.03097089909784	2	0		1	4	2	6	0	1	0	1	1
79	1	1	5	2		6	1	2	.76643125281486	1	0		1	1	2	6	0	1	0	1	1
58	2	2	2	2		6	1	1	.612333797809162	2	0		1	1	1	6	0	0	0	0	1
62	2	1	2	2		1	3	1	.714570288848723	2	0		6	3	1	1	0	0	0	0	6
76	1	1	3	2		6	4	2	.566810384638825	1	0		1	4	2	6	0	1	0	1	1
78	1	1	3	2		6	3	2	1.11100830479515	1	0		1	3	2	6	0	1	0	1	1
67	2	1	4	2		1	3	1	2.50510135850305	2	0		6	3	1	1	0	0	0	0	6
46	2	2	3	1	1	6	4	4	.684456224025187	2	1	1	1	4	4	6	0	0	0	0	1
45	2	1	4	1	2	4	4	4	.380889995402245	2	1	0	3	4	4	4	0	0	0	0	3
53	2	2	3	2		6	4	4	.24213476981742	2	0		1	4	4	6	0	0	0	0	1
64	2	1	2	2		6	2	1	.490951195521042	2	0		1	2	1	6	1	0	1	0	1
70	1	1	5	2		1	3	3	.0903041262180786	1	0		6	3	3	1	0	0	0	0	6
62	2	1	3	2		1	2	4	.904940830808072	2	0		6	2	4	1	1	0	1	0	6
33	2	2	3	1	2	6	2	2	1.74105711824846	2	1	0	1	2	2	6	1	1	1	1	1
64	2	1	5	2		6	2	2	.763005825424814	2	0		1	2	2	6	1	1	1	1	1
32	2	1	2	2		6	4	4	2.33224136636726	2	0		1	4	4	6	0	0	0	0	1
24	2	1	4	2		6	2	2	.953813695674713	2	0		1	2	2	6	1	1	1	1	1
67	2	1	4	2		6	4	4	1.76835538679166	2	0		1	4	4	6	0	0	0	0	1
59	2	1	4	2		6	3	2	.630424926998274	2	0		1	3	2	6	0	1	0	1	1
62	2	2	3	2		1	1	4	4.02943743983428	2	0		6	1	4	1	0	0	0	0	6
36	1	2	3	1	1	4	4	4	1.81402768342721	1	1	1	3	4	4	4	0	0	0	0	3
69	1	2	2	2		2	1	1	.661439433786399	1	0		5	1	1	2	0	0	0	0	5
28	1	1	5	2		1	1	3	.306528005415574	1	0		6	1	3	1	0	0	0	0	6
67	2	2	3	2		2	3	2	1.13414700672964	2	0		5	3	2	2	0	1	0	1	5
68	1	2	2	2		6	1	4	.188627057640606	1	0		1	1	4	6	0	0	0	0	1
49	2	1	5	2		6	4	4	.300088907992839	2	0		1	4	4	6	0	0	0	0	1
32	2	1	4	1	2	6	4	4	1.67443643709172	2	1	0	1	4	4	6	0	0	0	0	1
56	2	2	5	2		6	2	2	.58206491463452	2	0		1	2	2	6	1	1	1	1	1
37	1	1	5	1	1	3	2	3	.458541982549233	1	1	1	4	2	3	3	1	0	1	0	4
61	1	1	5	2		6	3	1	.401987466759163	1	0		1	3	1	6	0	0	0	0	1
26	2	2	3	2		6	3	1	1.16961243802667	2	0		1	3	1	6	0	0	0	0	1
24	1	1	2	2		3	1	3	.930603046459309	1	0		4	1	3	3	0	0	0	0	4
58	2	2	4	2		6	2	1	1.38857419283469	2	0		1	2	1	6	1	0	1	0	1
60	2	2	3	2		6	3	3	.341451915060847	2	0		1	3	3	6	0	0	0	0	1
41	1	2	2	2		6	3	1	.269080432822439	1	0		1	3	1	6	0	0	0	0	1
68	2	2	4	2		1	3	1	1.10938065022096	2	0		6	3	1	1	0	0	0	0	6
68	1	2	4	2		6	3	1	2.05492446128418	1	0		1	3	1	6	0	0	0	0	1
76	2	1	3	2		6	4	4	.323050370313442	2	0		1	4	4	6	0	0	0	0	1
48	2	1	2	2		6	3	1	1.67318405339311	2	0		1	3	1	6	0	0	0	0	1
49	2	1	5	2		6	1	2	.155691262962854	2	0		1	1	2	6	0	1	0	1	1
68	1	1	4	2		6	2	1	.656601293426955	1	0		1	2	1	6	1	0	1	0	1
44	1	1	5	1	1	2	2	2	.451707493211919	1	1	1	5	2	2	2	1	1	1	1	5
59	1	1	4	2		6	4	4	.776671029416462	1	0		1	4	4	6	0	0	0	0	1
66	1	2	3	1	2	1	2	2	.706440281836423	1	1	0	6	2	2	1	1	1	1	1	6
67	1	1	4	1	2	6	2	2	.960320325224987	1	1	0	1	2	2	6	1	1	1	1	1
37	2	1	1	2		2	4	4	.802138892093747	2	0		5	4	4	2	0	0	0	0	5
67	1	2	2	2		2	2	2	.932641699641157	1	0		5	2	2	2	1	1	1	1	5
31	2	1	2	1	1	2	2	1	.911623483607734	2	1	1	5	2	1	2	1	0	1	0	5
31	2	2	4	1	1	2	1	2	1.24786923946558	2	1	1	5	1	2	2	0	1	0	1	5
57	1	1	2	2		2	2	2	1.12810997616751	1	0		5	2	2	2	1	1	1	1	5
37	1	1	2	2		6	2	2	.50962602441427	1	0		1	2	2	6	1	1	1	1	1
69	1	2	4	2		1	2	2	2.46567657960862	1	0		6	2	2	1	1	1	1	1	6
32	1	1	3	2		2	2	1	.795642466121813	1	0		5	2	1	2	1	0	1	0	5
70	2	1	3	2		6	2	2	.463095827436018	2	0		1	2	2	6	1	1	1	1	1
35	2	1	1	2		6	4	1	.597457325708133	2	0		1	4	1	6	0	0	0	0	1
25	2	1	3	2		2	2	2	3.54396130554793	2	0		5	2	2	2	1	1	1	1	5
30	2	1	2	1	2	6	2	4	.798045493107954	2	1	0	1	2	4	6	1	0	1	0	1
59	1	2	3	2		6	4	4	1.86156029272387	1	0		1	4	4	6	0	0	0	0	1
71	1	2	4	2		6	4	4	1.21968473724633	1	0		1	4	4	6	0	0	0	0	1
27	1	2	2	2		6	1	1	3.19315669859147	1	0		1	1	1	6	0	0	0	0	1
66	1	1	4	2		6	2	1	.775206201918336	1	0		1	2	1	6	1	0	1	0	1
23	1	2	2	2		7	4	4	1.46418118094588	1	0			4	4		0	0	0	0
44	2	1	1	2		6	3	3	.62496274473676	2	0		1	3	3	6	0	0	0	0	1
26	1	1	2	2		4	2	2	.741751153256787	1	0		3	2	2	4	1	1	1	1	3
53	1	2	4	2		3	3	2	1.56840043113388	1	0		4	3	2	3	0	1	0	1	4
25	2	1	3	2		7	3	2	3.54396130554793	2	0			3	2		0	1	0	1
62	1	1	5	2		6	3	2	.299948982354715	1	0		1	3	2	6	0	1	0	1	1
74	1	1	3	2		6	2	2	.986436449650427	1	0		1	2	2	6	1	1	1	1	1
66	1	2	2	2		6	1	1	.528389198528245	1	0		1	1	1	6	0	0	0	0	1
60	1	1	2	2		6	2	2	.774295153472928	1	0		1	2	2	6	1	1	1	1	1
42	1	1	2	1	1	2	2	2	.328968768634416	1	1	1	5	2	2	2	1	1	1	1	5
44	1	1	3	1	1	3	2	2	1.07847266770269	1	1	1	4	2	2	3	1	1	1	1	4
48	1	2	4	1	2	6	3	3	.820911643311915	1	1	0	1	3	3	6	0	0	0	0	1
36	2	1	5	1	1	2	2	2	.538004730085325	2	1	1	5	2	2	2	1	1	1	1	5
35	1	1	3	2		6	3	1	.802646655721887	1	0		1	3	1	6	0	0	0	0	1
66	1	1	2	2		6	4	4	.46636773421043	1	0		1	4	4	6	0	0	0	0	1
49	1	1	5	2		4	3	1	.208890902287022	1	0		3	3	1	4	0	0	0	0	3
65	1	1	4	2		6	4	4	.468623251373735	1	0		1	4	4	6	0	0	0	0	1
50	2	2	5	2		2	4	2	1.24441946108837	2	0		5	4	2	2	0	1	0	1	5
66	2	2	4	2		6	1	4	1.45928193923743	2	0		1	1	4	6	0	0	0	0	1
56	1	1	4	2		6	2	4	.810289460958186	1	0		1	2	4	6	1	0	1	0	1
65	2	2	2	2		6	3	1	1.01345983563138	2	0		1	3	1	6	0	0	0	0	1
49	2	1	1	1	1	4	3	1	.506320886722907	2	1	1	3	3	1	4	0	0	0	0	3
31	2	1	5	2		6	4	2	.455300419320394	2	0		1	4	2	6	0	1	0	1	1
63	1	1	4	2		6	3	2	1.05943516279751	1	0		1	3	2	6	0	1	0	1	1
43	1	1	2	1	1	2	3	3	1.92063201031591	1	1	1	5	3	3	2	0	0	0	0	5
30	2	1	3	2		4	4	4	.532104882235192	2	0		3	4	4	4	0	0	0	0	3
74	2	2	4	2		6	2	2	1.23069192243376	2	0		1	2	2	6	1	1	1	1	1
35	1	1	2	1	2	2	4	3	.880011795199525	1	1	0	5	4	3	2	0	0	0	0	5
68	2	2	1	2		6	2	1	.75624456152486	2	0		1	2	1	6	1	0	1	0	1
33	2	1	4	2		5	4	4	.878016699472494	2	0		2	4	4	5	0	0	0	0	2
60	2	1	4	2		5	3	1	.692059981585544	2	0		2	3	1	5	0	0	0	0	2
61	1	2	2	2		6	3	2	1.11422665708616	1	0		1	3	2	6	0	1	0	1	1
69	2	1	1	2		6	1	1	.714000044426519	2	0		1	1	1	6	0	0	0	0	1
30	2	1	2	1	2	6	2	2	.759770516663909	2	1	0	1	2	2	6	1	1	1	1	1
57	1	1	2	2		1	3	2	.678656917225206	1	0		6	3	2	1	0	1	0	1	6
36	1	1	5	2		2	4	4	.542505700056011	1	0		5	4	4	2	0	0	0	0	5
70	1	2	4	2		6	1	2	1.21968473724633	1	0		1	1	2	6	0	1	0	1	1
46	2	1	5	2		6	4	4	.456635169173861	2	0		1	4	4	6	0	0	0	0	1
76	2	1	3	2		6	4	2	.845787250921654	2	0		1	4	2	6	0	1	0	1	1
24	2	1	1	2		4	2	2	.273092002610127	2	0		3	2	2	4	1	1	1	1	3
34	1	2	2	1	2	5	2	2	1.33787705605207	1	1	0	2	2	2	5	1	1	1	1	2
18	2	1	5	2		4	4	4	.514233184512539	2	0		3	4	4	4	0	0	0	0	3
46	2	1	4	2		2	2	1	1.70864419780278	2	0		5	2	1	2	1	0	1	0	5
28	1	1	4	2		2	4	3	1.25605031529118	1	0		5	4	3	2	0	0	0	0	5
28	1	2	3	2		2	2	2	6.35495963524229	1	0		5	2	2	2	1	1	1	1	5
45	2	1	3	1	2	6	2	2	.704851319137388	2	1	0	1	2	2	6	1	1	1	1	1
73	1	2	3	2		6	1	1	2.11080858818028	1	0		1	1	1	6	0	0	0	0	1
47	1	2	2	2		2	2	4	.962524664843385	1	0		5	2	4	2	1	0	1	0	5
78	2	1	3	2		6	2	1	.734055768467467	2	0		1	2	1	6	1	0	1	0	1
60	1	1	2	2		6	3	2	.662253938793979	1	0		1	3	2	6	0	1	0	1	1
32	2	1	2	2		6	2	1	1.0645359624961	2	0		1	2	1	6	1	0	1	0	1
71	1	1	2	2		6	2	2	.499913219768453	1	0		1	2	2	6	1	1	1	1	1
63	2	1	2	2		1	4	4	.631440646525017	2	0		6	4	4	1	0	0	0	0	6
49	1	2	4	2		1	3	2	.665071181703672	1	0		6	3	2	1	0	1	0	1	6
82	1	2	2	2		6	4	4	.296429434924525	1	0		1	4	4	6	0	0	0	0	1
35	2	2	5	1	2	6	4	4	.900872201157022	2	1	0	1	4	4	6	0	0	0	0	1
77	2	1	2	2		1	1	1	.777778804961104	2	0		6	1	1	1	0	0	0	0	6
30	1	2	2	2		1	1	2	.988491811910956	1	0		6	1	2	1	0	1	0	1	6
68	2	2	4	2		6	4	4	1.86908417019404	2	0		1	4	4	6	0	0	0	0	1
49	1	2	2	2		2	4	4	.23555138222764	1	0		5	4	4	2	0	0	0	0	5
51	2	1	3	1	1	2	1	1	1.15545315697951	2	1	1	5	1	1	2	0	0	0	0	5
69	2	1	2	2		4	2	2	1.36712259538108	2	0		3	2	2	4	1	1	1	1	3
60	2	2	3	2		2	4	4	.7193094982412	2	0		5	4	4	2	0	0	0	0	5
66	1	1	4	2		2	2	2	1.50082527833113	1	0		5	2	2	2	1	1	1	1	5
63	2	2	4	2		6	4	4	.700265619273502	2	0		1	4	4	6	0	0	0	0	1
46	2	1	2	2		6	3	2	.679946647308112	2	0		1	3	2	6	0	1	0	1	1
58	1	1	2	2		6	4	4	.574823844985392	1	0		1	4	4	6	0	0	0	0	1
63	1	2	2	2		6	4	4	.528389198528245	1	0		1	4	4	6	0	0	0	0	1
59	2	1	5	2		1	3	2	.436773796705319	2	0		6	3	2	1	0	1	0	1	6
64	2	2	5	2		1	1	2	.651010931474574	2	0		6	1	2	1	0	1	0	1	6
68	1	1	5	2		5	3	2	.121024337710124	1	0		2	3	2	5	0	1	0	1	2
76	1	1	4	2		6	2	2	.555665828767331	1	0		1	2	2	6	1	1	1	1	1
27	2	1	4	2		4	1	2	.997905804891998	2	0		3	1	2	4	0	1	0	1	3
35	2	1	2	1	2	6	3	1	.838574230473479	2	1	0	1	3	1	6	0	0	0	0	1
66	2	1	2	2		6	4	4	1.90726487009852	2	0		1	4	4	6	0	0	0	0	1
26	2	1	2	1	1	2	2	3	.873790742417392	2	1	1	5	2	3	2	1	0	1	0	5
68	1	1	2	2		6	1	1	.95454777358038	1	0		1	1	1	6	0	0	0	0	1
54	1	2	4	2		1	4	4	2.22217121273243	1	0		6	4	4	1	0	0	0	0	6
49	2	1	2	2		5	2	2	.740092471004727	2	0		2	2	2	5	1	1	1	1	2
40	2	1	5	2		2	2	2	.586082634437665	2	0		5	2	2	2	1	1	1	1	5
50	1	1	4	2		4	3	1	.656465496271115	1	0		3	3	1	4	0	0	0	0	3
70	1	1	2	2		6	3	1	.486560177242153	1	0		1	3	1	6	0	0	0	0	1
48	2	1	2	2		6	2	2	.410810017617954	2	0		1	2	2	6	1	1	1	1	1
42	1	1	5	2		6	4	4	.369246608105195	1	0		1	4	4	6	0	0	0	0	1
30	2	1	3	1	2	2	3	2	1.57137095847468	2	1	0	5	3	2	2	0	1	0	1	5
52	2	1	4	2		1	3	1	.845932390673155	2	0		6	3	1	1	0	0	0	0	6
74	1	1	2	2		6	1	4	.574449777635966	1	0		1	1	4	6	0	0	0	0	1
62	1	1	2	2		6	2	2	.62579310467927	1	0		1	2	2	6	1	1	1	1	1
29	1	1	1	2		4	1	2	.807849811360883	1	0		3	1	2	4	0	1	0	1	3
65	2	1	2	2		6	3	1	1.18780764044823	2	0		1	3	1	6	0	0	0	0	1
31	2	1	2	2		7	4	2	.988825959555643	2	0			4	2		0	1	0	1
52	1	1	4	2		6	4	4	1.23488206920581	1	0		1	4	4	6	0	0	0	0	1
63	1	1	4	2		2	1	3	1.27120218662015	1	0		5	1	3	2	0	0	0	0	5
19	1	1	4	2		7	4	4	1.15279194951994	1	0			4	4		0	0	0	0
26	1	2	2	1	1	3	2	2	2.10248807718574	1	1	1	4	2	2	3	1	1	1	1	4
61	2	2	4	2		6	4	2	2.78227401942836	2	0		1	4	2	6	0	1	0	1	1
44	2	2	4	2		1	3	1	.858072644082719	2	0		6	3	1	1	0	0	0	0	6
63	2	1	2	2		1	3	2	.777778804961104	2	0		6	3	2	1	0	1	0	1	6
76	1	2	3	2		6	2	2	.18501349221498	1	0		1	2	2	6	1	1	1	1	1
59	2	1	2	2		6	3	3	.545522964188554	2	0		1	3	3	6	0	0	0	0	1
60	1	1	2	2		1	4	4	.447018412145595	1	0		6	4	4	1	0	0	0	0	6
64	2	1	1	2		6	3	1	.714000044426519	2	0		1	3	1	6	0	0	0	0	1
49	2	1	4	2		6	4	4	.511378245399243	2	0		1	4	4	6	0	0	0	0	1
69	2	2	4	2		6	2	1	1.10938065022096	2	0		1	2	1	6	1	0	1	0	1
52	2	1	3	2		6	3	4	.861093014252696	2	0		1	3	4	6	0	0	0	0	1
65	1	1	1	2		6	3	2	.992831022329353	1	0		1	3	2	6	0	1	0	1	1
66	2	2	2	2		6	2	1	.959975716067492	2	0		1	2	1	6	1	0	1	0	1
55	1	2	1	2		6	4	4	.557745685761674	1	0		1	4	4	6	0	0	0	0	1
72	2	1	4	2		1	3	1	.721131795089534	2	0		6	3	1	1	0	0	0	0	6
66	2	1	3	2		3	1	1	.799664402774107	2	0		4	1	1	3	0	0	0	0	4
46	2	1	2	2		6	4	2	.740092471004727	2	0		1	4	2	6	0	1	0	1	1
40	1	2	3	2		2	1	2	1.0324560934979	1	0		5	1	2	2	0	1	0	1	5
67	1	2	2	2		6	4	4	1.7865144317293	1	0		1	4	4	6	0	0	0	0	1
27	1	2	4	2		4	2	3	1.01817363641446	1	0		3	2	3	4	1	0	1	0	3
61	2	1	2	2		6	3	1	.779400751457831	2	0		1	3	1	6	0	0	0	0	1
48	1	1	2	2		4	4	4	.550502317874932	1	0		3	4	4	4	0	0	0	0	3
40	2	2	1	1	2	3	4	4	.659745263514341	2	1	0	4	4	4	3	0	0	0	0	4
86	1	1	2	2		6	2	1	.877287772021392	1	0		1	2	1	6	1	0	1	0	1
37	2	1	2	2		6	3	2	1.24080488078219	2	0		1	3	2	6	0	1	0	1	1
41	1	1	5	1	1	3	2	2	.799450247598901	1	1	1	4	2	2	3	1	1	1	1	4
37	1	2	3	1	1	2	4	4	2.42537862843844	1	1	1	5	4	4	2	0	0	0	0	5
42	1	1	3	1	1	2	3	4	.859459683800875	1	1	1	5	3	4	2	0	0	0	0	5
63	2	2	4	2		6	3	1	1.04239866254996	2	0		1	3	1	6	0	0	0	0	1
67	2	1	2	2		6	3	1	.736732467320221	2	0		1	3	1	6	0	0	0	0	1
63	1	1	2	2		1	3	2	1.14761806531031	1	0		6	3	2	1	0	1	0	1	6
58	2	1	2	2		6	4	4	.428959853969803	2	0		1	4	4	6	0	0	0	0	1
54	1	1	3	2		6	4	4	.220644879380883	1	0		1	4	4	6	0	0	0	0	1
60	1	2	2	2		5	1	3	.712552108772208	1	0		2	1	3	5	0	0	0	0	2
53	1	1	3	2		2	2	1	1.15326148105634	1	0		5	2	1	2	1	0	1	0	5
57	2	2	1	2		4	3	1	.885275730858758	2	0		3	3	1	4	0	0	0	0	3
66	2	1	2	2		6	4	4	2.02226859485191	2	0		1	4	4	6	0	0	0	0	1
50	1	2	2	2		6	4	4	1.84312204322702	1	0		1	4	4	6	0	0	0	0	1
67	1	1	5	2		6	3	1	.339437494467023	1	0		1	3	1	6	0	0	0	0	1
54	1	1	2	1	2	2	3	2	.486459547698964	1	1	0	5	3	2	2	0	1	0	1	5
51	1	1	1	2		1	2	2	.599226683060643	1	0		6	2	2	1	1	1	1	1	6
56	2	2	3	2		6	4	1	.684456224025187	2	0		1	4	1	6	0	0	0	0	1
33	1	1	2	2		1	3	3	.844544555284978	1	0		6	3	3	1	0	0	0	0	6
29	2	1	5	2		2	1	2	.538004730085325	2	0		5	1	2	2	0	1	0	1	5
68	2	2	3	2		6	3	1	1.73204575824399	2	0		1	3	1	6	0	0	0	0	1
62	1	1	1	2		6	3	1	.0778748137945909	1	0		1	3	1	6	0	0	0	0	1
41	1	1	1	2		1	2	2	.332618333342995	1	0		6	2	2	1	1	1	1	1	6
34	2	1	4	1	2	4	3	4	1.67443643709172	2	1	0	3	3	4	4	0	0	0	0	3
70	1	1	3	2		6	2	2	.62041277617436	1	0		1	2	2	6	1	1	1	1	1
43	2	1	5	2		6	2	2	.313078343709745	2	0		1	2	2	6	1	1	1	1	1
73	1	1	3	2		6	3	3	.547096071650624	1	0		1	3	3	6	0	0	0	0	1
30	2	1	2	2		7	4	4	2.17580279152499	2	0			4	4		0	0	0	0
58	2	2	1	1	2	6	3	2	.836760954613968	2	1	0	1	3	2	6	0	1	0	1	1
53	1	1	5	2		3	3	3	.474507595561361	1	0		4	3	3	3	0	0	0	0	4
33	2	1	1	1	2	6	3	2	.769810174813057	2	1	0	1	3	2	6	0	1	0	1	1
86	1	1	5	2		1	2	2	.121024337710124	1	0		6	2	2	1	1	1	1	1	6
26	2	2	1	2		4	3	2	.847830202406053	2	0		3	3	2	4	0	1	0	1	3
48	1	1	1	2		6	2	2	.964948941672146	1	0		1	2	2	6	1	1	1	1	1
20	2	1	3	2		4	3	3	1.36036630619926	2	0		3	3	3	4	0	0	0	0	3
67	2	1	2	2		1	4	4	.736732467320221	2	0		6	4	4	1	0	0	0	0	6
57	2	1	5	1	2	6	4	4	.437314355078313	2	1	0	1	4	4	6	0	0	0	0	1
53	1	1	4	2		6	4	4	1.09122187744157	1	0		1	4	4	6	0	0	0	0	1
47	1	1	5	1	1	1	1	2	.385229554998328	1	1	1	6	1	2	1	0	1	0	1	6
68	2	1	2	2		6	3	1	.687295790382445	2	0		1	3	1	6	0	0	0	0	1
41	1	2	5	1	1	4	2	3	.706232957610224	1	1	1	3	2	3	4	1	0	1	0	3
27	1	1	3	2		2	4	4	.802646655721887	1	0		5	4	4	2	0	0	0	0	5
42	2	1	4	1	1	3	4	4	.810139916591124	2	1	1	4	4	4	3	0	0	0	0	4
28	1	1	1	2		2	3	1	1.51965221679961	1	0		5	3	1	2	0	0	0	0	5
69	1	2	3	2		6	1	2	1.41107069872242	1	0		1	1	2	6	0	1	0	1	1
31	2	2	5	1	2	6	1	1	.39658797605201	2	1	0	1	1	1	6	0	0	0	0	1
44	1	1	3	2		5	4	4	.976814914853908	1	0		2	4	4	5	0	0	0	0	2
86	1	1	2	2		6	3	2	.841744975577209	1	0		1	3	2	6	0	1	0	1	1
50	1	1	5	2		6	4	4	.584970946619664	1	0		1	4	4	6	0	0	0	0	1
31	2	1	2	1	2	6	3	2	.671382499020288	2	1	0	1	3	2	6	0	1	0	1	1
73	1	1	3	2		6	4	4	.824981920746666	1	0		1	4	4	6	0	0	0	0	1
35	1	1	4	2		1	2	2	1.04851268137673	1	0		6	2	2	1	1	1	1	1	6
19	2	1	1	2		4	2	2	.907086660406884	2	0		3	2	2	4	1	1	1	1	3
56	2	2	4	2		1	3	1	1.33096306904294	2	0		6	3	1	1	0	0	0	0	6
44	1	2	2	1	1	2	1	2	1.11633209670004	1	1	1	5	1	2	2	0	1	0	1	5
57	2	2	2	2		6	2	2	2.1801890523587	2	0		1	2	2	6	1	1	1	1	1
38	2	1	5	1	1	2	4	4	.375215035776354	2	1	1	5	4	4	2	0	0	0	0	5
52	1	1	5	2		1	1	2	.385229554998328	1	0		6	1	2	1	0	1	0	1	6
72	2	1	5	2		1	4	4	.876455239262724	2	0		6	4	4	1	0	0	0	0	6
33	1	1	5	2		4	3	2	.697747868040771	1	0		3	3	2	4	0	1	0	1	3
28	2	2	5	2		7	4	4	.732279327011109	2	0			4	4		0	0	0	0
57	2	1	1	2		1	4	2	.529344767266251	2	0		6	4	2	1	0	1	0	1	6
53	2	2	5	1	2	6	2	1	.482645950373829	2	1	0	1	2	1	6	1	0	1	0	1
58	1	1	5	2		4	1	2	.451707493211919	1	0		3	1	2	4	0	1	0	1	3
49	1	1	5	1	2	6	3	1	.799450247598901	1	1	0	1	3	1	6	0	0	0	0	1
27	2	2	2	1	2	4	3	1	2.0876249931074	2	1	0	3	3	1	4	0	0	0	0	3
69	1	1	2	2		1	2	2	1.19314016700323	1	0		6	2	2	1	1	1	1	1	6
40	1	1	4	2		6	4	4	.996842630048279	1	0		1	4	4	6	0	0	0	0	1
70	2	2	5	2		7	1	1	.598844808967229	2	0			1	1		0	0	0	0
61	2	1	3	2		6	2	4	.552033403070846	2	0		1	2	4	6	1	0	1	0	1
65	1	1	3	2		6	3	2	.94102638514937	1	0		1	3	2	6	0	1	0	1	1
65	2	1	3	2		2	2	1	1.50425458455488	2	0		5	2	1	2	1	0	1	0	5
53	2	2	4	2		6	4	4	.932820428485521	2	0		1	4	4	6	0	0	0	0	1
78	1	1	4	2		6	4	4	.396924885560131	1	0		1	4	4	6	0	0	0	0	1
69	1	1	2	2		6	4	4	.449671125064077	1	0		1	4	4	6	0	0	0	0	1
22	2	2	2	2		1	2	2	2.5810772237044	2	0		6	2	2	1	1	1	1	1	6
62	1	1	3	2		6	3	1	.668368764635339	1	0		1	3	1	6	0	0	0	0	1
70	1	1	3	2		1	4	4	.566810384638825	1	0		6	4	4	1	0	0	0	0	6
78	1	1	4	2		6	2	2	.960320325224987	1	0		1	2	2	6	1	1	1	1	1
25	2	2	2	2		1	2	2	.207101987858647	2	0		6	2	2	1	1	1	1	1	6
43	2	1	3	2		1	2	2	.937262444349408	2	0		6	2	2	1	1	1	1	1	6
61	1	1	2	2		6	2	2	.343469350366531	1	0		1	2	2	6	1	1	1	1	1
46	2	1	1	2		1	1	2	.333250446358792	2	0		6	1	2	1	0	1	0	1	6
53	2	1	3	2		6	4	4	.729347605217942	2	0		1	4	4	6	0	0	0	0	1
61	2	2	2	2		6	3	2	.190329344216313	2	0		1	3	2	6	0	1	0	1	1
73	1	1	4	2		6	3	1	.489932911003414	1	0		1	3	1	6	0	0	0	0	1
68	1	2	2	2		6	3	2	2.65936268039669	1	0		1	3	2	6	0	1	0	1	1
64	2	2	4	2		1	2	2	1.41801697162586	2	0		6	2	2	1	1	1	1	1	6
69	2	1	2	2		6	3	4	.632222127765655	2	0		1	3	4	6	0	0	0	0	1
69	1	1	2	2		6	3	2	.233394091653282	1	0		1	3	2	6	0	1	0	1	1
47	2	1	2	2		6	3	1	.912382852033264	2	0		1	3	1	6	0	0	0	0	1
68	1	1	3	2		6	3	1	.459208071154648	1	0		1	3	1	6	0	0	0	0	1
67	1	1	1	2		1	2	2	.410870257112665	1	0		6	2	2	1	1	1	1	1	6
29	1	1	1	2		5	2	2	.552343486259638	1	0		2	2	2	5	1	1	1	1	2
65	1	1	5	2		6	2	2	1.07470607848876	1	0		1	2	2	6	1	1	1	1	1
51	1	1	4	2		2	2	1	1.23488206920581	1	0		5	2	1	2	1	0	1	0	5
58	2	1	2	2		6	3	1	1.67318405339311	2	0		1	3	1	6	0	0	0	0	1
48	1	1	4	2		5	3	1	.657277948673863	1	0		2	3	1	5	0	0	0	0	2
65	1	1	1	2		6	3	3	.247932657160689	1	0		1	3	3	6	0	0	0	0	1
72	1	1	2	2		6	3	2	.428104495256587	1	0		1	3	2	6	0	1	0	1	1
55	1	1	2	1	2	6	3	2	.362329795124114	1	1	0	1	3	2	6	0	1	0	1	1
49	1	1	5	1	2	1	4	4	.385229554998328	1	1	0	6	4	4	1	0	0	0	0	6
54	1	1	1	2		1	2	2	.623006265995373	1	0		6	2	2	1	1	1	1	1	6
22	2	1	5	2		4	2	1	.633408181628136	2	0		3	2	1	4	1	0	1	0	3
51	1	2	5	2		2	4	4	.220516798058337	1	0		5	4	4	2	0	0	0	0	5
66	1	1	2	2		4	4	2	.46088255117379	1	0		3	4	2	4	0	1	0	1	3
64	2	1	3	2		6	4	4	.570902567387528	2	0		1	4	4	6	0	0	0	0	1
67	2	2	2	2		6	3	1	2.54170916884995	2	0		1	3	1	6	0	0	0	0	1
50	1	2	5	2		6	3	2	.618291970334044	1	0		1	3	2	6	0	1	0	1	1
59	2	1	5	2		6	4	2	.300088907992839	2	0		1	4	2	6	0	1	0	1	1
43	1	1	5	1	2	6	2	1	.474507595561361	1	1	0	1	2	1	6	1	0	1	0	1
62	2	1	3	2		6	2	1	.546746954513641	2	0		1	2	1	6	1	0	1	0	1
66	2	1	2	2		6	3	1	.114857385189787	2	0		1	3	1	6	0	0	0	0	1
26	1	1	3	2		3	2	3	.536556493833135	1	0		4	2	3	3	1	0	1	0	4
70	1	1	4	2		1	2	2	.628819658586716	1	0		6	2	2	1	1	1	1	1	6
60	1	2	5	2		1	4	1	.715739991266211	1	0		6	4	1	1	0	0	0	0	6
59	1	1	4	2		4	2	1	.80860323452066	1	0		3	2	1	4	1	0	1	0	3
61	2	1	1	2		4	2	1	1.18786464678638	2	0		3	2	1	4	1	0	1	0	3
71	2	2	4	2		6	4	4	.219951075958236	2	0		1	4	4	6	0	0	0	0	1
68	2	2	3	2		6	2	1	.378789835284421	2	0		1	2	1	6	1	0	1	0	1
84	2	1	2	2		6	3	1	.190339925061308	2	0		1	3	1	6	0	0	0	0	1
26	1	1	1	2		4	2	2	.997146372354719	1	0		3	2	2	4	1	1	1	1	3
65	1	1	5	2		6	4	4	.563538790147605	1	0		1	4	4	6	0	0	0	0	1
18	1	1	5	2		1	3	2	.676485713631197	1	0		6	3	2	1	0	1	0	1	6
54	2	2	5	2		6	2	4	.32887985745935	2	0		1	2	4	6	1	0	1	0	1
29	2	2	2	2		6	3	1	.890498626008553	2	0		1	3	1	6	0	0	0	0	1
29	1	1	4	2		4	2	2	1.34556054456435	1	0		3	2	2	4	1	1	1	1	3
59	1	1	1	2		6	3	2	.963756181306805	1	0		1	3	2	6	0	1	0	1	1
76	1	2	3	2		2	2	4	1.05159011764948	1	0		5	2	4	2	1	0	1	0	5
58	2	1	1	1	1	4	1	2	.13470187002549	2	1	1	3	1	2	4	0	1	0	1	3
49	1	1	1	2		2	3	2	.964948941672146	1	0		5	3	2	2	0	1	0	1	5
36	1	1	2	2		3	2	3	1.24963893255335	1	0		4	2	3	3	1	0	1	0	4
43	2	1	2	1	2	6	3	2	.467162747452424	2	1	0	1	3	2	6	0	1	0	1	1
42	2	2	4	1	1	1	4	4	1.77851995093117	2	1	1	6	4	4	1	0	0	0	0	6
54	1	1	2	2		4	2	1	.910652234467822	1	0		3	2	1	4	1	0	1	0	3
51	2	2	2	2		2	2	2	.608721500542709	2	0		5	2	2	2	1	1	1	1	5
52	1	2	3	2		6	3	3	.241675485992744	1	0		1	3	3	6	0	0	0	0	1
66	1	1	1	2		6	3	2	.992831022329353	1	0		1	3	2	6	0	1	0	1	1
47	2	1	1	2		2	1	2	.679404033391644	2	0		5	1	2	2	0	1	0	1	5
51	1	2	5	2		6	2	2	.390279575735854	1	0		1	2	2	6	1	1	1	1	1
48	1	1	5	1	1	2	2	1	.353623315042772	1	1	1	5	2	1	2	1	0	1	0	5
63	1	1	4	2		6	4	4	.775206201918336	1	0		1	4	4	6	0	0	0	0	1
54	1	1	4	2		6	3	1	.532501427642922	1	0		1	3	1	6	0	0	0	0	1
59	1	2	2	2		3	3	1	1.43279120906295	1	0		4	3	1	3	0	0	0	0	4
69	1	1	5	2		6	3	2	.339017920360636	1	0		1	3	2	6	0	1	0	1	1
53	2	1	1	2		5	2	4	.319424082007571	2	0		2	2	4	5	1	0	1	0	2
51	2	1	3	2		2	3	2	1.08052221381033	2	0		5	3	2	2	0	1	0	1	5
62	1	2	2	2		6	3	2	.70332452605882	1	0		1	3	2	6	0	1	0	1	1
67	1	2	3	2		1	4	4	1.09282398188437	1	0		6	4	4	1	0	0	0	0	6
78	2	2	2	2		6	2	2	.755273530057386	2	0		1	2	2	6	1	1	1	1	1
36	1	1	3	2		2	2	2	.904008667399798	1	0		5	2	2	2	1	1	1	1	5
71	1	2	1	2		6	1	1	.452511832978893	1	0		1	1	1	6	0	0	0	0	1
65	2	1	2	2		6	3	2	1.2031807252742	2	0		1	3	2	6	0	1	0	1	1
65	1	2	4	2		6	1	1	.51720029745204	1	0		1	1	1	6	0	0	0	0	1
69	2	1	5	2		6	2	1	.71094927124665	2	0		1	2	1	6	1	0	1	0	1
57	1	2	3	2		1	1	4	.806559897732775	1	0		6	1	4	1	0	0	0	0	6
70	2	1	3	2		6	3	2	1.028506301406	2	0		1	3	2	6	0	1	0	1	1
68	1	2	1	2		6	4	4	.94089614089181	1	0		1	4	4	6	0	0	0	0	1
70	1	2	2	2		6	1	4	1.43332517664577	1	0		1	1	4	6	0	0	0	0	1
68	1	2	2	2		1	1	3	.943752336350161	1	0		6	1	3	1	0	0	0	0	6
69	2	2	4	2		6	2	2	1.10938065022096	2	0		1	2	2	6	1	1	1	1	1
33	2	1	3	1	1	3	4	2	1.25226167296512	2	1	1	4	4	2	3	0	1	0	1	4
30	2	1	4	2		5	4	4	1.04110044807581	2	0		2	4	4	5	0	0	0	0	2
46	1	1	3	2		6	3	2	2.23275301334249	1	0		1	3	2	6	0	1	0	1	1
67	1	2	2	2		1	3	2	.618484163210784	1	0		6	3	2	1	0	1	0	1	6
68	1	1	2	2		6	3	1	.358336521156528	1	0		1	3	1	6	0	0	0	0	1
39	1	2	5	1	2	1	1	2	1.03633129774869	1	1	0	6	1	2	1	0	1	0	1	6
33	1	1	2	2		3	3	3	1.33629760799784	1	0		4	3	3	3	0	0	0	0	4
35	2	1	5	1	2	5	2	2	1.10249945100585	2	1	0	2	2	2	5	1	1	1	1	2
60	2	1	2	2		1	3	2	.512202160899978	2	0		6	3	2	1	0	1	0	1	6
66	2	1	4	2		6	4	4	.537418195931342	2	0		1	4	4	6	0	0	0	0	1
41	2	1	5	1	2	6	4	4	.369948330059833	2	1	0	1	4	4	6	0	0	0	0	1
46	2	1	2	2		6	2	2	.864232948277295	2	0		1	2	2	6	1	1	1	1	1
49	2	2	4	1	2	6	1	2	.66633509324505	2	1	0	1	1	2	6	0	1	0	1	1
63	2	2	4	2		6	4	4	.700265619273502	2	0		1	4	4	6	0	0	0	0	1
40	2	1	1	1	2	6	4	4	.428854862472276	2	1	0	1	4	4	6	0	0	0	0	1
58	2	1	3	2		1	2	2	.729347605217942	2	0		6	2	2	1	1	1	1	1	6
27	1	1	5	2		1	1	3	.541835116080991	1	0		6	1	3	1	0	0	0	0	6
59	1	2	2	2		4	1	1	.600414089020508	1	0		3	1	1	4	0	0	0	0	3
46	1	1	3	1	1	2	2	2	1.15326148105634	1	1	1	5	2	2	2	1	1	1	1	5
79	1	1	1	2		6	3	2	.650107727699274	1	0		1	3	2	6	0	1	0	1	1
42	1	2	2	1	1	2	1	2	2.03003475096851	1	1	1	5	1	2	2	0	1	0	1	5
50	2	1	2	1	2	6	3	1	.740092471004727	2	1	0	1	3	1	6	0	0	0	0	1
72	1	1	2	2		6	4	4	.428104495256587	1	0		1	4	4	6	0	0	0	0	1
44	2	1	2	1	1	3	3	2	.575916249094791	2	1	1	4	3	2	3	0	1	0	1	4
53	1	1	2	2		6	3	1	.441669441902137	1	0		1	3	1	6	0	0	0	0	1
83	1	1	2	2		1	3	2	.574449777635966	1	0		6	3	2	1	0	1	0	1	6
72	1	2	3	2		6	3	1	.722702138578829	1	0		1	3	1	6	0	0	0	0	1
66	1	1	4	2		6	3	1	.396924885560131	1	0		1	3	1	6	0	0	0	0	1
59	2	2	3	2		1	3	2	.918434003962429	2	0		6	3	2	1	0	1	0	1	6
38	2	1	5	1	2	6	4	2	.339121533193485	2	1	0	1	4	2	6	0	1	0	1	1
69	2	2	2	2		6	2	2	.858402625346817	2	0		1	2	2	6	1	1	1	1	1
36	1	1	5	2		6	2	1	.696295842612197	1	0		1	2	1	6	1	0	1	0	1
54	2	1	2	2		1	4	4	1.0518397969161	2	0		6	4	4	1	0	0	0	0	6
42	1	1	1	2		6	2	2	.428041405976063	1	0		1	2	2	6	1	1	1	1	1
64	1	1	4	2		1	4	4	.489932911003414	1	0		6	4	4	1	0	0	0	0	6
73	2	1	2	2		6	4	4	.777778804961104	2	0		1	4	4	6	0	0	0	0	1
65	2	2	5	2		1	2	2	.651010931474574	2	0		6	2	2	1	1	1	1	1	6
63	2	2	2	2		1	1	1	1.12428212370043	2	0		6	1	1	1	0	0	0	0	6
39	1	1	2	2		6	3	4	2.45058512805962	1	0		1	3	4	6	0	0	0	0	1
65	1	2	2	2		1	4	4	.472481405133437	1	0		6	4	4	1	0	0	0	0	6
71	1	1	3	2		4	3	1	1.34158595139439	1	0		3	3	1	4	0	0	0	0	3
32	2	2	2	2		6	3	1	1.24821216424236	2	0		1	3	1	6	0	0	0	0	1
52	1	1	4	2		6	3	2	.742889679134847	1	0		1	3	2	6	0	1	0	1	1
29	2	1	2	1	2	6	3	1	2.43326124727537	2	1	0	1	3	1	6	0	0	0	0	1
54	2	1	2	2		2	1	2	.467162747452424	2	0		5	1	2	2	0	1	0	1	5
40	2	1	3	2		6	4	4	1.64745125130564	2	0		1	4	4	6	0	0	0	0	1
65	1	1	2	2		6	3	1	.627304286524782	1	0		1	3	1	6	0	0	0	0	1
54	1	2	5	2		6	4	4	.407172940754074	1	0		1	4	4	6	0	0	0	0	1
41	2	2	5	1	2	6	2	3	.58206491463452	2	1	0	1	2	3	6	1	0	1	0	1
29	2	1	5	2		4	2	1	.418067584474844	2	0		3	2	1	4	1	0	1	0	3
57	1	2	5	2		6	2	2	.390279575735854	1	0		1	2	2	6	1	1	1	1	1
44	2	1	2	2		6	3	1	.522441194567067	2	0		1	3	1	6	0	0	0	0	1
39	1	2	2	1	1	1	2	2	1.33501255135453	1	1	1	6	2	2	1	1	1	1	1	6
46	2	1	2	2		6	1	1	.680788160366276	2	0		1	1	1	6	0	0	0	0	1
45	1	2	2	2		6	2	3	1.4699476814337	1	0		1	2	3	6	1	0	1	0	1
51	2	1	5	2		6	4	4	.209029183856234	2	0		1	4	4	6	0	0	0	0	1
71	1	2	5	2		6	4	4	.390838943432267	1	0		1	4	4	6	0	0	0	0	1
67	1	1	4	2		1	2	2	.532611581458721	1	0		6	2	2	1	1	1	1	1	6
60	1	2	3	2		4	3	3	.601907201993629	1	0		3	3	3	4	0	0	0	0	3
50	2	1	4	2		2	2	2	.933969115532836	2	0		5	2	2	2	1	1	1	1	5
67	2	1	2	2		6	3	1	.36567531037372	2	0		1	3	1	6	0	0	0	0	1
62	1	2	5	2		3	2	2	1.2058785119283	1	0		4	2	2	3	1	1	1	1	4
45	1	1	1	2		6	4	4	.165950037152173	1	0		1	4	4	6	0	0	0	0	1
51	2	1	5	2		6	3	2	.402672731488572	2	0		1	3	2	6	0	1	0	1	1
41	1	1	2	2		1	4	4	.806654607861093	1	0		6	4	4	1	0	0	0	0	6
75	2	1	5	2		6	4	4	.47988754121644	2	0		1	4	4	6	0	0	0	0	1
62	2	1	5	2		1	2	2	.178191061416145	2	0		6	2	2	1	1	1	1	1	6
59	2	2	4	2		1	2	2	1.03482476117613	2	0		6	2	2	1	1	1	1	1	6
68	1	1	2	2		6	2	2	.7081792438151	1	0		1	2	2	6	1	1	1	1	1
27	1	2	4	2		1	2	2	4.04537646557861	1	0		6	2	2	1	1	1	1	1	6
68	2	2	5	2		7	3	1	1.09682301237186	2	0			3	1		0	0	0	0
27	1	1	1	2		2	2	3	2.47989816055961	1	0		5	2	3	2	1	0	1	0	5
41	1	2	4	1	2	5	4	1	1.03286189448606	1	1	0	2	4	1	5	0	0	0	0	2
59	2	2	2	2		6	3	1	.601555125224746	2	0		1	3	1	6	0	0	0	0	1
32	1	2	1	2		2	1	2	1.65731658874478	1	0		5	1	2	2	0	1	0	1	5
36	2	2	5	1	1	2	1	2	1.53175251202852	2	1	1	5	1	2	2	0	1	0	1	5
61	2	2	1	2		2	2	2	.247512113282923	2	0		5	2	2	2	1	1	1	1	5
51	2	2	2	1	2	6	2	2	.906128275566959	2	1	0	1	2	2	6	1	1	1	1	1
61	2	1	2	1	2	4	2	2	.777778804961104	2	1	0	3	2	2	4	1	1	1	1	3
52	1	2	2	2		6	4	4	2.27392763364253	1	0		1	4	4	6	0	0	0	0	1
42	1	2	4	1	1	1	1	2	.990009064028691	1	1	1	6	1	2	1	0	1	0	1	6
69	1	1	3	2		6	1	4	1.53433043627036	1	0		1	1	4	6	0	0	0	0	1
69	2	1	2	2		6	3	1	.687295790382445	2	0		1	3	1	6	0	0	0	0	1
49	1	2	1	2		6	3	3	1.25734590552212	1	0		1	3	3	6	0	0	0	0	1
60	2	1	3	2		6	3	2	1.39989333496474	2	0		1	3	2	6	0	1	0	1	1
59	1	2	5	2		1	2	2	.328256034623387	1	0		6	2	2	1	1	1	1	1	6
63	1	2	3	2		1	4	4	.598356413603051	1	0		6	4	4	1	0	0	0	0	6
61	1	2	3	2		6	2	2	1.05159011764948	1	0		1	2	2	6	1	1	1	1	1
54	2	1	4	2		7	3	2	.918707299845022	2	0			3	2		0	1	0	1
27	2	1	2	2		6	3	1	1.07629422205171	2	0		1	3	1	6	0	0	0	0	1
69	1	1	5	2		6	4	4	.232924956301042	1	0		1	4	4	6	0	0	0	0	1
68	1	1	2	2		4	4	4	.46636773421043	1	0		3	4	4	4	0	0	0	0	3
59	2	2	4	2		6	3	1	1.33096306904294	2	0		1	3	1	6	0	0	0	0	1
43	2	1	5	1	1	2	3	1	.369948330059833	2	1	1	5	3	1	2	0	0	0	0	5
68	2	1	2	2		1	4	1	.579633965721806	2	0		6	4	1	1	0	0	0	0	6
68	2	2	5	2		6	3	1	1.09682301237186	2	0		1	3	1	6	0	0	0	0	1
53	1	2	4	2		6	4	4	.665071181703672	1	0		1	4	4	6	0	0	0	0	1
67	1	1	2	2		6	1	2	.551764426726621	1	0		1	1	2	6	0	1	0	1	1
69	1	1	4	2		6	2	2	.167291506516056	1	0		1	2	2	6	1	1	1	1	1
63	1	2	3	2		2	2	1	1.41800516086046	1	0		5	2	1	2	1	0	1	0	5
34	1	1	4	1	1	2	2	2	1.09012163333055	1	1	1	5	2	2	2	1	1	1	1	5
52	1	2	2	1	1	3	4	4	.904409521749145	1	1	1	4	4	4	3	0	0	0	0	4
58	1	2	2	2		4	1	3	1.24842547337943	1	0		3	1	3	4	0	0	0	0	3
84	2	2	2	2		1	4	2	1.01345983563138	2	0		6	4	2	1	0	1	0	1	6
66	1	1	1	2		6	2	1	.80534916123028	1	0		1	2	1	6	1	0	1	0	1
52	2	2	2	2		6	3	1	.718677662054042	2	0		1	3	1	6	0	0	0	0	1
31	2	1	1	2		4	4	4	.908864523705523	2	0		3	4	4	4	0	0	0	0	3
45	2	1	1	1	2	6	2	2	.319424082007571	2	1	0	1	2	2	6	1	1	1	1	1
62	2	1	4	2		6	2	2	.783170205566789	2	0		1	2	2	6	1	1	1	1	1
77	1	1	2	2		6	3	1	.877287772021392	1	0		1	3	1	6	0	0	0	0	1
42	1	1	1	2		2	4	4	.963756181306805	1	0		5	4	4	2	0	0	0	0	5
43	2	2	2	1	2	5	4	4	.906128275566959	2	1	0	2	4	4	5	0	0	0	0	2
67	2	2	5	2		1	2	2	.750517400043607	2	0		6	2	2	1	1	1	1	1	6
54	1	1	4	2		1	2	2	1.0459477257326	1	0		6	2	2	1	1	1	1	1	6
32	2	1	4	2		2	2	2	.95649231266886	2	0		5	2	2	2	1	1	1	1	5
44	2	1	5	1	1	2	1	2	.369948330059833	2	1	1	5	1	2	2	0	1	0	1	5
61	1	2	2	2		6	3	3	.830369266737861	1	0		1	3	3	6	0	0	0	0	1
67	1	1	2	2		6	1	1	1.2447855863698	1	0		1	1	1	6	0	0	0	0	1
47	1	1	2	2		1	1	1	1.12810997616751	1	0		6	1	1	1	0	0	0	0	6
68	2	1	4	2		6	2	1	.85139314459194	2	0		1	2	1	6	1	0	1	0	1
57	2	2	2	2		3	3	4	.94535030168406	2	0		4	3	4	3	0	0	0	0	4
58	2	1	1	2		6	3	2	.319424082007571	2	0		1	3	2	6	0	1	0	1	1
50	1	2	4	2		6	2	2	2.22217121273243	1	0		1	2	2	6	1	1	1	1	1
63	1	1	2	2		1	2	2	.967832804490522	1	0		6	2	2	1	1	1	1	1	6
44	1	1	3	1	1	1	1	2	.859459683800875	1	1	1	6	1	2	1	0	1	0	1	6
72	1	1	5	2		6	3	2	.904875251501795	1	0		1	3	2	6	0	1	0	1	1
57	1	2	3	2		1	1	2	1.14535563089395	1	0		6	1	2	1	0	1	0	1	6
53	1	2	3	2		6	3	2	1.01693258029648	1	0		1	3	2	6	0	1	0	1	1
65	2	2	2	2		6	3	1	.632186983040586	2	0		1	3	1	6	0	0	0	0	1
76	2	1	1	2		6	4	1	.963553490401681	2	0		1	4	1	6	0	0	0	0	1
46	2	2	3	1	1	2	3	3	2.77634034737367	2	1	1	5	3	3	2	0	0	0	0	5
56	1	1	3	1	2	2	2	2	.935484634906798	1	1	0	5	2	2	2	1	1	1	1	5
64	1	2	4	2		6	4	4	.769892000258094	1	0		1	4	4	6	0	0	0	0	1
54	1	2	2	2		4	3	2	.607566871081016	1	0		3	3	2	4	0	1	0	1	3
50	1	1	2	2		4	2	2	.54448821038748	1	0		3	2	2	4	1	1	1	1	3
42	1	1	3	2		6	2	2	1.07847266770269	1	0		1	2	2	6	1	1	1	1	1
40	1	1	3	1	2	6	4	4	.937435454364272	1	1	0	1	4	4	6	0	0	0	0	1
69	1	1	2	2		6	3	3	1.19314016700323	1	0		1	3	3	6	0	0	0	0	1
37	1	1	2	2		1	3	2	.798985897782389	1	0		6	3	2	1	0	1	0	1	6
38	2	2	4	2		6	1	1	.969031085853808	2	0		1	1	1	6	0	0	0	0	1
67	2	1	4	2		6	3	1	.537418195931342	2	0		1	3	1	6	0	0	0	0	1
53	2	2	5	2		6	3	2	.220935871585804	2	0		1	3	2	6	0	1	0	1	1
69	2	1	4	2		6	4	1	.782202139444143	2	0		1	4	1	6	0	0	0	0	1
52	1	2	1	2		4	3	1	1.02479157512969	1	0		3	3	1	4	0	0	0	0	3
49	1	2	4	2		2	1	3	1.05362462427771	1	0		5	1	3	2	0	0	0	0	5
64	1	2	3	2		6	3	2	1.09282398188437	1	0		1	3	2	6	0	1	0	1	1
52	1	1	2	1	1	2	2	2	.837680808447012	1	1	1	5	2	2	2	1	1	1	1	5
37	1	1	4	1	2	6	4	4	.748976731189403	1	1	0	1	4	4	6	0	0	0	0	1
36	1	1	5	2		3	2	2	.541835116080991	1	0		4	2	2	3	1	1	1	1	4
50	1	1	1	1	2	2	4	4	.835977699211859	1	1	0	5	4	4	2	0	0	0	0	5
72	2	1	1	2		1	1	3	.685803773511834	2	0		6	1	3	1	0	0	0	0	6
62	2	2	3	2		1	1	1	1.13414700672964	2	0		6	1	1	1	0	0	0	0	6
60	1	2	4	2		6	3	1	.51720029745204	1	0		1	3	1	6	0	0	0	0	1
56	2	1	4	2		2	2	2	.933969115532836	2	0		5	2	2	2	1	1	1	1	5
67	2	1	2	2		1	3	2	.676859704352023	2	0		6	3	2	1	0	1	0	1	6
62	2	1	2	2		6	4	4	.715454652690243	2	0		1	4	4	6	0	0	0	0	1
68	2	2	4	2		6	1	1	.219951075958236	2	0		1	1	1	6	0	0	0	0	1
71	1	1	2	2		6	3	1	.358336521156528	1	0		1	3	1	6	0	0	0	0	1
49	2	2	2	2		1	3	2	1.32048500258878	2	0		6	3	2	1	0	1	0	1	6
32	2	1	4	1	2	2	1	2	.775872494318113	2	1	0	5	1	2	2	0	1	0	1	5
45	2	1	3	1	2	6	3	2	.729347605217942	2	1	0	1	3	2	6	0	1	0	1	1
60	1	1	1	2		6	4	4	.410362385932319	1	0		1	4	4	6	0	0	0	0	1
71	2	2	1	2		4	4	4	2.11499686487912	2	0		3	4	4	4	0	0	0	0	3
63	1	2	4	2		1	2	2	.666024394113415	1	0		6	2	2	1	1	1	1	1	6
37	1	1	5	1	2	3	2	2	1.81040831436775	1	1	0	4	2	2	3	1	1	1	1	4
79	2	1	2	2		6	2	2	1.0496238594532	2	0		1	2	2	6	1	1	1	1	1
59	2	1	2	2		1	2	2	.487384022933593	2	0		6	2	2	1	1	1	1	1	6
70	1	1	3	2		6	3	2	.727490447257395	1	0		1	3	2	6	0	1	0	1	1
64	2	1	2	2		5	4	1	.36567531037372	2	0		2	4	1	5	0	0	0	0	2
40	1	1	3	2		4	2	2	.697163082028136	1	0		3	2	2	4	1	1	1	1	3
71	1	2	4	2		1	2	1	.819363376538583	1	0		6	2	1	1	1	0	1	0	6
72	2	2	4	2		1	2	1	.86435289347536	2	0		6	2	1	1	1	0	1	0	6
69	1	2	3	2		2	4	1	.501636687888788	1	0		5	4	1	2	0	0	0	0	5
63	1	1	4	2		6	1	1	1.30606716491154	1	0		1	1	1	6	0	0	0	0	1
38	1	1	2	1	1	3	4	4	1.54054956368762	1	1	1	4	4	4	3	0	0	0	0	4
32	2	1	2	2		6	2	1	1.24080488078219	2	0		1	2	1	6	1	0	1	0	1
48	1	1	2	2		2	2	2	.851596590008663	1	0		5	2	2	2	1	1	1	1	5
30	2	1	4	2		1	4	4	1.33604839573299	2	0		6	4	4	1	0	0	0	0	6
60	2	1	2	2		6	3	1	.631440646525017	2	0		1	3	1	6	0	0	0	0	1
36	2	2	3	1	2	6	3	1	1.3356509497504	2	1	0	1	3	1	6	0	0	0	0	1
45	1	1	2	2		5	4	4	.469043623873975	1	0		2	4	4	5	0	0	0	0	2
50	1	1	3	2		6	4	4	.727964170868984	1	0		1	4	4	6	0	0	0	0	1
35	2	1	2	1	2	5	2	2	.679380733543008	2	1	0	2	2	2	5	1	1	1	1	2
58	1	2	5	2		3	2	2	.220516798058337	1	0		4	2	2	3	1	1	1	1	4
73	2	1	4	2		1	2	4	2.03204899171453	2	0		6	2	4	1	1	0	1	0	6
37	2	1	2	1	2	1	3	2	1.52965898221875	2	1	0	6	3	2	1	0	1	0	1	6
63	2	1	1	2		6	4	4	.963553490401681	2	0		1	4	4	6	0	0	0	0	1
38	2	2	2	1	2	6	4	4	1.3177550990438	2	1	0	1	4	4	6	0	0	0	0	1
69	2	2	3	2		6	2	2	1.20596590593773	2	0		1	2	2	6	1	1	1	1	1
71	2	1	2	2		6	3	1	.490951195521042	2	0		1	3	1	6	0	0	0	0	1
68	1	1	1	2		6	1	4	.598013979765863	1	0		1	1	4	6	0	0	0	0	1
66	2	1	3	2		6	3	1	2.56102646709649	2	0		1	3	1	6	0	0	0	0	1
56	1	1	3	2		6	3	1	1.15326148105634	1	0		1	3	1	6	0	0	0	0	1
64	1	1	4	2		5	2	2	.894801864719612	1	0		2	2	2	5	1	1	1	1	2
53	1	2	2	2		5	3	1	.904409521749145	1	0		2	3	1	5	0	0	0	0	2
72	1	1	4	2		1	2	2	.578431743793088	1	0		6	2	2	1	1	1	1	1	6
50	2	2	2	2		6	2	2	.608721500542709	2	0		1	2	2	6	1	1	1	1	1
62	1	1	2	2		6	3	2	.574449777635966	1	0		1	3	2	6	0	1	0	1	1
39	1	1	1	2		6	2	2	1.34286324696641	1	0		1	2	2	6	1	1	1	1	1
43	1	1	3	2		4	2	2	.590498605734089	1	0		3	2	2	4	1	1	1	1	3
36	1	1	3	2		3	2	2	1.21303930167225	1	0		4	2	2	3	1	1	1	1	4
55	2	2	4	2		6	1	2	1.77851995093117	2	0		1	1	2	6	0	1	0	1	1
40	2	1	2	1	1	3	2	2	.551548500978725	2	1	1	4	2	2	3	1	1	1	1	4
34	2	1	1	2		6	1	2	.802138892093747	2	0		1	1	2	6	0	1	0	1	1
66	1	2	2	2		3	1	4	.733768132856783	1	0		4	1	4	3	0	0	0	0	4
28	1	1	4	2		3	2	2	1.36791336251997	1	0		4	2	2	3	1	1	1	1	4
43	2	1	4	1	2	3	2	2	.630424926998274	2	1	0	4	2	2	3	1	1	1	1	4
52	2	1	4	1	2	6	2	2	1.68267185924488	2	1	0	1	2	2	6	1	1	1	1	1
35	2	1	5	2		1	4	4	.561292421401797	2	0		6	4	4	1	0	0	0	0	6
66	2	2	2	2		2	1	2	.605957918200242	2	0		5	1	2	2	0	1	0	1	5
66	1	2	1	2		6	4	4	1.72331215722116	1	0		1	4	4	6	0	0	0	0	1
51	2	2	3	2		4	2	2	3.40428652315351	2	0		3	2	2	4	1	1	1	1	3
48	1	1	2	2		5	4	4	.709517417358314	1	0		2	4	4	5	0	0	0	0	2
50	1	1	5	2		2	2	2	.312484493354298	1	0		5	2	2	2	1	1	1	1	5
72	1	2	4	2		6	1	3	.991427993237399	1	0		1	1	3	6	0	0	0	0	1
61	2	1	5	2		6	3	2	.271147327701206	2	0		1	3	2	6	0	1	0	1	1
65	1	1	2	2		6	2	2	.830989968752751	1	0		1	2	2	6	1	1	1	1	1
82	1	2	2	2		6	1	1	1.7865144317293	1	0		1	1	1	6	0	0	0	0	1
48	2	1	5	1	2	6	4	4	.300088907992839	2	1	0	1	4	4	6	0	0	0	0	1
33	1	2	2	2		2	1	1	3.19315669859147	1	0		5	1	1	2	0	0	0	0	5
25	2	2	2	2		7	4	4	2.46509013488381	2	0			4	4		0	0	0	0
74	1	1	1	2		6	2	4	.80534916123028	1	0		1	2	4	6	1	0	1	0	1
66	1	2	2	2		2	2	1	1.19455040893132	1	0		5	2	1	2	1	0	1	0	5
35	1	1	4	2		2	2	3	.884267839437541	1	0		5	2	3	2	1	0	1	0	5
35	1	1	2	2		1	4	4	1.24963893255335	1	0		6	4	4	1	0	0	0	0	6
55	1	1	1	2		6	2	2	.222403938562129	1	0		1	2	2	6	1	1	1	1	1
73	1	1	3	2		6	3	2	.727490447257395	1	0		1	3	2	6	0	1	0	1	1
41	1	1	2	1	1	3	2	2	.994440371386209	1	1	1	4	2	2	3	1	1	1	1	4
34	1	2	2	2		4	2	2	5.01807984299049	1	0		3	2	2	4	1	1	1	1	3
49	2	2	2	2		4	4	2	2.52324151798138	2	0		3	4	2	4	0	1	0	1	3
43	2	1	2	1	2	5	2	1	.196603558524784	2	1	0	2	2	1	5	1	0	1	0	2
64	2	2	5	2		6	2	2	.969079311616834	2	0		1	2	2	6	1	1	1	1	1
53	2	2	2	2		6	2	4	2.52324151798138	2	0		1	2	4	6	1	0	1	0	1
64	2	1	4	2		6	3	1	.555434479854788	2	0		1	3	1	6	0	0	0	0	1
50	2	2	3	1	1	1	2	2	1.14753228241742	2	1	1	6	2	2	1	1	1	1	1	6
24	1	1	2	2		3	2	2	3.37274256158026	1	0		4	2	2	3	1	1	1	1	4
62	1	2	4	2		6	2	3	.385226435991129	1	0		1	2	3	6	1	0	1	0	1
76	1	1	4	2		6	2	2	.813393347584886	1	0		1	2	2	6	1	1	1	1	1
55	2	1	2	2		6	4	4	.487384022933593	2	0		1	4	4	6	0	0	0	0	1
32	2	1	1	2		6	4	4	.848404463232009	2	0		1	4	4	6	0	0	0	0	1
53	1	1	2	2		6	3	1	.672073492055627	1	0		1	3	1	6	0	0	0	0	1
40	1	1	4	2		2	4	4	.776671029416462	1	0		5	4	4	2	0	0	0	0	5
69	1	2	2	2		6	1	1	.33334637995088	1	0		1	1	1	6	0	0	0	0	1
40	1	1	4	1	1	1	4	4	.629229130244834	1	1	1	6	4	4	1	0	0	0	0	6
61	1	1	4	1	2	4	1	2	.396924885560131	1	1	0	3	1	2	4	0	1	0	1	3
67	2	2	3	2		6	4	1	.845214761612196	2	0		1	4	1	6	0	0	0	0	1
53	1	1	2	2		6	3	1	.910652234467822	1	0		1	3	1	6	0	0	0	0	1
66	2	2	4	2		3	3	3	1.04239866254996	2	0		4	3	3	3	0	0	0	0	4
54	1	1	3	2		4	3	4	.976814914853908	1	0		3	3	4	4	0	0	0	0	3
34	2	1	2	1	2	6	2	2	.708787926313597	2	1	0	1	2	2	6	1	1	1	1	1
32	1	1	1	2		5	4	4	1.87342079264774	1	0		2	4	4	5	0	0	0	0	2
60	2	2	1	2		6	3	1	1.0790218050738	2	0		1	3	1	6	0	0	0	0	1
52	1	2	1	2		6	2	2	3.13927288090408	1	0		1	2	2	6	1	1	1	1	1
78	1	2	2	2		6	2	4	1.14312181762099	1	0		1	2	4	6	1	0	1	0	1
42	1	1	1	2		6	2	4	.527687625632222	1	0		1	2	4	6	1	0	1	0	1
65	1	2	4	2		6	4	4	.539587462847297	1	0		1	4	4	6	0	0	0	0	1
34	1	1	4	2		5	3	2	1.36791336251997	1	0		2	3	2	5	0	1	0	1	2
44	1	1	4	1	2	5	3	1	.996842630048279	1	1	0	2	3	1	5	0	0	0	0	2
41	2	1	1	1	1	4	2	2	1.14465970154192	2	1	1	3	2	2	4	1	1	1	1	3
61	1	1	5	2		6	3	2	1.08574780101705	1	0		1	3	2	6	0	1	0	1	1
49	1	1	4	1	1	3	1	1	.510408257666461	1	1	1	4	1	1	3	0	0	0	0	4
56	2	1	2	2		6	2	1	.853214977315647	2	0		1	2	1	6	1	0	1	0	1
55	1	1	1	2		3	4	4	.222403938562129	1	0		4	4	4	3	0	0	0	0	4
53	1	2	5	1	1	4	4	2	1.55064691739391	1	1	1	3	4	2	4	0	1	0	1	3
70	1	1	3	2		6	1	1	.732480786520474	1	0		1	1	1	6	0	0	0	0	1
36	2	1	2	2		6	2	2	.802100396966333	2	0		1	2	2	6	1	1	1	1	1
32	1	2	4	2		1	2	2	.975930213116185	1	0		6	2	2	1	1	1	1	1	6
47	2	1	3	2		6	4	1	.729347605217942	2	0		1	4	1	6	0	0	0	0	1
49	2	2	4	2		1	2	2	.66633509324505	2	0		6	2	2	1	1	1	1	1	6
60	1	1	5	2		1	4	4	.287504276092119	1	0		6	4	4	1	0	0	0	0	6
49	2	1	5	2		6	3	2	.369948330059833	2	0		1	3	2	6	0	1	0	1	1
45	1	1	5	1	1	4	2	3	.208632695061574	1	1	1	3	2	3	4	1	0	1	0	3
52	1	2	1	2		2	2	2	1.11406245475025	1	0		5	2	2	2	1	1	1	1	5
69	2	2	4	2		1	4	2	2.78227401942836	2	0		6	4	2	1	0	1	0	1	6
56	1	1	3	2		6	3	3	.759474311863395	1	0		1	3	3	6	0	0	0	0	1
54	1	1	2	2		6	3	1	1.0685753338213	1	0		1	3	1	6	0	0	0	0	1
74	1	1	1	2		1	3	1	.888469396434931	1	0		6	3	1	1	0	0	0	0	6
29	2	1	1	1	1	2	4	4	.768858622844139	2	1	1	5	4	4	2	0	0	0	0	5
62	1	1	1	2		6	4	4	.332871350590632	1	0		1	4	4	6	0	0	0	0	1
42	2	1	1	1	1	4	3	3	.447417970003391	2	1	1	3	3	3	4	0	0	0	0	3
48	1	2	5	2		2	3	2	.920374648137431	1	0		5	3	2	2	0	1	0	1	5
46	1	1	1	1	1	3	2	1	.768990014424884	1	1	1	4	2	1	3	1	0	1	0	4
68	2	1	2	2		6	2	2	.485171310094341	2	0		1	2	2	6	1	1	1	1	1
58	2	2	1	2		6	3	1	.867830484831477	2	0		1	3	1	6	0	0	0	0	1
30	2	1	4	2		2	1	2	.743682002411066	2	0		5	1	2	2	0	1	0	1	5
57	2	1	4	2		6	2	2	1.09329565234424	2	0		1	2	2	6	1	1	1	1	1
64	1	2	3	2		6	2	1	.746724383075896	1	0		1	2	1	6	1	0	1	0	1
67	2	2	2	2		6	2	3	.639718278181504	2	0		1	2	3	6	1	0	1	0	1
41	2	2	2	1	1	3	2	2	2.0427171491359	2	1	1	4	2	2	3	1	1	1	1	4
70	1	2	1	2		5	4	4	.687139062565984	1	0		2	4	4	5	0	0	0	0	2
32	2	1	5	2		5	2	1	.455300419320394	2	0		2	2	1	5	1	0	1	0	2
68	1	1	2	2		6	3	1	.627304286524782	1	0		1	3	1	6	0	0	0	0	1
64	2	2	4	2		6	3	1	1.86908417019404	2	0		1	3	1	6	0	0	0	0	1
60	2	1	2	2		6	4	2	.490951195521042	2	0		1	4	2	6	0	1	0	1	1
58	2	2	2	2		4	1	1	.191197376135909	2	0		3	1	1	4	0	0	0	0	3
33	1	1	4	2		3	2	3	.781396406972538	1	0		4	2	3	3	1	0	1	0	4
68	1	2	2	2		6	3	2	.583193945840265	1	0		1	3	2	6	0	1	0	1	1
62	1	2	4	2		6	2	1	1.38046315880846	1	0		1	2	1	6	1	0	1	0	1
54	1	2	1	2		1	2	1	1.01865351040969	1	0		6	2	1	1	1	0	1	0	6
60	1	2	2	2		6	2	2	1.05542469014709	1	0		1	2	2	6	1	1	1	1	1
37	1	1	1	2		6	4	4	.467836101667614	1	0		1	4	4	6	0	0	0	0	1
71	1	1	4	2		6	3	1	.628819658586716	1	0		1	3	1	6	0	0	0	0	1
62	2	1	4	2		1	1	1	1.69353402394115	2	0		6	1	1	1	0	0	0	0	6
64	2	2	1	2		6	3	1	1.59658557770136	2	0		1	3	1	6	0	0	0	0	1
32	2	1	1	1	2	3	3	2	.768858622844139	2	1	0	4	3	2	3	0	1	0	1	4
66	1	1	2	2		6	4	4	.775228366751971	1	0		1	4	4	6	0	0	0	0	1
58	1	1	5	2		1	2	2	.556863077369226	1	0		6	2	2	1	1	1	1	1	6
49	1	1	4	2		6	4	4	.510408257666461	1	0		1	4	4	6	0	0	0	0	1
51	2	1	4	2		6	3	3	.715892167210329	2	0		1	3	3	6	0	0	0	0	1
61	1	1	1	2		6	4	4	.410362385932319	1	0		1	4	4	6	0	0	0	0	1
38	1	1	5	1	2	3	2	2	3.16930267754345	1	1	0	4	2	2	3	1	1	1	1	4
52	2	1	3	1	1	2	4	4	.793863273690838	2	1	1	5	4	4	2	0	0	0	0	5
57	2	2	3	2		6	4	4	.386733265886523	2	0		1	4	4	6	0	0	0	0	1
35	1	1	2	2		1	2	2	.807811042163023	1	0		6	2	2	1	1	1	1	1	6
55	1	2	5	1	2	5	3	1	.328256034623387	1	1	0	2	3	1	5	0	0	0	0	2
57	2	1	2	2		6	4	4	.442508797328219	2	0		1	4	4	6	0	0	0	0	1
31	1	1	1	2		1	2	1	.842827491199111	1	0		6	2	1	1	1	0	1	0	6
44	2	1	2	1	2	6	3	1	.644063283702452	2	1	0	1	3	1	6	0	0	0	0	1
41	2	1	1	1	2	6	4	4	.410829733583725	2	1	0	1	4	4	6	0	0	0	0	1
26	1	1	1	2		6	2	2	1.74560547624872	1	0		1	2	2	6	1	1	1	1	1
44	2	2	4	2		6	3	1	.932820428485521	2	0		1	3	1	6	0	0	0	0	1
49	1	2	2	1	1	1	2	4	.717314466567554	1	1	1	6	2	4	1	1	0	1	0	6
63	1	2	3	2		6	4	4	.947933196942479	1	0		1	4	4	6	0	0	0	0	1
59	2	2	2	2		1	2	2	1.15171670337805	2	0		6	2	2	1	1	1	1	1	6
34	1	1	4	2		1	2	2	.753421336146349	1	0		6	2	2	1	1	1	1	1	6
68	1	1	4	2		6	3	2	1.27120218662015	1	0		1	3	2	6	0	1	0	1	1
38	2	2	1	2		6	3	2	.817476709928675	2	0		1	3	2	6	0	1	0	1	1
38	1	1	2	2		3	4	2	1.54054956368762	1	0		4	4	2	3	0	1	0	1	4
42	1	1	2	2		3	4	4	.806654607861093	1	0		4	4	4	3	0	0	0	0	4
56	1	2	3	1	2	6	3	1	1.35224648102198	1	1	0	1	3	1	6	0	0	0	0	1
37	2	1	4	1	2	6	3	1	.743682002411066	2	1	0	1	3	1	6	0	0	0	0	1
42	2	1	1	2		6	3	1	.652573978778095	2	0		1	3	1	6	0	0	0	0	1
31	2	1	4	1	1	2	2	4	.743682002411066	2	1	1	5	2	4	2	1	0	1	0	5
66	2	2	4	2		6	2	4	1.49712539382693	2	0		1	2	4	6	1	0	1	0	1
75	1	1	2	2		6	2	1	.447571649421709	1	0		1	2	1	6	1	0	1	0	1
46	2	2	2	1	1	3	3	4	1.56759422341161	2	1	1	4	3	4	3	0	0	0	0	4
64	1	1	4	2		2	2	2	.510507986631871	1	0		5	2	2	2	1	1	1	1	5
59	2	1	5	2		6	3	1	.800969535191711	2	0		1	3	1	6	0	0	0	0	1
59	2	2	3	2		2	2	4	.7754672484551	2	0		5	2	4	2	1	0	1	0	5
55	1	1	4	2		6	3	1	.742889679134847	1	0		1	3	1	6	0	0	0	0	1
49	1	1	5	2		6	4	4	.369703593728454	1	0		1	4	4	6	0	0	0	0	1
51	1	1	2	2		1	4	4	.54448821038748	1	0		6	4	4	1	0	0	0	0	6
45	2	1	3	2		5	3	2	.861093014252696	2	0		2	3	2	5	0	1	0	1	2
53	1	1	5	2		2	1	2	.208632695061574	1	0		5	1	2	2	0	1	0	1	5
67	1	2	4	2		1	3	1	.769892000258094	1	0		6	3	1	1	0	0	0	0	6
46	1	2	2	1	2	4	2	2	.607566871081016	1	1	0	3	2	2	4	1	1	1	1	3
42	1	1	2	1	2	6	3	4	.545162077875276	1	1	0	1	3	4	6	0	0	0	0	1
54	1	2	3	2		6	2	2	.908416092099393	1	0		1	2	2	6	1	1	1	1	1
65	2	1	2	2		1	3	2	.777778804961104	2	0		6	3	2	1	0	1	0	1	6
43	2	2	2	2		7	2	2	.284611843965585	2	0			2	2		1	1	1	1
46	1	2	1	2		1	2	4	1.87165506088772	1	0		6	2	4	1	1	0	1	0	6
52	2	2	3	2		6	4	4	.770892589614056	2	0		1	4	4	6	0	0	0	0	1
48	2	1	5	2		6	4	4	.402672731488572	2	0		1	4	4	6	0	0	0	0	1
66	2	2	2	2		6	1	1	.959975716067492	2	0		1	1	1	6	0	0	0	0	1
49	1	1	2	1	2	1	3	3	1.67001033996068	1	1	0	6	3	3	1	0	0	0	0	6
75	1	1	2	2		6	3	1	.233394091653282	1	0		1	3	1	6	0	0	0	0	1
46	2	2	3	1	2	6	4	4	3.1954648986181	2	1	0	1	4	4	6	0	0	0	0	1
59	1	1	3	2		6	3	1	.826654888816434	1	0		1	3	1	6	0	0	0	0	1
35	2	1	5	1	2	6	2	2	.436410273618955	2	1	0	1	2	2	6	1	1	1	1	1
54	1	1	4	2		5	4	4	.684888650712079	1	0		2	4	4	5	0	0	0	0	2
46	1	2	1	2		6	4	1	.748408130989564	1	0		1	4	1	6	0	0	0	0	1
35	2	1	2	2		6	3	3	3.31184153146851	2	0		1	3	3	6	0	0	0	0	1
62	1	1	4	2		6	2	2	.295641668757344	1	0		1	2	2	6	1	1	1	1	1
53	2	2	4	1	2	6	2	2	.695177601678689	2	1	0	1	2	2	6	1	1	1	1	1
54	1	1	4	2		6	3	1	.743809091515572	1	0		1	3	1	6	0	0	0	0	1
52	1	2	5	2		4	4	4	1.86060064955922	1	0		3	4	4	4	0	0	0	0	3
54	1	2	2	2		1	2	1	.904409521749145	1	0		6	2	1	1	1	0	1	0	6
65	2	2	4	2		6	3	1	.980320684962271	2	0		1	3	1	6	0	0	0	0	1
43	1	2	2	2		1	2	2	.717314466567554	1	0		6	2	2	1	1	1	1	1	6
67	2	1	3	2		6	4	1	1.50425458455488	2	0		1	4	1	6	0	0	0	0	1
41	2	2	2	1	2	6	3	2	.852165609647361	2	1	0	1	3	2	6	0	1	0	1	1
49	1	1	5	1	2	4	3	2	1.39617006527637	1	1	0	3	3	2	4	0	1	0	1	3
28	1	1	4	2		3	2	2	.963302168706423	1	0		4	2	2	3	1	1	1	1	4
26	2	1	2	2		6	2	1	.837537680183293	2	0		1	2	1	6	1	0	1	0	1
32	2	2	2	1	2	7	3	1	1.24821216424236	2	1	0		3	1		0	0	0	0
49	2	1	5	2		6	3	1	.28048471697003	2	0		1	3	1	6	0	0	0	0	1
66	2	1	2	2		6	3	1	1.0496238594532	2	0		1	3	1	6	0	0	0	0	1
56	1	1	3	2		6	4	4	2.75252842314927	1	0		1	4	4	6	0	0	0	0	1
61	1	2	4	2		6	3	1	1.72809714784282	1	0		1	3	1	6	0	0	0	0	1
56	2	2	2	2		1	3	2	2.27824904082343	2	0		6	3	2	1	0	1	0	1	6
43	1	2	2	2		2	2	2	2.18812898273454	1	0		5	2	2	2	1	1	1	1	5
64	1	2	3	2		6	1	1	2.37737146891955	1	0		1	1	1	6	0	0	0	0	1
43	1	1	3	2		1	2	2	1.64432634812781	1	0		6	2	2	1	1	1	1	1	6
60	1	1	1	2		6	3	2	.650107727699274	1	0		1	3	2	6	0	1	0	1	1
33	1	1	1	2		4	2	2	1.51965221679961	1	0		3	2	2	4	1	1	1	1	3
39	2	1	4	1	2	6	4	4	1.33604839573299	2	1	0	1	4	4	6	0	0	0	0	1
36	2	1	4	1	1	2	4	2	1.23021403405426	2	1	1	5	4	2	2	0	1	0	1	5
40	2	1	2	2		2	4	2	.679946647308112	2	0		5	4	2	2	0	1	0	1	5
55	1	1	2	1	2	6	4	2	1.12810997616751	1	1	0	1	4	2	6	0	1	0	1	1
34	2	1	4	1	1	4	4	2	.916808011091472	2	1	1	3	4	2	4	0	1	0	1	3
52	1	1	2	2		2	2	2	.59265183033693	1	0		5	2	2	2	1	1	1	1	5
36	2	2	3	1	1	3	2	2	1.54584101212482	2	1	1	4	2	2	3	1	1	1	1	4
50	2	1	4	1	2	6	3	3	1.2372288581548	2	1	0	1	3	3	6	0	0	0	0	1
70	1	1	2	2		6	1	1	.405511797248108	1	0		1	1	1	6	0	0	0	0	1
48	1	1	1	2		6	3	1	.623006265995373	1	0		1	3	1	6	0	0	0	0	1
23	2	2	4	2		3	4	2	1.89803406306203	2	0		4	4	2	3	0	1	0	1	4
67	1	2	2	2		5	3	2	.748518439314561	1	0		2	3	2	5	0	1	0	1	2
52	1	1	2	1	1	3	4	2	.709517417358314	1	1	1	4	4	2	3	0	1	0	1	4
28	2	1	4	2		2	4	4	.775872494318113	2	0		5	4	4	2	0	0	0	0	5
32	2	1	1	2		6	2	1	1.21804763144553	2	0		1	2	1	6	1	0	1	0	1
47	2	1	5	2		1	3	2	.402672731488572	2	0		6	3	2	1	0	1	0	1	6
33	2	1	4	2		4	4	2	1.58994698596906	2	0		3	4	2	4	0	1	0	1	3
55	2	1	2	2		6	3	1	.740092471004727	2	0		1	3	1	6	0	0	0	0	1
33	2	1	5	2		6	3	2	.982599096521944	2	0		1	3	2	6	0	1	0	1	1
47	2	1	3	2		5	4	4	.959368612961009	2	0		2	4	4	5	0	0	0	0	2
63	1	1	5	2		6	3	1	.354434049351396	1	0		1	3	1	6	0	0	0	0	1
67	2	2	3	2		1	3	2	2.40339516131492	2	0		6	3	2	1	0	1	0	1	6
39	2	1	1	2		4	3	2	.907741088532402	2	0		3	3	2	4	0	1	0	1	3
52	2	1	3	2		2	2	1	1.15545315697951	2	0		5	2	1	2	1	0	1	0	5
53	1	2	3	1	1	1	1	2	2.71430230997015	1	1	1	6	1	2	1	0	1	0	1	6
43	1	1	3	2		4	3	1	1.02395198666095	1	0		3	3	1	4	0	0	0	0	3
65	1	1	2	2		1	2	3	.362605413387779	1	0		6	2	3	1	1	0	1	0	6
49	2	1	4	2		6	4	4	.657713053435038	2	0		1	4	4	6	0	0	0	0	1
57	1	1	3	2		4	2	2	1.31729232424664	1	0		3	2	2	4	1	1	1	1	3
67	1	1	4	2		6	3	2	1.05943516279751	1	0		1	3	2	6	0	1	0	1	1
71	2	1	1	2		6	2	2	1.09040604171852	2	0		1	2	2	6	1	1	1	1	1
73	2	2	2	2		6	1	1	.941058431922847	2	0		1	1	1	6	0	0	0	0	1
69	2	1	1	2		2	2	1	1.13858084361116	2	0		5	2	1	2	1	0	1	0	5
72	2	1	2	2		6	4	4	.427012385584012	2	0		1	4	4	6	0	0	0	0	1
51	1	2	4	2		6	4	3	.990009064028691	1	0		1	4	3	6	0	0	0	0	1
58	2	2	2	2		6	2	1	2.3016561790751	2	0		1	2	1	6	1	0	1	0	1
63	1	1	2	2		3	2	2	.499913219768453	1	0		4	2	2	3	1	1	1	1	4
72	1	1	2	2		6	2	2	.608097187597183	1	0		1	2	2	6	1	1	1	1	1
35	1	1	4	2		6	3	2	1.01886327595756	1	0		1	3	2	6	0	1	0	1	1
49	2	1	3	2		1	2	2	.69848798151234	2	0		6	2	2	1	1	1	1	1	6
49	1	2	5	2		5	1	1	1.30402288052237	1	0		2	1	1	5	0	0	0	0	2
48	1	2	4	2		6	4	4	.516807170811654	1	0		1	4	4	6	0	0	0	0	1
61	1	1	4	2		6	3	2	.532611581458721	1	0		1	3	2	6	0	1	0	1	1
48	2	2	2	2		1	3	2	.964353861576343	2	0		6	3	2	1	0	1	0	1	6
52	1	1	4	2		4	4	2	.532501427642922	1	0		3	4	2	4	0	1	0	1	3
55	2	1	4	2		6	3	2	2.99115430927337	2	0		1	3	2	6	0	1	0	1	1
46	2	1	2	2		4	2	2	.740092471004727	2	0		3	2	2	4	1	1	1	1	3
23	2	1	3	2		6	3	1	.788241645888703	2	0		1	3	1	6	0	0	0	0	1
48	1	1	5	2		2	2	2	.495471629635032	1	0		5	2	2	2	1	1	1	1	5
51	1	1	5	2		6	3	1	.43594531948984	1	0		1	3	1	6	0	0	0	0	1
24	2	2	2	2		2	2	3	.596964755685431	2	0		5	2	3	2	1	0	1	0	5
40	1	1	1	2		4	4	4	2.08661393458541	1	0		3	4	4	4	0	0	0	0	3
80	2	2	2	2		6	3	2	1.5477348165981	2	0		1	3	2	6	0	1	0	1	1
73	1	2	1	2		6	2	1	.58200824003797	1	0		1	2	1	6	1	0	1	0	1
22	2	2	4	2		2	1	2	2.96632011856008	2	0		5	1	2	2	0	1	0	1	5
68	1	1	2	2		1	2	2	1.37105883322008	1	0		6	2	2	1	1	1	1	1	6
33	1	2	3	1	1	3	2	3	4.77913279142924	1	1	1	4	2	3	3	1	0	1	0	4
64	2	2	4	2		6	3	1	.730576820401033	2	0		1	3	1	6	0	0	0	0	1
65	2	1	3	2		1	2	2	.710880706414753	2	0		6	2	2	1	1	1	1	1	6
65	1	1	2	2		6	4	4	.95454777358038	1	0		1	4	4	6	0	0	0	0	1
59	2	2	2	2		6	3	1	1.35975658325584	2	0		1	3	1	6	0	0	0	0	1
72	2	1	2	2		1	2	2	.958842404325585	2	0		6	2	2	1	1	1	1	1	6
75	2	2	3	1	2	5	2	2	.845214761612196	2	1	0	2	2	2	5	1	1	1	1	2
49	1	2	1	2		4	4	3	.866184374673303	1	0		3	4	3	4	0	0	0	0	3
74	1	1	2	2		6	3	2	1.37105883322008	1	0		1	3	2	6	0	1	0	1	1
36	1	1	4	2		4	3	2	.781396406972538	1	0		3	3	2	4	0	1	0	1	3
59	1	1	1	2		4	2	1	.835977699211859	1	0		3	2	1	4	1	0	1	0	3
56	2	2	2	2		5	2	1	1.53899922726741	2	0		2	2	1	5	1	0	1	0	2
64	2	2	5	2		6	4	4	1.55378994451745	2	0		1	4	4	6	0	0	0	0	1
66	1	1	1	2		6	4	4	.392999432078483	1	0		1	4	4	6	0	0	0	0	1
64	2	1	2	2		6	1	1	.812141545455686	2	0		1	1	1	6	0	0	0	0	1
31	2	1	3	2		6	4	4	.897617973927189	2	0		1	4	4	6	0	0	0	0	1
40	1	2	1	1	1	3	1	1	1.50237869841838	1	1	1	4	1	1	3	0	0	0	0	4
74	1	1	5	2		6	4	4	.369775830327994	1	0		1	4	4	6	0	0	0	0	1
23	1	1	2	2		7	4	4	.930603046459309	1	0			4	4		0	0	0	0
23	2	1	4	1	2	6	2	2	.876299178736597	2	1	0	1	2	2	6	1	1	1	1	1
38	2	1	3	2		2	3	1	.824213996334736	2	0		5	3	1	2	0	0	0	0	5
24	2	1	4	2		4	2	3	.710822680506644	2	0		3	2	3	4	1	0	1	0	3
21	1	1	2	2		7	4	4	.754872043730045	1	0			4	4		0	0	0	0
22	1	1	4	2		5	4	2	1.06278784728566	1	0		2	4	2	5	0	1	0	1	2
53	1	2	2	2		2	2	2	1.3571773824056	1	0		5	2	2	2	1	1	1	1	5
62	1	1	2	2		6	3	2	1.43163304607884	1	0		1	3	2	6	0	1	0	1	1
23	1	1	3	2		3	4	4	1.12963103309502	1	0		4	4	4	3	0	0	0	0	4
53	1	2	4	2		6	3	2	.665071181703672	1	0		1	3	2	6	0	1	0	1	1
52	1	1	4	2		5	2	3	.265200527787265	1	0		2	2	3	5	1	0	1	0	2
71	1	2	2	2		6	3	1	.748518439314561	1	0		1	3	1	6	0	0	0	0	1
59	2	2	1	2		6	3	1	.582993698781544	2	0		1	3	1	6	0	0	0	0	1
27	2	2	2	2		2	1	2	1.37479451201024	2	0		5	1	2	2	0	1	0	1	5
65	2	2	4	2		6	3	1	1.86908417019404	2	0		1	3	1	6	0	0	0	0	1
76	1	2	5	2		4	1	1	.810088590154539	1	0		3	1	1	4	0	0	0	0	3
24	2	1	1	2		1	1	2	.705268631056213	2	0		6	1	2	1	0	1	0	1	6
64	1	2	5	2		6	3	3	1.2058785119283	1	0		1	3	3	6	0	0	0	0	1
56	2	1	2	2		1	3	2	2.06269418811806	2	0		6	3	2	1	0	1	0	1	6
62	2	1	2	2		2	2	2	1.57233334561377	2	0		5	2	2	2	1	1	1	1	5
44	2	1	2	1	2	6	2	1	.467162747452424	2	1	0	1	2	1	6	1	0	1	0	1
68	1	1	5	2		6	4	4	.351275557079561	1	0		1	4	4	6	0	0	0	0	1
47	2	2	4	1	1	1	4	2	1.38857419283469	2	1	1	6	4	2	1	0	1	0	1	6
40	2	1	4	2		4	2	2	.744301478150141	2	0		3	2	2	4	1	1	1	1	3
62	1	1	2	2		1	3	2	1.60103536263086	1	0		6	3	2	1	0	1	0	1	6
63	2	1	2	2		6	2	2	.777778804961104	2	0		1	2	2	6	1	1	1	1	1
55	1	1	3	1	2	6	3	2	.792357465330951	1	1	0	1	3	2	6	0	1	0	1	1
63	1	1	2	2		6	2	4	.362605413387779	1	0		1	2	4	6	1	0	1	0	1
50	2	2	2	2		6	1	1	2.86782585183592	2	0		1	1	1	6	0	0	0	0	1
63	2	2	4	2		6	1	3	2.64779655089844	2	0		1	1	3	6	0	0	0	0	1
22	1	1	3	2		4	2	2	.841383384750518	1	0		3	2	2	4	1	1	1	1	3
53	1	1	1	1	2	1	2	2	.528340700442369	1	1	0	6	2	2	1	1	1	1	1	6
47	1	2	3	2		4	1	2	1.14535563089395	1	0		3	1	2	4	0	1	0	1	3
58	2	1	2	2		5	3	1	.593778115024928	2	0		2	3	1	5	0	0	0	0	2
54	1	1	3	2		2	3	1	.859459683800875	1	0		5	3	1	2	0	0	0	0	5
33	2	1	4	1	2	6	3	1	1.04110044807581	2	1	0	1	3	1	6	0	0	0	0	1
48	1	1	2	1	1	4	3	2	.625670854488235	1	1	1	3	3	2	4	0	1	0	1	3
22	2	1	2	2		6	3	1	.547339723873881	2	0		1	3	1	6	0	0	0	0	1
61	2	1	2	2		6	3	1	1.68538292378459	2	0		1	3	1	6	0	0	0	0	1
63	1	1	3	2		6	3	1	1.03520906174382	1	0		1	3	1	6	0	0	0	0	1
36	1	2	2	2		2	2	2	.891547976049006	1	0		5	2	2	2	1	1	1	1	5
45	1	1	1	2		7	3	4	.551210081423237	1	0			3	4		0	0	0	0
54	1	1	3	2		1	2	2	.826654888816434	1	0		6	2	2	1	1	1	1	1	6
75	2	2	2	2		6	2	4	.959975716067492	2	0		1	2	4	6	1	0	1	0	1
57	1	2	5	2		1	1	3	.481730462365977	1	0		6	1	3	1	0	0	0	0	6
65	2	2	3	2		3	4	4	1.91052538358445	2	0		4	4	4	3	0	0	0	0	4
46	1	1	1	2		1	3	3	.550528738079869	1	0		6	3	3	1	0	0	0	0	6
47	1	1	2	1	2	5	2	1	.804711369427714	1	1	0	2	2	1	5	1	0	1	0	2
38	1	1	2	1	2	2	2	2	1.72987228532154	1	1	0	5	2	2	2	1	1	1	1	5
48	1	1	2	2		1	3	1	.699705253484323	1	0		6	3	1	1	0	0	0	0	6
28	2	1	1	2		6	3	2	.768858622844139	2	0		1	3	2	6	0	1	0	1	1
67	2	1	2	2		4	1	1	.687295790382445	2	0		3	1	1	4	0	0	0	0	3
28	2	1	1	1	2	6	4	4	.802138892093747	2	1	0	1	4	4	6	0	0	0	0	1
44	2	2	3	1	1	2	2	1	1.01886517467194	2	1	1	5	2	1	2	1	0	1	0	5
53	1	1	5	2		6	3	1	.115979117796652	1	0		1	3	1	6	0	0	0	0	1
60	2	1	1	2		6	3	2	1.25501696319355	2	0		1	3	2	6	0	1	0	1	1
49	2	1	5	2		6	2	1	.155921726554061	2	0		1	2	1	6	1	0	1	0	1
69	2	1	1	2		6	4	4	1.01601240107323	2	0		1	4	4	6	0	0	0	0	1
48	1	2	1	1	1	7	2	3	1.78625115509616	1	1	1		2	3		1	0	1	0
45	2	1	3	2		6	2	2	.591620798400809	2	0		1	2	2	6	1	1	1	1	1
50	1	2	3	2		7	2	2	1.21895338145109	1	0			2	2		1	1	1	1
22	1	1	2	2		1	2	2	3.16226051356191	1	0		6	2	2	1	1	1	1	1	6
33	1	1	2	1	2	3	3	2	.684217662108814	1	1	0	4	3	2	3	0	1	0	1	4
64	1	1	3	2		6	2	1	.36438141257544	1	0		1	2	1	6	1	0	1	0	1
65	2	1	3	2		6	4	4	.904940830808072	2	0		1	4	4	6	0	0	0	0	1
60	2	1	2	2		6	2	2	1.18780764044823	2	0		1	2	2	6	1	1	1	1	1
36	2	1	2	2		4	3	1	1.24080488078219	2	0		3	3	1	4	0	0	0	0	3
46	2	2	4	2		5	3	2	1.22431173777392	2	0		2	3	2	5	0	1	0	1	2
68	1	2	5	2		2	1	2	.810088590154539	1	0		5	1	2	2	0	1	0	1	5
38	2	1	4	2		6	4	4	2.44705907797664	2	0		1	4	4	6	0	0	0	0	1
64	2	1	1	2		2	2	2	.777816132824686	2	0		5	2	2	2	1	1	1	1	5
70	1	2	1	2		6	4	2	1.45551420787626	1	0		1	4	2	6	0	1	0	1	1
40	1	1	4	1	2	6	2	2	.380167519179599	1	1	0	1	2	2	6	1	1	1	1	1
24	1	1	2	2		5	2	3	.280171962267266	1	0		2	2	3	5	1	0	1	0	2
26	2	1	4	2		6	3	1	1.23021403405426	2	0		1	3	1	6	0	0	0	0	1
34	2	1	2	1	2	4	4	4	.671382499020288	2	1	0	3	4	4	4	0	0	0	0	3
47	2	1	1	2		7	4	4	.447417970003391	2	0			4	4		0	0	0	0
28	1	1	1	1	1	4	2	1	.774332599441189	1	1	1	3	2	1	4	1	0	1	0	3
72	1	2	2	2		6	3	1	.396108409255579	1	0		1	3	1	6	0	0	0	0	1
63	2	2	1	2		1	2	2	1.03208969073179	2	0		6	2	2	1	1	1	1	1	6
36	1	1	3	2		5	2	2	.830082081822557	1	0		2	2	2	5	1	1	1	1	2
70	1	1	4	2		6	1	1	1.05943516279751	1	0		1	1	1	6	0	0	0	0	1
66	2	2	1	2		6	3	1	.788012618400057	2	0		1	3	1	6	0	0	0	0	1
57	2	2	1	2		5	4	4	.659745263514341	2	0		2	4	4	5	0	0	0	0	2
30	1	1	1	1	1	2	2	2	2.37497051904056	1	1	1	5	2	2	2	1	1	1	1	5
72	1	1	2	2		6	4	4	.877287772021392	1	0		1	4	4	6	0	0	0	0	1
45	1	1	2	2		6	4	4	.709517417358314	1	0		1	4	4	6	0	0	0	0	1
60	2	2	4	2		1	2	1	2.78227401942836	2	0		6	2	1	1	1	0	1	0	6
52	1	2	2	2		1	2	2	1.43279120906295	1	0		6	2	2	1	1	1	1	1	6
51	1	1	2	1	2	3	2	1	.545162077875276	1	1	0	4	2	1	3	1	0	1	0	4
31	2	2	3	2		2	4	4	1.74105711824846	2	0		5	4	4	2	0	0	0	0	5
21	1	1	3	2		7	4	4	1.1785274411174	1	0			4	4		0	0	0	0
44	2	1	2	2		1	2	1	.853214977315647	2	0		6	2	1	1	1	0	1	0	6
44	1	2	3	2		2	3	1	1.0324560934979	1	0		5	3	1	2	0	0	0	0	5
52	2	1	2	2		6	2	1	.644063283702452	2	0		1	2	1	6	1	0	1	0	1
64	1	1	3	2		6	3	1	.669195948717113	1	0		1	3	1	6	0	0	0	0	1
52	1	1	2	2		6	3	1	.837680808447012	1	0		1	3	1	6	0	0	0	0	1
33	2	2	4	2		6	3	1	1.70303767188335	2	0		1	3	1	6	0	0	0	0	1
43	1	1	4	1	1	4	4	4	.630007874476863	1	1	1	3	4	4	4	0	0	0	0	3
24	1	1	1	2		4	3	3	.636302927512401	1	0		3	3	3	4	0	0	0	0	3
27	1	1	1	2		3	2	1	.63183838265248	1	0		4	2	1	3	1	0	1	0	4
67	2	2	1	2		6	3	1	.724868420965953	2	0		1	3	1	6	0	0	0	0	1
67	1	2	2	2		6	1	1	.472481405133437	1	0		1	1	1	6	0	0	0	0	1
34	2	1	3	2		1	3	2	.897617973927189	2	0		6	3	2	1	0	1	0	1	6
51	2	1	2	2		6	3	2	.461662919403259	2	0		1	3	2	6	0	1	0	1	1
37	2	1	3	1	2	6	2	1	.982504333443058	2	1	0	1	2	1	6	1	0	1	0	1
29	2	1	2	2		6	3	1	.802100396966333	2	0		1	3	1	6	0	0	0	0	1
58	1	1	4	2		5	4	4	.80860323452066	1	0		2	4	4	5	0	0	0	0	2
73	2	1	4	2		6	1	1	1.04959384927914	2	0		1	1	1	6	0	0	0	0	1
27	1	2	2	2		2	1	2	3.19315669859147	1	0		5	1	2	2	0	1	0	1	5
63	2	2	3	2		6	4	4	1.47963384050867	2	0		1	4	4	6	0	0	0	0	1
68	2	1	5	2		5	3	2	.459582889721052	2	0		2	3	2	5	0	1	0	1	2
20	2	2	4	2		3	1	3	2.96632011856008	2	0		4	1	3	3	0	0	0	0	4
56	1	2	4	2		5	1	2	3.17062933756615	1	0		2	1	2	5	0	1	0	1	2
65	1	1	2	2		1	2	3	.447018412145595	1	0		6	2	3	1	1	0	1	0	6
68	2	2	2	2		6	3	3	.476481536372462	2	0		1	3	3	6	0	0	0	0	1
29	2	2	3	2		7	4	4	1.50432326178346	2	0			4	4		0	0	0	0
27	1	2	1	2		3	4	4	1.27104515220067	1	0		4	4	4	3	0	0	0	0	4
37	2	2	2	1	1	3	2	2	1.37479451201024	2	1	1	4	2	2	3	1	1	1	1	4
31	1	1	2	1	2	6	3	1	.713834222740058	1	1	0	1	3	1	6	0	0	0	0	1
36	1	2	2	2		6	3	3	.844497607725092	1	0		1	3	3	6	0	0	0	0	1
20	1	2	4	2		1	2	4	1.54538029498523	1	0		6	2	4	1	1	0	1	0	6
67	2	1	4	2		6	3	1	1.49355784398349	2	0		1	3	1	6	0	0	0	0	1
32	1	1	3	1	1	2	2	1	2.77508195197587	1	1	1	5	2	1	2	1	0	1	0	5
37	2	1	3	2		6	4	4	.897617973927189	2	0		1	4	4	6	0	0	0	0	1
51	2	1	1	1	2	6	3	2	.529344767266251	2	1	0	1	3	2	6	0	1	0	1	1
28	1	1	4	1	2	1	2	2	1.99909936112833	1	1	0	6	2	2	1	1	1	1	1	6
22	1	2	1	2		7	4	4	.902954598782416	1	0			4	4		0	0	0	0
56	1	1	4	2		2	4	4	.776671029416462	1	0		5	4	4	2	0	0	0	0	5
63	1	2	4	2		6	4	4	.610624563540298	1	0		1	4	4	6	0	0	0	0	1
43	2	2	1	1	2	6	3	1	.71960164336287	2	1	0	1	3	1	6	0	0	0	0	1
48	1	1	2	2		6	4	4	.575535256349231	1	0		1	4	4	6	0	0	0	0	1
65	1	1	3	2		6	4	1	.729007524573985	1	0		1	4	1	6	0	0	0	0	1
42	1	2	4	2		1	1	3	.280306838838318	1	0		6	1	3	1	0	0	0	0	6
21	2	1	3	2		3	1	2	1.57576909063277	2	0		4	1	2	3	0	1	0	1	4
23	2	1	2	2		6	2	2	1.26047206435321	2	0		1	2	2	6	1	1	1	1	1
44	2	1	5	2		6	4	4	.476400755365417	2	0		1	4	4	6	0	0	0	0	1
52	2	1	5	1	2	6	2	2	.369948330059833	2	1	0	1	2	2	6	1	1	1	1	1
22	2	1	4	2		6	2	2	.876299178736597	2	0		1	2	2	6	1	1	1	1	1
51	2	1	1	2		6	4	4	.506320886722907	2	0		1	4	4	6	0	0	0	0	1
65	2	2	3	2		6	1	2	1.28345832447707	2	0		1	1	2	6	0	1	0	1	1
76	1	2	4	2		6	2	2	.991427993237399	1	0		1	2	2	6	1	1	1	1	1
24	2	1	2	2		6	2	2	.571521525658509	2	0		1	2	2	6	1	1	1	1	1
33	2	1	2	1	2	6	1	3	1.17249153709818	2	1	0	1	1	3	6	0	0	0	0	1
65	2	2	3	2		1	4	2	1.91052538358445	2	0		6	4	2	1	0	1	0	1	6
69	2	2	1	2		1	3	2	2.22050983964637	2	0		6	3	2	1	0	1	0	1	6
62	2	1	4	2		6	1	1	.663346821369702	2	0		1	1	1	6	0	0	0	0	1
30	2	1	2	1	2	6	1	4	2.79842545231687	2	1	0	1	1	4	6	0	0	0	0	1
62	2	1	2	2		3	2	2	.908240653774781	2	0		4	2	2	3	1	1	1	1	4
36	2	1	1	2		5	2	4	.623670728538928	2	0		2	2	4	5	1	0	1	0	2
24	2	1	3	2		6	2	4	1.1034806921052	2	0		1	2	4	6	1	0	1	0	1
46	1	2	4	1	1	1	2	2	.665071181703672	1	1	1	6	2	2	1	1	1	1	1	6
54	1	1	2	1	2	6	3	3	.4662766281497	1	1	0	1	3	3	6	0	0	0	0	1
41	1	1	4	1	1	3	2	2	.916964685999236	1	1	1	4	2	2	3	1	1	1	1	4
61	2	1	3	2		1	4	4	.621746789216258	2	0		6	4	4	1	0	0	0	0	6
50	1	2	2	2		6	4	4	.749932837690178	1	0		1	4	4	6	0	0	0	0	1
51	2	1	4	2		6	3	3	1.68267185924488	2	0		1	3	3	6	0	0	0	0	1
24	2	1	4	2		1	4	4	.876299178736597	2	0		6	4	4	1	0	0	0	0	6
24	2	1	4	2		6	3	2	1.14260706089716	2	0		1	3	2	6	0	1	0	1	1
50	2	2	1	1	2	6	4	2	1.11617963623865	2	1	0	1	4	2	6	0	1	0	1	1
45	2	1	3	1	2	6	3	1	.937262444349408	2	1	0	1	3	1	6	0	0	0	0	1
41	2	2	4	1	2	4	2	2	.66633509324505	2	1	0	3	2	2	4	1	1	1	1	3
21	1	1	5	2		1	2	2	1.5293580718629	1	0		6	2	2	1	1	1	1	1	6
32	2	2	3	1	1	6	1	1	1.03846959186028	2	1	1	1	1	1	6	0	0	0	0	1
44	1	2	5	2		6	2	2	.580960847670472	1	0		1	2	2	6	1	1	1	1	1
60	1	1	2	1	2	4	3	1	1.19314016700323	1	1	0	3	3	1	4	0	0	0	0	3
55	1	2	5	2		6	4	4	.606107907038073	1	0		1	4	4	6	0	0	0	0	1
35	1	1	2	1	2	4	1	3	3.02107092814225	1	1	0	3	1	3	4	0	0	0	0	3
47	1	1	3	1	1	2	2	3	1.06084954633273	1	1	1	5	2	3	2	1	0	1	0	5
42	2	2	1	1	2	6	3	2	.831824710167163	2	1	0	1	3	2	6	0	1	0	1	1
31	2	1	5	1	2	6	4	2	.72191883287602	2	1	0	1	4	2	6	0	1	0	1	1
70	1	2	2	1	2	6	3	1	.528389198528245	1	1	0	1	3	1	6	0	0	0	0	1
66	2	2	2	2		6	4	4	1.50861208680538	2	0		1	4	4	6	0	0	0	0	1
69	2	1	3	2		6	4	4	.621746789216258	2	0		1	4	4	6	0	0	0	0	1
31	1	1	2	2		4	2	2	1.24963893255335	1	0		3	2	2	4	1	1	1	1	3
31	1	2	4	1	2	4	2	3	1.42220615418591	1	1	0	3	2	3	4	1	0	1	0	3
23	1	1	2	2		3	3	2	2.41757326768236	1	0		4	3	2	3	0	1	0	1	4
33	2	1	1	2		6	2	1	.990097262049868	2	0		1	2	1	6	1	0	1	0	1
85	1	1	2	2		6	3	2	1.08151663589302	1	0		1	3	2	6	0	1	0	1	1
57	2	2	2	2		4	2	3	.191197376135909	2	0		3	2	3	4	1	0	1	0	3
32	2	1	3	1	2	6	3	1	1.01579006425198	2	1	0	1	3	1	6	0	0	0	0	1
50	2	1	1	1	2	4	2	4	.166265411164788	2	1	0	3	2	4	4	1	0	1	0	3
40	2	1	2	1	2	6	3	1	.912382852033264	2	1	0	1	3	1	6	0	0	0	0	1
36	2	1	4	1	2	6	4	4	.775872494318113	2	1	0	1	4	4	6	0	0	0	0	1
29	2	2	4	2		6	4	4	1.76981542394733	2	0		1	4	4	6	0	0	0	0	1
39	1	1	5	1	2	2	1	3	.248337253403465	1	1	0	5	1	3	2	0	0	0	0	5
53	1	2	3	2		6	3	2	1.19493268270837	1	0		1	3	2	6	0	1	0	1	1
59	2	1	3	2		6	2	1	.365891416174675	2	0		1	2	1	6	1	0	1	0	1
49	2	1	5	1	2	4	4	4	.313078343709745	2	1	0	3	4	4	4	0	0	0	0	3
49	2	1	5	1	2	6	4	4	.300088907992839	2	1	0	1	4	4	6	0	0	0	0	1
48	2	1	2	2		6	3	1	.957327405866859	2	0		1	3	1	6	0	0	0	0	1
23	2	1	3	2		6	4	4	.901244345405035	2	0		1	4	4	6	0	0	0	0	1
47	1	2	1	1	2	4	3	3	1.02479157512969	1	1	0	3	3	3	4	0	0	0	0	3
28	2	1	2	1	2	4	3	2	1.24080488078219	2	1	0	3	3	2	4	0	1	0	1	3
56	1	2	4	2		3	2	1	1.77514643524013	1	0		4	2	1	3	1	0	1	0	4
53	2	1	2	1	2	6	2	2	.576629012435769	2	1	0	1	2	2	6	1	1	1	1	1
63	2	1	4	2		6	2	2	2.4796252451	2	0		1	2	2	6	1	1	1	1	1
42	2	2	4	2		5	2	2	.695177601678689	2	0		2	2	2	5	1	1	1	1	2
50	1	2	3	2		1	4	2	.769430352293744	1	0		6	4	2	1	0	1	0	1	6
21	1	1	5	2		6	3	2	1.38627987113313	1	0		1	3	2	6	0	1	0	1	1
73	2	2	5	2		1	4	4	1.10691353153475	2	0		6	4	4	1	0	0	0	0	6
45	2	1	4	2		6	3	3	.657713053435038	2	0		1	3	3	6	0	0	0	0	1
22	1	1	4	2		3	2	3	.826318329808444	1	0		4	2	3	3	1	0	1	0	4
61	1	2	5	2		6	1	3	.549210228611571	1	0		1	1	3	6	0	0	0	0	1
60	2	1	3	2		2	2	2	.74074313434062	2	0		5	2	2	2	1	1	1	1	5
67	2	1	2	2		6	3	2	.769281755661556	2	0		1	3	2	6	0	1	0	1	1
22	2	1	2	2		5	4	2	.541360166977122	2	0		2	4	2	5	0	1	0	1	2
21	2	2	5	2		6	2	2	.438180673911625	2	0		1	2	2	6	1	1	1	1	1
67	2	2	4	2		1	2	1	2.34991632161001	2	0		6	2	1	1	1	0	1	0	6
67	2	2	1	2		6	3	2	.874182152039216	2	0		1	3	2	6	0	1	0	1	1
25	2	1	2	2		1	2	2	.479318562962233	2	0		6	2	2	1	1	1	1	1	6
23	2	1	3	2		6	4	4	1.94500563136387	2	0		1	4	4	6	0	0	0	0	1
28	2	1	2	2		6	2	1	1.24080488078219	2	0		1	2	1	6	1	0	1	0	1
33	2	1	2	1	2	3	2	3	.951083371404142	2	1	0	4	2	3	3	1	0	1	0	4
34	1	1	1	2		5	3	4	.808849619460514	1	0		2	3	4	5	0	0	0	0	2
62	2	1	3	2		6	3	2	1.52372325316817	2	0		1	3	2	6	0	1	0	1	1
58	2	2	1	2		6	3	1	2.316332798536	2	0		1	3	1	6	0	0	0	0	1
33	1	1	1	2		1	4	4	.879309524442515	1	0		6	4	4	1	0	0	0	0	6
64	2	2	4	2		6	3	1	1.10938065022096	2	0		1	3	1	6	0	0	0	0	1
59	2	1	3	2		2	3	4	.203399393583936	2	0		5	3	4	2	0	0	0	0	5
61	2	1	3	2		6	3	1	.799664402774107	2	0		1	3	1	6	0	0	0	0	1
54	2	1	1	1	2	2	3	3	.652573978778095	2	1	0	5	3	3	2	0	0	0	0	5
30	1	2	4	1	1	1	2	2	2.60486258691665	1	1	1	6	2	2	1	1	1	1	1	6
27	2	1	1	2		6	2	2	.548438813617029	2	0		1	2	2	6	1	1	1	1	1
33	1	2	2	2		1	1	3	4.43430076763642	1	0		6	1	3	1	0	0	0	0	6
24	1	2	4	2		4	1	1	1.27386388619539	1	0		3	1	1	4	0	0	0	0	3
63	1	2	3	2		5	4	4	2.91686461412683	1	0		2	4	4	5	0	0	0	0	2
74	2	2	3	2		4	4	4	2.70690725679451	2	0		3	4	4	4	0	0	0	0	3
20	1	1	3	2		1	1	2	1.39432784523709	1	0		6	1	2	1	0	1	0	1	6
52	2	2	2	2		6	1	3	2.03389266034984	2	0		1	1	3	6	0	0	0	0	1
40	2	1	5	1	2	1	2	2	.456635169173861	2	1	0	6	2	2	1	1	1	1	1	6
59	2	1	4	2		2	3	2	1.09329565234424	2	0		5	3	2	2	0	1	0	1	5
35	2	1	2	2		6	3	2	1.07629422205171	2	0		1	3	2	6	0	1	0	1	1
29	1	1	1	2		1	2	2	.467836101667614	1	0		6	2	2	1	1	1	1	1	6
46	1	2	4	2		1	2	4	.665071181703672	1	0		6	2	4	1	1	0	1	0	6
51	2	1	1	1	2	1	3	4	.528690451342652	2	1	0	6	3	4	1	0	0	0	0	6
73	1	2	2	2		6	3	1	1.87724872103472	1	0		1	3	1	6	0	0	0	0	1
61	1	1	1	2		6	2	3	.452818332816034	1	0		1	2	3	6	1	0	1	0	1
50	1	1	3	2		6	4	4	.228651097861684	1	0		1	4	4	6	0	0	0	0	1
25	1	2	2	2		6	4	4	2.97888752610046	1	0		1	4	4	6	0	0	0	0	1
38	2	1	4	1	2	6	3	1	.916808011091472	2	1	0	1	3	1	6	0	0	0	0	1
45	1	2	3	2		6	1	1	.769430352293744	1	0		1	1	1	6	0	0	0	0	1
24	1	1	1	2		3	3	2	.527058830991597	1	0		4	3	2	3	0	1	0	1	4
23	1	1	3	2		7	1	2	1.04638499983653	1	0			1	2		0	1	0	1
23	1	1	4	2		3	2	2	3.69196213253264	1	0		4	2	2	3	1	1	1	1	4
73	2	1	2	2		6	3	1	1.18780764044823	2	0		1	3	1	6	0	0	0	0	1
52	2	1	4	2		6	3	1	.380889995402245	2	0		1	3	1	6	0	0	0	0	1
41	2	2	4	2		6	3	2	1.17106022960488	2	0		1	3	2	6	0	1	0	1	1
26	2	1	4	2		6	3	2	.878016699472494	2	0		1	3	2	6	0	1	0	1	1
29	2	1	2	2		6	4	4	.874872160088554	2	0		1	4	4	6	0	0	0	0	1
68	2	2	3	2		6	3	1	1.28345832447707	2	0		1	3	1	6	0	0	0	0	1
23	1	1	1	2		6	4	4	.966760783076625	1	0		1	4	4	6	0	0	0	0	1
50	1	1	1	2		6	3	1	.915126547496337	1	0		1	3	1	6	0	0	0	0	1
21	2	1	3	2		4	3	2	.755111189630006	2	0		3	3	2	4	0	1	0	1	3
32	2	2	1	2		4	4	2	1.04649502768071	2	0		3	4	2	4	0	1	0	1	3
45	2	1	3	2		2	2	1	.591620798400809	2	0		5	2	1	2	1	0	1	0	5
23	2	1	2	2		3	1	1	1.72979177473922	2	0		4	1	1	3	0	0	0	0	4
59	2	1	2	2		6	2	2	2.17761520198805	2	0		1	2	2	6	1	1	1	1	1
59	2	1	3	2		6	3	1	.937262444349408	2	0		1	3	1	6	0	0	0	0	1
57	2	2	5	2		6	3	1	1.55359379073531	2	0		1	3	1	6	0	0	0	0	1
42	2	1	1	2		7	4	4	.428854862472276	2	0			4	4		0	0	0	0
31	2	1	2	2		6	4	4	1.88809093424155	2	0		1	4	4	6	0	0	0	0	1
59	1	2	3	2		6	3	1	1.14535563089395	1	0		1	3	1	6	0	0	0	0	1
57	1	1	3	2		1	4	4	1.1695908643286	1	0		6	4	4	1	0	0	0	0	6
58	1	1	1	2		6	3	2	.428041405976063	1	0		1	3	2	6	0	1	0	1	1
23	2	1	3	2		5	2	2	.826278947017666	2	0		2	2	2	5	1	1	1	1	2
58	2	1	2	2		4	2	2	.679946647308112	2	0		3	2	2	4	1	1	1	1	3
36	1	1	2	1	2	5	3	2	.620868341180518	1	1	0	2	3	2	5	0	1	0	1	2
57	1	2	4	2		2	4	4	1.3628887846243	1	0		5	4	4	2	0	0	0	0	5
54	1	1	1	2		6	4	4	.222403938562129	1	0		1	4	4	6	0	0	0	0	1
48	2	2	5	1	2	6	2	2	.482645950373829	2	1	0	1	2	2	6	1	1	1	1	1
32	2	2	2	2		6	4	2	1.24821216424236	2	0		1	4	2	6	0	1	0	1	1
28	2	2	4	2		2	3	2	4.61971361012995	2	0		5	3	2	2	0	1	0	1	5
36	2	1	1	1	1	2	2	2	.623670728538928	2	1	1	5	2	2	2	1	1	1	1	5
28	1	2	3	1	1	2	3	4	1.68070305209856	1	1	1	5	3	4	2	0	0	0	0	5
23	2	1	5	2		1	2	3	.417127642579411	2	0		6	2	3	1	1	0	1	0	6
27	2	1	2	2		1	1	2	.679380733543008	2	0		6	1	2	1	0	1	0	1	6
21	2	2	3	2		3	4	4	1.07155113042473	2	0		4	4	4	3	0	0	0	0	4
41	2	2	2	1	2	6	4	4	1.26851335738724	2	1	0	1	4	4	6	0	0	0	0	1
20	2	1	5	2		6	2	3	.383016440466188	2	0		1	2	3	6	1	0	1	0	1
40	2	1	4	1	1	2	4	4	1.93358850856816	2	1	1	5	4	4	2	0	0	0	0	5
24	2	1	2	2		1	4	4	.726823533459945	2	0		6	4	4	1	0	0	0	0	6
40	1	2	1	2		6	4	4	.235072476980702	1	0		1	4	4	6	0	0	0	0	1
65	1	1	1	2		3	3	2	.550642621044419	1	0		4	3	2	3	0	1	0	1	4
46	1	2	2	2		4	4	4	.611172316503325	1	0		3	4	4	4	0	0	0	0	3
67	2	2	2	2		6	3	2	.780321970648068	2	0		1	3	2	6	0	1	0	1	1
48	2	1	4	1	2	6	2	2	.810139916591124	2	1	0	1	2	2	6	1	1	1	1	1
19	2	2	2	2		3	4	4	.846131122296732	2	0		4	4	4	3	0	0	0	0	4
48	1	1	4	2		1	1	3	.51343714091159	1	0		6	1	3	1	0	0	0	0	6
67	1	1	3	2		6	2	2	.193541934059853	1	0		1	2	2	6	1	1	1	1	1
30	2	1	4	2		6	1	1	.775872494318113	2	0		1	1	1	6	0	0	0	0	1
63	2	1	2	1	1	1	2	2	.777778804961104	2	1	1	6	2	2	1	1	1	1	1	6
18	2	2	1	2		6	4	2	1.04227442599608	2	0		1	4	2	6	0	1	0	1	1
28	1	1	3	2		3	2	2	.726438497020516	1	0		4	2	2	3	1	1	1	1	4
74	2	2	2	2		1	1	1	.959975716067492	2	0		6	1	1	1	0	0	0	0	6
47	1	1	2	2		6	4	1	.180773688443028	1	0		1	4	1	6	0	0	0	0	1
52	1	1	5	2		6	4	4	.455769018694367	1	0		1	4	4	6	0	0	0	0	1
37	2	1	4	2		5	2	4	2.55298074233088	2	0		2	2	4	5	1	0	1	0	2
58	1	1	1	2		6	3	3	.428041405976063	1	0		1	3	3	6	0	0	0	0	1
23	1	1	2	2		6	3	1	.656561619860706	1	0		1	3	1	6	0	0	0	0	1
42	1	1	1	2		2	3	2	.428041405976063	1	0		5	3	2	2	0	1	0	1	5
42	1	1	3	2		6	4	4	.590498605734089	1	0		1	4	4	6	0	0	0	0	1
31	1	1	2	1	1	2	1	3	2.07565078911264	1	1	1	5	1	3	2	0	0	0	0	5
56	1	2	2	2		6	4	4	2.03003475096851	1	0		1	4	4	6	0	0	0	0	1
41	2	1	5	1	2	6	2	3	.42010253786031	2	1	0	1	2	3	6	1	0	1	0	1
63	2	2	2	2		6	2	2	2.41885907846364	2	0		1	2	2	6	1	1	1	1	1
46	1	1	4	1	1	2	4	4	.684888650712079	1	1	1	5	4	4	2	0	0	0	0	5
50	2	1	4	2		2	3	1	.511378245399243	2	0		5	3	1	2	0	0	0	0	5
24	1	2	1	2		3	2	3	.644644299397277	1	0		4	2	3	3	1	0	1	0	4
60	2	2	2	2		6	3	1	.952269337850667	2	0		1	3	1	6	0	0	0	0	1
79	1	1	4	2		6	1	4	.775206201918336	1	0		1	1	4	6	0	0	0	0	1
22	2	1	4	2		6	2	2	.876299178736597	2	0		1	2	2	6	1	1	1	1	1
18	1	1	3	2		1	1	3	1.64619169038459	1	0		6	1	3	1	0	0	0	0	6
36	1	1	2	1	1	1	2	2	3.02107092814225	1	1	1	6	2	2	1	1	1	1	1	6
20	2	2	2	2		4	3	2	1.49016346646122	2	0		3	3	2	4	0	1	0	1	3
24	2	1	5	2		7	4	4	.417127642579411	2	0			4	4		0	0	0	0
54	1	2	2	2		6	2	4	2.17605364641416	1	0		1	2	4	6	1	0	1	0	1
21	2	1	2	2		3	2	2	.195500302487565	2	0		4	2	2	3	1	1	1	1	4
47	2	2	4	1	1	2	3	2	.971038561596752	2	1	1	5	3	2	2	0	1	0	1	5
53	2	2	3	2		6	2	1	.710576527654663	2	0		1	2	1	6	1	0	1	0	1
40	2	1	1	1	1	3	2	2	.319424082007571	2	1	1	4	2	2	3	1	1	1	1	4
58	1	1	1	1	1	2	2	4	.393037715446736	1	1	1	5	2	4	2	1	0	1	0	5
40	2	1	4	2		4	3	2	.469559567123089	2	0		3	3	2	4	0	1	0	1	3
38	1	1	2	2		6	2	2	.798985897782389	1	0		1	2	2	6	1	1	1	1	1
69	2	1	2	2		6	1	4	.389569568495917	2	0		1	1	4	6	0	0	0	0	1
50	1	2	1	1	2	6	3	3	1.31530067468993	1	1	0	1	3	3	6	0	0	0	0	1
36	2	2	1	1	1	1	2	1	.901019430847763	2	1	1	6	2	1	1	1	0	1	0	6
23	1	1	2	2		1	2	2	2.28998875652841	1	0		6	2	2	1	1	1	1	1	6
43	1	1	1	1	1	2	2	2	.738724107493062	1	1	1	5	2	2	2	1	1	1	1	5
54	2	2	3	1	1	2	3	2	3.67511738289648	2	1	1	5	3	2	2	0	1	0	1	5
54	1	2	2	2		4	2	2	.717314466567554	1	0		3	2	2	4	1	1	1	1	3
45	2	1	3	1	2	6	4	4	2.33582802260142	2	1	0	1	4	4	6	0	0	0	0	1
48	1	1	5	1	2	6	2	2	.455769018694367	1	1	0	1	2	2	6	1	1	1	1	1
45	2	2	2	1	1	2	2	1	2.9019904953391	2	1	1	5	2	1	2	1	0	1	0	5
22	2	1	2	2		5	1	1	.571521525658509	2	0		2	1	1	5	0	0	0	0	2
27	2	2	4	1	2	7	4	4	3.10344470718161	2	1	0		4	4		0	0	0	0
27	1	1	3	2		1	2	2	.904008667399798	1	0		6	2	2	1	1	1	1	1	6
23	2	1	1	2		4	2	1	.831635298946513	2	0		3	2	1	4	1	0	1	0	3
22	1	1	2	2		2	2	2	.356107118012089	1	0		5	2	2	2	1	1	1	1	5
25	2	1	3	2		4	4	4	1.44286987897795	2	0		3	4	4	4	0	0	0	0	3
49	1	1	1	2		1	2	2	.679529445118769	1	0		6	2	2	1	1	1	1	1	6
56	1	2	5	2		6	2	4	.717092451576927	1	0		1	2	4	6	1	0	1	0	1
55	2	1	5	2		6	3	2	.169557028442071	2	0		1	3	2	6	0	1	0	1	1
59	2	2	3	2		1	2	1	4.29484471864482	2	0		6	2	1	1	1	0	1	0	6
59	1	1	1	2		5	3	1	1.40845496441723	1	0		2	3	1	5	0	0	0	0	2
44	1	1	2	1	2	1	4	4	.550502317874932	1	1	0	6	4	4	1	0	0	0	0	6
44	2	2	2	1	1	2	1	3	1.84662474081291	2	1	1	5	1	3	2	0	0	0	0	5
20	2	1	2	2		4	3	3	1.01749982372027	2	0		3	3	3	4	0	0	0	0	3
54	2	1	2	2		6	4	4	1.24690756212415	2	0		1	4	4	6	0	0	0	0	1
31	1	1	3	2		3	2	2	.769345319659005	1	0		4	2	2	3	1	1	1	1	4
68	1	1	3	2		6	2	2	.547096071650624	1	0		1	2	2	6	1	1	1	1	1
49	2	1	2	2		6	3	1	.732007135981145	2	0		1	3	1	6	0	0	0	0	1
33	1	2	1	2		2	1	1	1.14575619755437	1	0		5	1	1	2	0	0	0	0	5
58	2	2	1	2		5	4	3	.689745795853636	2	0		2	4	3	5	0	0	0	0	2
52	1	1	2	1	2	2	3	2	.550502317874932	1	1	0	5	3	2	2	0	1	0	1	5
44	1	2	5	1	1	4	1	1	.390279575735854	1	1	1	3	1	1	4	0	0	0	0	3
66	1	1	2	2		6	4	1	.178461558228701	1	0		1	4	1	6	0	0	0	0	1
59	2	2	2	1	2	6	2	2	2.3016561790751	2	1	0	1	2	2	6	1	1	1	1	1
20	2	2	3	2		1	3	2	1.07155113042473	2	0		6	3	2	1	0	1	0	1	6
33	2	1	2	2		3	2	2	2.68232043179484	2	0		4	2	2	3	1	1	1	1	4
52	2	1	2	2		6	4	4	.442508797328219	2	0		1	4	4	6	0	0	0	0	1
75	2	2	1	2		6	1	2	.75624456152486	2	0		1	1	2	6	0	1	0	1	1
18	1	1	4	2		7	1	2	1.01868172421008	1	0			1	2		0	1	0	1
66	1	1	2	2		4	4	2	.378300894234792	1	0		3	4	2	4	0	1	0	1	3
53	1	1	4	1	1	1	1	2	1.36233447492458	1	1	1	6	1	2	1	0	1	0	1	6
63	1	1	4	2		6	2	2	1.32622654322411	1	0		1	2	2	6	1	1	1	1	1
20	1	1	2	2		1	2	3	2.85672008666802	1	0		6	2	3	1	1	0	1	0	6
46	2	2	1	1	2	3	4	4	.558805634273624	2	1	0	4	4	4	3	0	0	0	0	4
23	1	1	4	2		2	1	1	1.91624967740142	1	0		5	1	1	2	0	0	0	0	5
44	2	1	2	1	2	4	2	2	.680788160366276	2	1	0	3	2	2	4	1	1	1	1	3
32	2	2	4	2		6	3	2	1.30028929375624	2	0		1	3	2	6	0	1	0	1	1
21	1	1	2	2		6	3	1	1.82790522142346	1	0		1	3	1	6	0	0	0	0	1
60	2	2	1	2		7	4	4	.612680388063652	2	0			4	4		0	0	0	0
38	1	1	4	2		4	2	2	1.46277401148886	1	0		3	2	2	4	1	1	1	1	3
22	2	1	3	2		7	4	4	1.77476465590147	2	0			4	4		0	0	0	0
62	2	1	2	2		6	1	1	2.16772887644257	2	0		1	1	1	6	0	0	0	0	1
24	1	2	2	2		2	2	2	.732623923604839	1	0		5	2	2	2	1	1	1	1	5
69	2	1	1	2		6	2	1	.714000044426519	2	0		1	2	1	6	1	0	1	0	1
33	2	2	1	2		1	2	2	1.99158269080299	2	0		6	2	2	1	1	1	1	1	6
53	1	1	4	1	1	2	2	2	1.63464704990459	1	1	1	5	2	2	2	1	1	1	1	5
72	2	2	2	2		6	2	2	.82379685535394	2	0		1	2	2	6	1	1	1	1	1
43	1	1	4	1	1	2	2	2	.602605646401137	1	1	1	5	2	2	2	1	1	1	1	5
53	2	2	2	2		6	2	1	1.20156909606619	2	0		1	2	1	6	1	0	1	0	1
48	2	1	4	2		6	4	4	.630424926998274	2	0		1	4	4	6	0	0	0	0	1
43	1	1	2	2		6	4	4	.643637208836257	1	0		1	4	4	6	0	0	0	0	1
24	2	2	4	1	1	3	4	1	1.77329891544606	2	1	1	4	4	1	3	0	0	0	0	4
54	1	1	2	1	1	4	2	2	.851596590008663	1	1	1	3	2	2	4	1	1	1	1	3
23	2	1	1	2		3	4	4	.524656100305142	2	0		4	4	4	3	0	0	0	0	4
42	2	1	4	2		6	2	2	.511378245399243	2	0		1	2	2	6	1	1	1	1	1
50	1	2	4	1	2	6	4	2	.310958517522862	1	1	0	1	4	2	6	0	1	0	1	1
18	1	1	2	2		1	4	4	2.8230884040329	1	0		6	4	4	1	0	0	0	0	6
40	1	1	2	1	2	4	2	4	.575535256349231	1	1	0	3	2	4	4	1	0	1	0	3
52	2	1	4	1	2	6	2	2	.511378245399243	2	1	0	1	2	2	6	1	1	1	1	1
69	2	2	4	2		6	1	3	1.02048492803144	2	0		1	1	3	6	0	0	0	0	1
19	1	1	5	2		4	3	3	.241495303184812	1	0		3	3	3	4	0	0	0	0	3
49	1	2	2	2		6	3	1	.943557151107036	1	0		1	3	1	6	0	0	0	0	1
43	2	2	5	1	1	2	1	1	.801295435468556	2	1	1	5	1	1	2	0	0	0	0	5
64	1	1	1	2		7	3	2	.465995561446911	1	0			3	2		0	1	0	1
22	2	1	3	2		4	2	2	.971740950142345	2	0		3	2	2	4	1	1	1	1	3
53	2	1	2	2		6	3	1	.679946647308112	2	0		1	3	1	6	0	0	0	0	1
32	2	1	4	2		6	2	1	1.45243324744064	2	0		1	2	1	6	1	0	1	0	1
67	1	1	5	2		5	4	4	.162446426442832	1	0		2	4	4	5	0	0	0	0	2
41	1	1	4	1	2	3	4	2	.468668901507144	1	1	0	4	4	2	3	0	1	0	1	4
20	1	1	4	2		2	2	3	.72726509981534	1	0		5	2	3	2	1	0	1	0	5
24	2	2	1	2		6	2	2	1.42718124844746	2	0		1	2	2	6	1	1	1	1	1
50	1	1	2	1	2	7	4	4	.521450222513819	1	1	0		4	4		0	0	0	0
33	2	2	1	2		6	3	1	1.62322647550319	2	0		1	3	1	6	0	0	0	0	1
40	2	2	3	1	1	4	2	4	2.19205769222242	2	1	1	3	2	4	4	1	0	1	0	3
39	1	1	5	1	2	5	4	4	.697747868040771	1	1	0	2	4	4	5	0	0	0	0	2
22	1	1	2	2		1	1	2	.88149159393456	1	0		6	1	2	1	0	1	0	1	6
35	1	2	4	1	2	4	2	2	1.42220615418591	1	1	0	3	2	2	4	1	1	1	1	3
62	1	2	2	2		5	2	2	2.51901802483027	1	0		2	2	2	5	1	1	1	1	2
53	2	1	4	2		6	3	1	.380889995402245	2	0		1	3	1	6	0	0	0	0	1
35	2	2	5	1	1	1	2	2	.568650471507552	2	1	1	6	2	2	1	1	1	1	1	6
79	1	1	2	2		1	4	2	.7081792438151	1	0		6	4	2	1	0	1	0	1	6
41	1	1	2	2		6	1	1	.550502317874932	1	0		1	1	1	6	0	0	0	0	1
60	2	1	2	2		6	3	2	.255090928123368	2	0		1	3	2	6	0	1	0	1	1
62	2	1	3	2		5	3	1	1.65950897717742	2	0		2	3	1	5	0	0	0	0	2
38	1	1	2	1	1	2	2	4	.713834222740058	1	1	1	5	2	4	2	1	0	1	0	5
59	1	1	5	2		6	3	2	.640354932039942	1	0		1	3	2	6	0	1	0	1	1
51	2	1	4	1	2	6	3	1	.533513401577011	2	1	0	1	3	1	6	0	0	0	0	1
22	2	1	1	2		6	4	4	.524656100305142	2	0		1	4	4	6	0	0	0	0	1
60	2	1	2	2		1	4	4	2.02226859485191	2	0		6	4	4	1	0	0	0	0	6
34	2	2	2	2		5	3	3	.278052593788936	2	0		2	3	3	5	0	0	0	0	2
54	1	1	4	1	1	2	2	2	.810289460958186	1	1	1	5	2	2	2	1	1	1	1	5
40	2	1	4	2		4	4	4	2.10640930340099	2	0		3	4	4	4	0	0	0	0	3
43	2	2	2	1	1	2	3	2	.964353861576343	2	1	1	5	3	2	2	0	1	0	1	5
35	1	1	2	1	2	6	2	2	.798985897782389	1	1	0	1	2	2	6	1	1	1	1	1
62	2	1	4	2		1	4	4	.691204535581278	2	0		6	4	4	1	0	0	0	0	6
30	2	1	2	2		6	3	1	.708787926313597	2	0		1	3	1	6	0	0	0	0	1
35	1	1	4	1	2	6	3	2	2.95709826584458	1	1	0	1	3	2	6	0	1	0	1	1
23	2	1	4	1	2	6	3	1	1.17585746925201	2	1	0	1	3	1	6	0	0	0	0	1
43	2	1	5	2		6	2	2	1.23609104088904	2	0		1	2	2	6	1	1	1	1	1
65	2	1	3	2		6	3	2	.734055768467467	2	0		1	3	2	6	0	1	0	1	1
30	1	2	3	1	1	2	2	1	4.77913279142924	1	1	1	5	2	1	2	1	0	1	0	5
49	1	1	2	2		3	4	4	.362329795124114	1	0		4	4	4	3	0	0	0	0	4
24	1	1	5	2		3	4	4	.677322943381407	1	0		4	4	4	3	0	0	0	0	4
63	1	1	2	2		6	1	1	.627304286524782	1	0		1	1	1	6	0	0	0	0	1
46	1	2	4	2		6	3	2	.665071181703672	1	0		1	3	2	6	0	1	0	1	1
40	2	2	5	2		6	2	1	.433539566169583	2	0		1	2	1	6	1	0	1	0	1
18	2	1	5	2		6	2	2	.367125314388921	2	0		1	2	2	6	1	1	1	1	1
24	1	2	4	2		1	2	3	3.44829273638074	1	0		6	2	3	1	1	0	1	0	6
54	1	1	4	2		6	4	4	.510408257666461	1	0		1	4	4	6	0	0	0	0	1
67	2	2	4	2		1	3	2	2.24268928157323	2	0		6	3	2	1	0	1	0	1	6
49	2	1	2	1	2	4	2	2	.329593945961097	2	1	0	3	2	2	4	1	1	1	1	3
49	2	2	4	1	1	2	2	2	1.38857419283469	2	1	1	5	2	2	2	1	1	1	1	5
55	2	2	5	2		6	2	2	.407946738496802	2	0		1	2	2	6	1	1	1	1	1
52	1	2	3	2		6	2	2	.769430352293744	1	0		1	2	2	6	1	1	1	1	1
44	1	1	4	1	1	2	2	2	1.36233447492458	1	1	1	5	2	2	2	1	1	1	1	5
39	1	2	5	1	1	4	2	2	2.73025871275459	1	1	1	3	2	2	4	1	1	1	1	3
51	2	1	2	2		4	4	4	.146734247864929	2	0		3	4	4	4	0	0	0	0	3
69	2	2	2	2		6	3	1	.813101462899265	2	0		1	3	1	6	0	0	0	0	1
18	2	1	4	2		6	3	2	.625614256686661	2	0		1	3	2	6	0	1	0	1	1
67	2	1	2	2		6	1	1	.908240653774781	2	0		1	1	1	6	0	0	0	0	1
18	2	1	5	2		4	3	1	.367125314388921	2	0		3	3	1	4	0	0	0	0	3
33	1	2	3	1	1	2	3	2	4.48597701074242	1	1	1	5	3	2	2	0	1	0	1	5
20	2	1	5	2		6	2	2	.492897953162529	2	0		1	2	2	6	1	1	1	1	1
22	2	2	5	2		1	3	2	.520974329401393	2	0		6	3	2	1	0	1	0	1	6
66	1	1	2	2		6	3	2	1.08151663589302	1	0		1	3	2	6	0	1	0	1	1
50	1	2	2	2		6	4	3	.749932837690178	1	0		1	4	3	6	0	0	0	0	1
42	2	2	1	1	2	6	3	1	.814337748106067	2	1	0	1	3	1	6	0	0	0	0	1
27	2	2	2	2		6	2	2	.885245370735008	2	0		1	2	2	6	1	1	1	1	1
52	2	1	4	2		6	2	1	.686190223677512	2	0		1	2	1	6	1	0	1	0	1
46	1	2	2	2		6	3	3	.885396651848535	1	0		1	3	3	6	0	0	0	0	1
29	2	1	1	2		3	1	3	4.497208873535	2	0		4	1	3	3	0	0	0	0	4
50	2	1	5	2		6	3	3	.370406184145626	2	0		1	3	3	6	0	0	0	0	1
29	2	1	4	1	2	6	2	2	.916808011091472	2	1	0	1	2	2	6	1	1	1	1	1
48	2	1	5	1	2	6	4	4	.369948330059833	2	1	0	1	4	4	6	0	0	0	0	1
45	1	1	4	1	1	1	2	2	.380167519179599	1	1	1	6	2	2	1	1	1	1	1	6
30	1	1	4	2		6	4	4	.748976731189403	1	0		1	4	4	6	0	0	0	0	1
45	2	2	5	2		2	1	2	1.55359379073531	2	0		5	1	2	2	0	1	0	1	5
57	1	1	2	2		6	3	2	.441669441902137	1	0		1	3	2	6	0	1	0	1	1
29	1	1	4	2		7	4	4	2.39869278307405	1	0			4	4		0	0	0	0
52	2	2	4	2		1	3	2	.66633509324505	2	0		6	3	2	1	0	1	0	1	6
28	2	1	1	2		6	2	2	.908864523705523	2	0		1	2	2	6	1	1	1	1	1
18	2	2	3	2		3	3	3	1.07155113042473	2	0		4	3	3	3	0	0	0	0	4
20	1	1	5	2		4	2	2	.368806612401359	1	0		3	2	2	4	1	1	1	1	3
26	2	2	4	2		4	4	4	1.93557956214634	2	0		3	4	4	4	0	0	0	0	3
38	2	1	1	2		6	2	4	.484636101520119	2	0		1	2	4	6	1	0	1	0	1
30	2	1	1	1	1	1	1	1	.836869304800264	2	1	1	6	1	1	1	0	0	0	0	6
21	2	1	2	1	1	1	1	1	1.99338162372271	2	1	1	6	1	1	1	0	0	0	0	6
53	1	2	4	2		6	4	4	1.32843848403884	1	0		1	4	4	6	0	0	0	0	1
44	1	2	3	1	1	2	2	2	3.66814638088375	1	1	1	5	2	2	2	1	1	1	1	5
40	1	1	4	1	1	3	2	1	.630007874476863	1	1	1	4	2	1	3	1	0	1	0	4
37	2	1	3	2		6	1	1	1.06066828689345	2	0		1	1	1	6	0	0	0	0	1
43	1	1	1	2		1	3	2	.528340700442369	1	0		6	3	2	1	0	1	0	1	6
18	2	1	2	2		4	2	2	2.42850145551907	2	0		3	2	2	4	1	1	1	1	3
39	2	1	1	2		4	2	2	1.12044432113268	2	0		3	2	2	4	1	1	1	1	3
36	1	1	4	1	2	4	2	2	2.08563095876973	1	1	0	3	2	2	4	1	1	1	1	3
39	2	1	2	1	1	1	2	2	2.23547804845211	2	1	1	6	2	2	1	1	1	1	1	6
61	2	1	4	2		1	4	4	.226505071607246	2	0		6	4	4	1	0	0	0	0	6
47	2	1	1	2		2	2	2	.552257609571803	2	0		5	2	2	2	1	1	1	1	5
21	1	2	2	2		4	4	4	1.96470385883009	1	0		3	4	4	4	0	0	0	0	3
51	1	1	2	1	1	1	3	3	.550502317874932	1	1	1	6	3	3	1	0	0	0	0	6
47	2	1	4	1	1	2	1	2	.933969115532836	2	1	1	5	1	2	2	0	1	0	1	5
30	1	1	1	1	1	2	1	1	.842827491199111	1	1	1	5	1	1	2	0	0	0	0	5
19	2	1	2	2		2	2	2	.649362540085621	2	0		5	2	2	2	1	1	1	1	5
52	2	1	4	1	2	6	4	4	.631205151167863	2	1	0	1	4	4	6	0	0	0	0	1
66	1	2	3	2		6	3	2	.598356413603051	1	0		1	3	2	6	0	1	0	1	1
50	2	1	3	2		1	3	1	1.15545315697951	2	0		6	3	1	1	0	0	0	0	6
32	2	2	1	2		6	3	1	3.07275268389435	2	0		1	3	1	6	0	0	0	0	1
18	2	1	5	2		3	4	4	.559720545288692	2	0		4	4	4	3	0	0	0	0	4
55	1	1	3	2		1	1	1	1.55634321607107	1	0		6	1	1	1	0	0	0	0	6
21	2	2	5	2		1	2	2	.294362293424083	2	0		6	2	2	1	1	1	1	1	6
65	2	1	1	2		6	2	2	.335689512477232	2	0		1	2	2	6	1	1	1	1	1
24	2	1	1	2		6	3	2	.907086660406884	2	0		1	3	2	6	0	1	0	1	1
67	1	1	2	2		6	4	4	.428104495256587	1	0		1	4	4	6	0	0	0	0	1
50	2	2	1	2		6	2	2	.814337748106067	2	0		1	2	2	6	1	1	1	1	1
20	1	1	3	2		2	2	2	3.7743833018334	1	0		5	2	2	2	1	1	1	1	5
40	2	2	4	1	1	1	1	2	1.85550370460729	2	1	1	6	1	2	1	0	1	0	1	6
51	2	1	4	2		3	3	2	.511378245399243	2	0		4	3	2	3	0	1	0	1	4
26	2	2	2	2		3	2	2	1.04515130945233	2	0		4	2	2	3	1	1	1	1	4
19	1	1	2	2		2	2	3	1.41312040561584	1	0		5	2	3	2	1	0	1	0	5
34	2	1	4	2		6	2	2	.95649231266886	2	0		1	2	2	6	1	1	1	1	1
48	2	1	2	2		1	4	4	.710865795212111	2	0		6	4	4	1	0	0	0	0	6
28	1	1	4	2		2	2	3	1.23897268308503	1	0		5	2	3	2	1	0	1	0	5
21	1	1	3	2		6	4	4	1.39432784523709	1	0		1	4	4	6	0	0	0	0	1
20	1	1	2	2		1	2	2	1.19691597383934	1	0		6	2	2	1	1	1	1	1	6
43	2	2	5	2		6	4	4	1.06306957402827	2	0		1	4	4	6	0	0	0	0	1
67	2	1	4	2		1	2	2	.560680498946261	2	0		6	2	2	1	1	1	1	1	6
38	2	1	2	1	2	6	3	1	1.01949409358656	2	1	0	1	3	1	6	0	0	0	0	1
35	2	1	5	2		6	2	2	.515241066499556	2	0		1	2	2	6	1	1	1	1	1
64	1	1	4	2		6	4	4	.685022471502654	1	0		1	4	4	6	0	0	0	0	1
57	2	2	2	2		3	2	2	.77370361215329	2	0		4	2	2	3	1	1	1	1	4
31	2	1	1	1	1	1	1	1	1.52843827724948	2	1	1	6	1	1	1	0	0	0	0	6
60	2	1	3	2		6	1	2	.834287676883861	2	0		1	1	2	6	0	1	0	1	1
51	2	2	1	2		6	3	4	1.07118180582451	2	0		1	3	4	6	0	0	0	0	1
48	2	1	2	2		6	3	2	.545522964188554	2	0		1	3	2	6	0	1	0	1	1
24	2	2	4	2		3	3	2	2.96632011856008	2	0		4	3	2	3	0	1	0	1	4
67	2	1	2	2		1	2	2	.823335863782451	2	0		6	2	2	1	1	1	1	1	6
70	1	1	4	2		1	2	2	.295641668757344	1	0		6	2	2	1	1	1	1	1	6
59	2	2	2	2		2	4	4	.1811071653885	2	0		5	4	4	2	0	0	0	0	5
67	2	1	5	2		6	4	4	.294767311547762	2	0		1	4	4	6	0	0	0	0	1
44	1	2	4	2		2	4	4	1.77514643524013	1	0		5	4	4	2	0	0	0	0	5
63	2	2	3	2		6	3	1	2.59459927219512	2	0		1	3	1	6	0	0	0	0	1
29	1	2	4	1	1	2	2	2	1.20461162210441	1	1	1	5	2	2	2	1	1	1	1	5
64	1	1	5	2		6	1	1	.351275557079561	1	0		1	1	1	6	0	0	0	0	1
21	1	2	2	2		2	3	2	.702227789373483	1	0		5	3	2	2	0	1	0	1	5
21	1	1	4	2		6	4	4	.72726509981534	1	0		1	4	4	6	0	0	0	0	1
60	1	2	2	2		6	1	3	1.43332517664577	1	0		1	1	3	6	0	0	0	0	1
20	2	1	3	2		6	2	2	.723782072002156	2	0		1	2	2	6	1	1	1	1	1
29	1	1	5	2		6	3	3	.789606906608475	1	0		1	3	3	6	0	0	0	0	1
63	2	2	4	2		6	1	2	1.86908417019404	2	0		1	1	2	6	0	1	0	1	1
35	2	1	5	1	2	6	3	2	.973549976372855	2	1	0	1	3	2	6	0	1	0	1	1
63	1	2	3	2		6	1	1	2.37737146891955	1	0		1	1	1	6	0	0	0	0	1
35	1	2	4	2		2	2	2	1.20461162210441	1	0		5	2	2	2	1	1	1	1	5
56	1	1	2	2		6	3	1	.738688655679266	1	0		1	3	1	6	0	0	0	0	1
38	2	1	3	2		2	3	2	4.01052651220759	2	0		5	3	2	2	0	1	0	1	5
61	2	2	1	2		6	1	1	.437409499935354	2	0		1	1	1	6	0	0	0	0	1
52	2	2	3	1	2	6	3	1	1.14753228241742	2	1	0	1	3	1	6	0	0	0	0	1
66	1	1	5	2		6	3	2	.232924956301042	1	0		1	3	2	6	0	1	0	1	1
47	2	2	1	2		2	3	1	.814337748106067	2	0		5	3	1	2	0	0	0	0	5
59	2	2	1	2		6	3	2	1.51922494909154	2	0		1	3	2	6	0	1	0	1	1
54	2	2	3	2		1	4	4	.770892589614056	2	0		6	4	4	1	0	0	0	0	6
48	1	2	4	1	2	6	2	2	3.17062933756615	1	1	0	1	2	2	6	1	1	1	1	1
47	2	1	4	2		1	2	1	.631205151167863	2	0		6	2	1	1	1	0	1	0	6
41	2	2	2	1	1	2	1	2	2.9019904953391	2	1	1	5	1	2	2	0	1	0	1	5
18	1	1	2	2		1	2	3	.849932977139083	1	0		6	2	3	1	1	0	1	0	6
46	1	2	4	2		3	3	2	2.22217121273243	1	0		4	3	2	3	0	1	0	1	4
20	2	1	1	2		4	2	4	1.44347643399449	2	0		3	2	4	4	1	0	1	0	3
30	2	1	1	2		6	2	1	.803131632266568	2	0		1	2	1	6	1	0	1	0	1
18	2	1	4	2		5	3	2	1.33066000117724	2	0		2	3	2	5	0	1	0	1	2
55	2	1	2	1	2	5	3	2	.329593945961097	2	1	0	2	3	2	5	0	1	0	1	2
44	2	2	5	2		6	2	2	.881493132415558	2	0		1	2	2	6	1	1	1	1	1
24	1	1	2	2		6	4	4	1.01292110330313	1	0		1	4	4	6	0	0	0	0	1
33	1	2	4	2		1	2	2	.975930213116185	1	0		6	2	2	1	1	1	1	1	6
20	2	1	3	2		1	2	2	1.0138030399736	2	0		6	2	2	1	1	1	1	1	6
64	1	1	3	2		2	4	4	.594162323471266	1	0		5	4	4	2	0	0	0	0	5
20	1	1	2	2		1	2	2	2.15808814017211	1	0		6	2	2	1	1	1	1	1	6
35	1	1	2	1	1	1	1	3	2.19129366748935	1	1	1	6	1	3	1	0	0	0	0	6
51	2	2	4	2		6	2	2	.822471716472468	2	0		1	2	2	6	1	1	1	1	1
23	1	2	5	2		2	2	2	.141684726919947	1	0		5	2	2	2	1	1	1	1	5
34	1	1	2	2		1	1	3	1.54054956368762	1	0		6	1	3	1	0	0	0	0	6
24	2	1	3	2		3	4	4	.612519300391472	2	0		4	4	4	3	0	0	0	0	4
35	1	1	1	2		6	3	3	.467836101667614	1	0		1	3	3	6	0	0	0	0	1
32	2	1	3	2		2	2	2	2.2964368689223	2	0		5	2	2	2	1	1	1	1	5
54	2	1	2	2		1	2	1	.853214977315647	2	0		6	2	1	1	1	0	1	0	6
48	2	1	2	2		2	4	4	1.5371823418339	2	0		5	4	4	2	0	0	0	0	5
48	1	2	2	1	2	4	3	2	1.11633209670004	1	1	0	3	3	2	4	0	1	0	1	3
20	2	1	4	2		2	3	3	.876299178736597	2	0		5	3	3	2	0	0	0	0	5
63	2	1	2	2		6	2	2	1.18780764044823	2	0		1	2	2	6	1	1	1	1	1
21	1	1	1	2		6	3	2	1.19329359767471	1	0		1	3	2	6	0	1	0	1	1
53	2	2	3	2		1	4	4	1.1972035512265	2	0		6	4	4	1	0	0	0	0	6
23	1	1	1	2		1	2	3	1.60701594027125	1	0		6	2	3	1	1	0	1	0	6
54	1	2	3	2		7	4	4	.214577611473553	1	0			4	4		0	0	0	0
29	1	1	5	1	2	1	2	2	.989594822782705	1	1	0	6	2	2	1	1	1	1	1	6
53	2	2	5	2		6	4	4	1.04367777612779	2	0		1	4	4	6	0	0	0	0	1
49	1	1	4	2		6	4	4	.714534255280293	1	0		1	4	4	6	0	0	0	0	1
28	1	1	5	2		1	1	2	.248337253403465	1	0		6	1	2	1	0	1	0	1	6
38	2	1	1	1	1	3	2	2	1.96533650425892	2	1	1	4	2	2	3	1	1	1	1	4
70	1	2	2	2		3	3	1	.199136231919683	1	0		4	3	1	3	0	0	0	0	4
45	2	1	5	2		1	2	2	.300088907992839	2	0		6	2	2	1	1	1	1	1	6
48	2	1	5	1	2	6	3	1	.22351530166564	2	1	0	1	3	1	6	0	0	0	0	1
47	2	2	1	2		2	1	1	.749830417355958	2	0		5	1	1	2	0	0	0	0	5
29	2	1	4	2		6	3	1	1.45243324744064	2	0		1	3	1	6	0	0	0	0	1
42	2	2	2	1	2	6	3	1	1.06980638933392	2	1	0	1	3	1	6	0	0	0	0	1
34	1	1	2	1	1	3	2	2	1.08395702143772	1	1	1	4	2	2	3	1	1	1	1	4
18	1	1	2	2		3	2	2	.893096820185947	1	0		4	2	2	3	1	1	1	1	4
22	2	1	5	2		6	3	2	.581932375140765	2	0		1	3	2	6	0	1	0	1	1
49	1	2	2	2		4	4	3	.962524664843385	1	0		3	4	3	4	0	0	0	0	3
21	1	2	4	2		1	2	2	1.50396777293025	1	0		6	2	2	1	1	1	1	1	6
54	2	1	5	2		2	4	4	.895053229373998	2	0		5	4	4	2	0	0	0	0	5
60	1	2	5	2		6	4	4	.390838943432267	1	0		1	4	4	6	0	0	0	0	1
23	2	1	2	2		2	1	2	.986056793526354	2	0		5	1	2	2	0	1	0	1	5
29	1	1	3	2		4	2	2	.866501881291329	1	0		3	2	2	4	1	1	1	1	3
23	1	1	4	2		6	4	4	.72726509981534	1	0		1	4	4	6	0	0	0	0	1
55	1	2	2	1	1	2	2	2	2.17605364641416	1	1	1	5	2	2	2	1	1	1	1	5
62	1	2	4	2		6	2	1	1.65639941701771	1	0		1	2	1	6	1	0	1	0	1
40	2	2	4	1	1	1	3	1	1.34930866946124	2	1	1	6	3	1	1	0	0	0	0	6
81	1	1	2	2		1	1	1	.574449777635966	1	0		6	1	1	1	0	0	0	0	6
51	1	2	2	2		6	1	4	3.41969153757898	1	0		1	1	4	6	0	0	0	0	1
41	1	1	5	1	2	6	3	2	.369703593728454	1	1	0	1	3	2	6	0	1	0	1	1
28	1	2	2	2		1	2	3	.896838632472217	1	0		6	2	3	1	1	0	1	0	6
37	1	2	4	2		6	3	2	3.69012069289862	1	0		1	3	2	6	0	1	0	1	1
46	1	1	1	2		6	3	2	.505360491842227	1	0		1	3	2	6	0	1	0	1	1
46	1	1	5	2		6	4	4	.547035678978557	1	0		1	4	4	6	0	0	0	0	1
20	1	1	1	2		6	4	4	1.01072220234102	1	0		1	4	4	6	0	0	0	0	1
38	1	1	4	2		3	3	3	1.23897268308503	1	0		4	3	3	3	0	0	0	0	4
22	1	1	5	2		4	1	2	.538158418182251	1	0		3	1	2	4	0	1	0	1	3
18	1	1	4	2		1	3	2	3.2624571610279	1	0		6	3	2	1	0	1	0	1	6
54	2	2	5	2		6	3	2	.405943471415418	2	0		1	3	2	6	0	1	0	1	1
23	2	2	5	2		2	1	3	.438180673911625	2	0		5	1	3	2	0	0	0	0	5
20	2	1	1	2		3	2	2	.907086660406884	2	0		4	2	2	3	1	1	1	1	4
18	1	2	1	2		6	4	4	1.2883500267603	1	0		1	4	4	6	0	0	0	0	1
24	1	1	3	2		6	4	4	3.04494776741848	1	0		1	4	4	6	0	0	0	0	1
28	2	1	1	2		6	3	1	.769810174813057	2	0		1	3	1	6	0	0	0	0	1
67	2	2	5	2		6	3	1	1.37898674644626	2	0		1	3	1	6	0	0	0	0	1
34	1	1	5	1	1	2	2	3	.668798720772616	1	1	1	5	2	3	2	1	0	1	0	5
56	1	2	1	2		3	4	4	.718236695258739	1	0		4	4	4	3	0	0	0	0	4
23	2	2	5	2		3	4	1	.957228567174466	2	0		4	4	1	3	0	0	0	0	4
66	2	1	1	2		1	3	1	.880216219469666	2	0		6	3	1	1	0	0	0	0	6
57	2	1	1	2		6	4	4	.551574971393027	2	0		1	4	4	6	0	0	0	0	1
59	2	1	2	2		6	4	4	.653993701770683	2	0		1	4	4	6	0	0	0	0	1
49	2	1	4	1	2	6	2	3	1.36492347639306	2	1	0	1	2	3	6	1	0	1	0	1
49	1	1	5	2		5	2	2	.232747908828363	1	0		2	2	2	5	1	1	1	1	2
42	1	1	1	1	2	7	3	1	1.68998641294425	1	1	0		3	1		0	0	0	0
40	2	1	3	2		6	4	4	1.15545315697951	2	0		1	4	4	6	0	0	0	0	1
63	2	2	2	2		6	2	2	.870234592686047	2	0		1	2	2	6	1	1	1	1	1
53	2	1	1	2		6	2	1	.428854862472276	2	0		1	2	1	6	1	0	1	0	1
66	2	1	4	2		2	1	3	.226505071607246	2	0		5	1	3	2	0	0	0	0	5
69	1	1	5	2		6	3	1	.232924956301042	1	0		1	3	1	6	0	0	0	0	1
71	1	1	2	2		6	3	1	.441755739950479	1	0		1	3	1	6	0	0	0	0	1
29	1	1	4	1	2	6	4	4	3.08509712488164	1	1	0	1	4	4	6	0	0	0	0	1
63	2	2	4	1	2	1	1	4	.939647758280776	2	1	0	6	1	4	1	0	0	0	0	6
20	2	1	1	2		6	3	1	2.63633117067346	2	0		1	3	1	6	0	0	0	0	1
71	1	1	3	2		6	2	2	.566810384638825	1	0		1	2	2	6	1	1	1	1	1
52	1	2	1	1	2	6	4	2	1.16228497232808	1	1	0	1	4	2	6	0	1	0	1	1
44	2	1	4	1	2	6	4	4	1.29189038134622	2	1	0	1	4	4	6	0	0	0	0	1
44	1	2	4	1	2	1	1	1	.969196685253202	1	1	0	6	1	1	1	0	0	0	0	6
60	2	1	5	2		2	3	1	.441494627576116	2	0		5	3	1	2	0	0	0	0	5
52	1	1	3	2		1	3	2	1.18046217911823	1	0		6	3	2	1	0	1	0	1	6
53	2	1	5	2		6	2	2	.833987657690707	2	0		1	2	2	6	1	1	1	1	1
49	1	1	1	2		2	4	4	.332618333342995	1	0		5	4	4	2	0	0	0	0	5
56	2	2	5	2		6	3	2	.714151984583964	2	0		1	3	2	6	0	1	0	1	1
58	1	1	3	2		6	1	4	.792357465330951	1	0		1	1	4	6	0	0	0	0	1
26	1	2	5	2		1	4	4	2.0892482293034	1	0		6	4	4	1	0	0	0	0	6
65	2	2	4	2		6	3	1	1.28665505678354	2	0		1	3	1	6	0	0	0	0	1
21	2	2	3	2		7	4	4	1.43785527930305	2	0			4	4		0	0	0	0
33	2	1	1	1	2	2	2	2	.464528835676706	2	1	0	5	2	2	2	1	1	1	1	5
31	1	1	3	2		4	4	4	1.26273814625666	1	0		3	4	4	4	0	0	0	0	3
34	1	1	1	2		6	4	2	.775290926092804	1	0		1	4	2	6	0	1	0	1	1
71	2	1	2	2		1	2	4	.896661635444797	2	0		6	2	4	1	1	0	1	0	6
54	2	1	1	2		6	2	1	.575456653959326	2	0		1	2	1	6	1	0	1	0	1
47	2	2	5	2		1	4	4	.946037111657292	2	0		6	4	4	1	0	0	0	0	6
45	2	1	3	2		1	2	2	2.44854547967131	2	0		6	2	2	1	1	1	1	1	6
28	1	1	1	2		6	2	3	2.47989816055961	1	0		1	2	3	6	1	0	1	0	1
20	1	2	1	2		7	4	4	2.09397080544739	1	0			4	4		0	0	0	0
52	2	1	3	2		6	2	1	.67559970592854	2	0		1	2	1	6	1	0	1	0	1
33	2	1	3	1	2	5	4	2	.8845011533534	2	1	0	2	4	2	5	0	1	0	1	2
63	1	1	2	2		2	4	4	.877287772021392	1	0		5	4	4	2	0	0	0	0	5
28	1	2	2	2		1	3	2	2.97888752610046	1	0		6	3	2	1	0	1	0	1	6
47	2	2	5	2		6	2	2	.296461643618588	2	0		1	2	2	6	1	1	1	1	1
36	2	1	2	1	1	3	2	1	.828701837823988	2	1	1	4	2	1	3	1	0	1	0	4
29	2	1	4	2		2	2	1	.743682002411066	2	0		5	2	1	2	1	0	1	0	5
41	1	2	4	2		1	3	3	.665071181703672	1	0		6	3	3	1	0	0	0	0	6
51	1	2	2	1	1	2	2	1	1.84312204322702	1	1	1	5	2	1	2	1	0	1	0	5
80	1	2	4	2		6	3	1	.454811657108686	1	0		1	3	1	6	0	0	0	0	1
61	1	1	1	2		6	3	1	1.09530129493561	1	0		1	3	1	6	0	0	0	0	1
41	2	2	2	1	1	2	2	2	2.86782585183592	2	1	1	5	2	2	2	1	1	1	1	5
50	2	2	1	2		6	4	4	.582993698781544	2	0		1	4	4	6	0	0	0	0	1
55	1	1	5	2		4	2	4	.495471629635032	1	0		3	2	4	4	1	0	1	0	3
39	1	2	4	1	1	4	2	2	4.65260418771544	1	1	1	3	2	2	4	1	1	1	1	3
23	1	1	2	2		4	1	3	.510482994684876	1	0		3	1	3	4	0	0	0	0	3
74	2	2	4	2		6	3	1	.939647758280776	2	0		1	3	1	6	0	0	0	0	1
23	2	1	1	2		6	4	4	.524656100305142	2	0		1	4	4	6	0	0	0	0	1
53	1	1	1	1	2	6	3	2	.528340700442369	1	1	0	1	3	2	6	0	1	0	1	1
47	2	2	5	2		1	2	1	.220935871585804	2	0		6	2	1	1	1	0	1	0	6
63	1	1	5	2		6	4	4	.647329953054619	1	0		1	4	4	6	0	0	0	0	1
34	1	1	5	2		6	1	2	.80272407142965	1	0		1	1	2	6	0	1	0	1	1
24	1	2	2	2		3	2	2	1.09056646092391	1	0		4	2	2	3	1	1	1	1	4
23	2	1	3	2		6	1	2	3.11212339056568	2	0		1	1	2	6	0	1	0	1	1
18	2	1	3	2		2	3	1	2.70594923062927	2	0		5	3	1	2	0	0	0	0	5
46	2	1	2	1	2	5	3	2	.347956954231275	2	1	0	2	3	2	5	0	1	0	1	2
42	2	2	2	1	2	6	2	1	.601555125224746	2	1	0	1	2	1	6	1	0	1	0	1
52	2	1	2	2		6	2	2	.171346928409368	2	0		1	2	2	6	1	1	1	1	1
42	2	2	2	1	2	6	4	4	1.93491521718116	2	1	0	1	4	4	6	0	0	0	0	1
52	2	2	2	2		6	3	1	.911505454933825	2	0		1	3	1	6	0	0	0	0	1
33	2	1	5	1	1	2	2	2	1.79761002491034	2	1	1	5	2	2	2	1	1	1	1	5
19	1	1	2	2		2	1	2	1.62911466074635	1	0		5	1	2	2	0	1	0	1	5
41	1	1	2	1	1	4	2	2	.180550236526186	1	1	1	3	2	2	4	1	1	1	1	3
61	2	1	4	2		1	3	1	1.69353402394115	2	0		6	3	1	1	0	0	0	0	6
24	2	2	2	2		6	3	3	2.44486398862318	2	0		1	3	3	6	0	0	0	0	1
48	2	1	2	1	2	6	3	2	.710865795212111	2	1	0	1	3	2	6	0	1	0	1	1
28	2	1	5	1	1	2	2	2	.451040391199924	2	1	1	5	2	2	2	1	1	1	1	5
69	1	1	4	2		6	1	1	.628819658586716	1	0		1	1	1	6	0	0	0	0	1
20	1	2	3	2		1	2	2	3.39511143623918	1	0		6	2	2	1	1	1	1	1	6
29	2	1	3	2		6	3	1	3.54396130554793	2	0		1	3	1	6	0	0	0	0	1
28	2	1	1	2		6	3	1	.836869304800264	2	0		1	3	1	6	0	0	0	0	1
21	2	1	5	2		3	2	2	.383016440466188	2	0		4	2	2	3	1	1	1	1	4
23	2	2	2	2		4	3	1	.899213757743973	2	0		3	3	1	4	0	0	0	0	3
64	2	1	2	2		6	3	1	.736732467320221	2	0		1	3	1	6	0	0	0	0	1
53	2	2	4	2		1	2	2	1.77851995093117	2	0		6	2	2	1	1	1	1	1	6
48	1	1	5	2		6	3	3	.455769018694367	1	0		1	3	3	6	0	0	0	0	1
32	2	1	2	1	1	1	2	2	.937801066311137	2	1	1	6	2	2	1	1	1	1	1	6
29	1	1	2	2		1	3	2	.6761624832438	1	0		6	3	2	1	0	1	0	1	6
18	2	2	2	2		4	4	4	.282440017171524	2	0		3	4	4	4	0	0	0	0	3
23	2	1	3	2		4	2	1	.58710623609733	2	0		3	2	1	4	1	0	1	0	3
22	1	1	2	2		1	2	3	.208680557649656	1	0		6	2	3	1	1	0	1	0	6
24	2	2	1	2		6	2	2	.999031075161176	2	0		1	2	2	6	1	1	1	1	1
30	2	1	1	1	2	6	3	1	.627371738057827	2	1	0	1	3	1	6	0	0	0	0	1
49	1	1	1	2		4	2	2	1.3708567818137	1	0		3	2	2	4	1	1	1	1	3
67	1	1	1	2		6	3	1	1.09530129493561	1	0		1	3	1	6	0	0	0	0	1
50	1	1	4	1	2	6	4	4	.510408257666461	1	1	0	1	4	4	6	0	0	0	0	1
67	2	2	2	2		4	4	4	1.33310747216011	2	0		3	4	4	4	0	0	0	0	3
54	2	1	2	2		6	3	3	.575916249094791	2	0		1	3	3	6	0	0	0	0	1
59	2	1	2	2		4	2	2	.957327405866859	2	0		3	2	2	4	1	1	1	1	3
63	2	1	2	2		6	2	1	.715454652690243	2	0		1	2	1	6	1	0	1	0	1
55	1	1	1	2		2	2	2	.679529445118769	1	0		5	2	2	2	1	1	1	1	5
47	1	1	4	2		1	1	2	1.23488206920581	1	0		6	1	2	1	0	1	0	1	6
62	1	2	2	2		6	1	1	1.51318150409089	1	0		1	1	1	6	0	0	0	0	1
44	2	1	4	1	2	6	3	2	.918707299845022	2	1	0	1	3	2	6	0	1	0	1	1
48	2	1	2	2		6	4	2	.740092471004727	2	0		1	4	2	6	0	1	0	1	1
47	1	1	1	2		2	3	2	.446569302806	1	0		5	3	2	2	0	1	0	1	5
72	2	1	4	2		6	3	1	1.31705803072744	2	0		1	3	1	6	0	0	0	0	1
23	1	1	4	2		2	1	2	.72726509981534	1	0		5	1	2	2	0	1	0	1	5
67	2	2	5	2		1	4	4	.891426068568163	2	0		6	4	4	1	0	0	0	0	6
24	1	1	2	2		3	2	2	.208680557649656	1	0		4	2	2	3	1	1	1	1	4
50	1	1	3	2		6	3	1	.935484634906798	1	0		1	3	1	6	0	0	0	0	1
64	1	2	2	2		6	4	4	.733768132856783	1	0		1	4	4	6	0	0	0	0	1
62	2	1	1	2		6	2	4	.613095374867257	2	0		1	2	4	6	1	0	1	0	1
50	1	1	5	1	2	6	3	1	1.00077114257099	1	1	0	1	3	1	6	0	0	0	0	1
50	1	1	3	2		4	2	2	.976814914853908	1	0		3	2	2	4	1	1	1	1	3
47	1	1	5	1	1	2	2	3	.299519696138178	1	1	1	5	2	3	2	1	0	1	0	5
50	1	1	5	1	1	2	3	2	.436484852525923	1	1	1	5	3	2	2	0	1	0	1	5
68	2	2	2	2		1	1	3	1.70747681197503	2	0		6	1	3	1	0	0	0	0	6
63	2	2	3	2		2	1	1	1.25816649114674	2	0		5	1	1	2	0	0	0	0	5
60	2	1	1	2		6	4	4	.335689512477232	2	0		1	4	4	6	0	0	0	0	1
66	1	1	1	2		1	4	4	.410870257112665	1	0		6	4	4	1	0	0	0	0	6
37	2	1	2	1	1	2	4	2	1.79060472880301	2	1	1	5	4	2	2	0	1	0	1	5
55	2	2	2	2		3	4	4	.453394198186796	2	0		4	4	4	3	0	0	0	0	4
26	1	1	4	2		2	2	3	.717496612166414	1	0		5	2	3	2	1	0	1	0	5
45	1	1	1	1	2	6	3	2	.318818194987758	1	1	0	1	3	2	6	0	1	0	1	1
38	2	2	3	1	2	4	2	2	1.12108590822132	2	1	0	3	2	2	4	1	1	1	1	3
67	1	2	4	2		6	2	1	1.9556024543057	1	0		1	2	1	6	1	0	1	0	1
54	1	2	3	2		6	2	2	1.41373705401753	1	0		1	2	2	6	1	1	1	1	1
67	2	1	5	2		1	4	4	.772880954088355	2	0		6	4	4	1	0	0	0	0	6
59	2	1	3	2		6	4	4	.440657077633069	2	0		1	4	4	6	0	0	0	0	1
40	2	2	2	1	1	3	3	2	2.3016561790751	2	1	1	4	3	2	3	0	1	0	1	4
20	2	2	2	2		6	3	1	1.69009449864086	2	0		1	3	1	6	0	0	0	0	1
62	1	1	1	2		6	2	2	.305650325756401	1	0		1	2	2	6	1	1	1	1	1
59	2	1	5	2		6	3	2	.370406184145626	2	0		1	3	2	6	0	1	0	1	1
53	2	1	2	1	1	2	2	2	1.0518397969161	2	1	1	5	2	2	2	1	1	1	1	5
51	1	1	2	2		6	1	1	.550502317874932	1	0		1	1	1	6	0	0	0	0	1
55	1	2	4	1	2	3	2	2	2.12997464053353	1	1	0	4	2	2	3	1	1	1	1	4
60	1	1	3	1	2	6	3	2	1.36964631512265	1	1	0	1	3	2	6	0	1	0	1	1
68	1	1	1	2		6	4	4	.410362385932319	1	0		1	4	4	6	0	0	0	0	1
51	2	1	3	2		6	3	2	.440657077633069	2	0		1	3	2	6	0	1	0	1	1
58	2	1	3	2		1	1	2	1.56673000202982	2	0		6	1	2	1	0	1	0	1	6
59	2	2	1	2		5	2	2	.619568221529812	2	0		2	2	2	5	1	1	1	1	2
51	2	1	2	1	2	6	2	2	.635500339935588	2	1	0	1	2	2	6	1	1	1	1	1
41	1	2	2	1	2	6	2	1	1.29894109621866	1	1	0	1	2	1	6	1	0	1	0	1
51	2	1	2	2		6	4	2	.522441194567067	2	0		1	4	2	6	0	1	0	1	1
51	2	1	4	2		5	3	2	.933969115532836	2	0		2	3	2	5	0	1	0	1	2
43	1	2	3	2		5	3	1	.769430352293744	1	0		2	3	1	5	0	0	0	0	2
65	1	1	3	2		1	3	3	.94102638514937	1	0		6	3	3	1	0	0	0	0	6
66	1	1	1	2		1	3	1	.14029493171676	1	0		6	3	1	1	0	0	0	0	6
34	1	2	2	2		1	2	2	1.8319484768139	1	0		6	2	2	1	1	1	1	1	6
63	2	1	1	2		1	3	2	.685803773511834	2	0		6	3	2	1	0	1	0	1	6
61	1	2	4	2		1	2	4	.385226435991129	1	0		6	2	4	1	1	0	1	0	6
72	2	1	5	2		6	4	4	.219945054115723	2	0		1	4	4	6	0	0	0	0	1
64	1	1	4	2		1	2	2	.468623251373735	1	0		6	2	2	1	1	1	1	1	6
66	2	1	2	2		6	3	1	1.0496238594532	2	0		1	3	1	6	0	0	0	0	1
67	2	2	5	2		6	1	1	1.10691353153475	2	0		1	1	1	6	0	0	0	0	1
45	2	1	2	1	1	1	1	1	1.76640388642249	2	1	1	6	1	1	1	0	0	0	0	6
54	2	1	5	2		6	3	1	.833987657690707	2	0		1	3	1	6	0	0	0	0	1
65	1	1	2	2		6	3	1	.447571649421709	1	0		1	3	1	6	0	0	0	0	1
24	1	1	3	2		1	1	3	1.66720721353453	1	0		6	1	3	1	0	0	0	0	6
63	1	2	4	2		6	4	3	1.38046315880846	1	0		1	4	3	6	0	0	0	0	1
66	2	1	2	2		5	3	1	.847295328607101	2	0		2	3	1	5	0	0	0	0	2
54	1	1	4	2		6	3	2	.694328952858127	1	0		1	3	2	6	0	1	0	1	1
51	2	2	2	2		6	3	2	1.65493122107658	2	0		1	3	2	6	0	1	0	1	1
44	1	2	5	1	2	6	4	4	.779559274563282	1	1	0	1	4	4	6	0	0	0	0	1
45	1	1	4	2		6	3	1	.714534255280293	1	0		1	3	1	6	0	0	0	0	1
66	1	1	2	2		6	4	4	.378300894234792	1	0		1	4	4	6	0	0	0	0	1
48	2	1	3	2		6	4	4	.591620798400809	2	0		1	4	4	6	0	0	0	0	1
54	1	2	4	2		4	3	4	2.22217121273243	1	0		3	3	4	4	0	0	0	0	3
55	1	2	5	2		1	2	4	.813302724636748	1	0		6	2	4	1	1	0	1	0	6
55	1	1	4	2		6	3	2	.743809091515572	1	0		1	3	2	6	0	1	0	1	1
64	1	1	4	2		1	3	2	.532611581458721	1	0		6	3	2	1	0	1	0	1	6
67	1	1	3	2		6	4	4	1.52596254276518	1	0		1	4	4	6	0	0	0	0	1
56	1	2	1	2		1	3	3	.88359653037108	1	0		6	3	3	1	0	0	0	0	6
32	2	2	1	2		5	2	2	1.26205977379615	2	0		2	2	2	5	1	1	1	1	2
67	1	1	2	2		1	2	2	.493266778498612	1	0		6	2	2	1	1	1	1	1	6
56	2	2	2	2		6	2	2	.94535030168406	2	0		1	2	2	6	1	1	1	1	1
44	1	2	1	2		4	3	2	.534395552355395	1	0		3	3	2	4	0	1	0	1	3
46	2	1	2	2		6	3	3	.467162747452424	2	0		1	3	3	6	0	0	0	0	1
32	1	1	1	2		4	3	2	.628111023374483	1	0		3	3	2	4	0	1	0	1	3
38	1	1	3	1	2	6	4	4	.866501881291329	1	1	0	1	4	4	6	0	0	0	0	1
19	2	1	2	2		1	1	2	.649362540085621	2	0		6	1	2	1	0	1	0	1	6
50	1	2	3	2		4	4	4	.949724408893352	1	0		3	4	4	4	0	0	0	0	3
39	1	2	3	1	2	6	2	2	1.00841975089522	1	1	0	1	2	2	6	1	1	1	1	1
60	1	1	5	2		6	3	1	.339437494467023	1	0		1	3	1	6	0	0	0	0	1
62	1	1	2	2		6	2	2	.11389314087084	1	0		1	2	2	6	1	1	1	1	1
50	2	2	2	1	2	6	4	2	.635070187849027	2	1	0	1	4	2	6	0	1	0	1	1
44	1	1	4	1	1	2	2	2	.532501427642922	1	1	1	5	2	2	2	1	1	1	1	5
65	1	1	4	2		6	3	1	.960320325224987	1	0		1	3	1	6	0	0	0	0	1
45	2	1	5	1	1	1	2	3	.437314355078313	2	1	1	6	2	3	1	1	0	1	0	6
27	2	1	4	2		4	2	2	1.23021403405426	2	0		3	2	2	4	1	1	1	1	3
65	2	1	2	2		1	3	2	2.28850179649589	2	0		6	3	2	1	0	1	0	1	6
22	1	2	5	2		1	2	3	.42237341366434	1	0		6	2	3	1	1	0	1	0	6
20	2	1	4	2		1	2	2	.991664633427903	2	0		6	2	2	1	1	1	1	1	6
38	1	1	4	2		3	3	2	.557860539171741	1	0		4	3	2	3	0	1	0	1	4
32	1	1	1	2		2	3	2	.601710991234527	1	0		5	3	2	2	0	1	0	1	5
19	2	1	5	2		7	2	2	.154817589428687	2	0			2	2		1	1	1	1
74	2	1	4	2		1	2	2	.226505071607246	2	0		6	2	2	1	1	1	1	1	6
55	1	1	5	2		6	2	3	.675217887249582	1	0		1	2	3	6	1	0	1	0	1
51	1	1	1	2		1	3	2	.678115332544626	1	0		6	3	2	1	0	1	0	1	6
31	2	1	5	2		6	3	2	1.79761002491034	2	0		1	3	2	6	0	1	0	1	1
19	2	1	1	2		4	2	2	.547365992296747	2	0		3	2	2	4	1	1	1	1	3
49	2	1	2	2		6	2	1	.839272749987878	2	0		1	2	1	6	1	0	1	0	1
41	2	1	3	1	1	3	2	1	.992160983671782	2	1	1	4	2	1	3	1	0	1	0	4
54	1	1	2	2		1	3	2	.806654607861093	1	0		6	3	2	1	0	1	0	1	6
48	2	2	3	1	1	3	1	2	.770892589614056	2	1	1	4	1	2	3	0	1	0	1	4
19	1	2	1	2		1	3	2	1.59023810792629	1	0		6	3	2	1	0	1	0	1	6
53	1	1	2	2		2	3	2	1.40872856003624	1	0		5	3	2	2	0	1	0	1	5
58	2	1	4	2		6	4	4	.630424926998274	2	0		1	4	4	6	0	0	0	0	1
77	2	1	2	2		6	3	1	1.18780764044823	2	0		1	3	1	6	0	0	0	0	1
74	1	1	3	2		1	2	4	.34203207055516	1	0		6	2	4	1	1	0	1	0	6
22	2	1	5	2		1	2	2	.0935376575391043	2	0		6	2	2	1	1	1	1	1	6
50	1	1	5	2		6	2	2	.959249738472176	1	0		1	2	2	6	1	1	1	1	1
66	1	2	3	2		6	3	1	.345320661012953	1	0		1	3	1	6	0	0	0	0	1
66	1	1	4	2		6	4	4	.775206201918336	1	0		1	4	4	6	0	0	0	0	1
52	2	1	2	2		5	2	2	.783442117484853	2	0		2	2	2	5	1	1	1	1	2
62	2	1	4	2		6	3	2	.560680498946261	2	0		1	3	2	6	0	1	0	1	1
64	1	2	3	2		6	3	1	2.15495787036642	1	0		1	3	1	6	0	0	0	0	1
22	1	1	2	2		1	1	3	.664383292040016	1	0		6	1	3	1	0	0	0	0	6
54	1	2	4	2		2	2	2	1.77514643524013	1	0		5	2	2	2	1	1	1	1	5
49	1	2	5	2		4	3	4	.618291970334044	1	0		3	3	4	4	0	0	0	0	3
59	2	1	4	2		6	4	4	.511378245399243	2	0		1	4	4	6	0	0	0	0	1
69	2	1	2	2		6	1	1	1.46432420963263	2	0		1	1	1	6	0	0	0	0	1
43	1	2	5	1	2	6	3	2	.328256034623387	1	1	0	1	3	2	6	0	1	0	1	1
23	2	2	2	1	2	6	3	1	2.56683337620225	2	1	0	1	3	1	6	0	0	0	0	1
23	1	1	2	2		6	4	4	.629321265723421	1	0		1	4	4	6	0	0	0	0	1
52	2	1	2	2		6	2	2	.808187586731369	2	0		1	2	2	6	1	1	1	1	1
43	2	1	4	1	2	5	3	1	.533513401577011	2	1	0	2	3	1	5	0	0	0	0	2
42	1	1	5	2		2	3	3	.455769018694367	1	0		5	3	3	2	0	0	0	0	5
52	1	1	3	2		5	2	2	.524288923538931	1	0		2	2	2	5	1	1	1	1	2
19	2	2	4	2		1	1	1	1.70180988153059	2	0		6	1	1	1	0	0	0	0	6
45	1	2	5	1	1	4	2	2	1.24991974078038	1	1	1	3	2	2	4	1	1	1	1	3
20	2	1	4	2		4	4	4	1.03675850306239	2	0		3	4	4	4	0	0	0	0	3
56	2	1	5	2		6	3	1	.209029183856234	2	0		1	3	1	6	0	0	0	0	1
64	2	2	5	2		1	2	1	.755039766410461	2	0		6	2	1	1	1	0	1	0	6
44	2	1	3	2		1	3	1	.617229276838123	2	0		6	3	1	1	0	0	0	0	6
28	1	1	5	2		2	3	2	.37788642198921	1	0		5	3	2	2	0	1	0	1	5
61	1	1	5	2		2	2	2	.339437494467023	1	0		5	2	2	2	1	1	1	1	5
30	1	2	5	1	1	3	2	3	.597488488115427	1	1	1	4	2	3	3	1	0	1	0	4
33	1	1	5	2		6	2	2	.458541982549233	1	0		1	2	2	6	1	1	1	1	1
34	1	1	5	2		3	2	2	.541835116080991	1	0		4	2	2	3	1	1	1	1	4
54	1	2	5	2		2	3	1	.84662415590124	1	0		5	3	1	2	0	0	0	0	5
23	1	1	5	2		6	2	4	1.5529639849234	1	0		1	2	4	6	1	0	1	0	1
57	1	2	5	2		6	2	2	.706232957610224	1	0		1	2	2	6	1	1	1	1	1
24	2	2	1	2		4	2	2	.578544968475241	2	0		3	2	2	4	1	1	1	1	3
69	2	1	5	2		6	2	2	.499617731751017	2	0		1	2	2	6	1	1	1	1	1
22	1	1	1	2		4	1	4	1.84595909165603	1	0		3	1	4	4	0	0	0	0	3
48	1	1	5	2		6	4	4	.436484852525923	1	0		1	4	4	6	0	0	0	0	1
34	2	1	1	2		1	3	1	.836869304800264	2	0		6	3	1	1	0	0	0	0	6
23	2	1	3	2		1	2	2	.822360914931808	2	0		6	2	2	1	1	1	1	1	6
63	2	1	2	2		4	4	4	.154206119400615	2	0		3	4	4	4	0	0	0	0	3
18	1	1	2	2		6	3	1	.754872043730045	1	0		1	3	1	6	0	0	0	0	1
24	2	1	1	2		5	2	1	.945191239381223	2	0		2	2	1	5	1	0	1	0	2
19	2	1	4	2		6	2	2	.652694151858944	2	0		1	2	2	6	1	1	1	1	1
36	1	2	1	1	1	2	3	2	.966278591884335	1	1	1	5	3	2	2	0	1	0	1	5
67	1	1	5	2		6	3	1	.312549134231363	1	0		1	3	1	6	0	0	0	0	1
32	2	1	3	2		6	2	2	1.83943238437841	2	0		1	2	2	6	1	1	1	1	1
18	2	2	5	2		3	1	3	1.0549574626254	2	0		4	1	3	3	0	0	0	0	4
23	2	1	4	2		4	2	2	.877383700889452	2	0		3	2	2	4	1	1	1	1	3
36	2	1	4	1	2	2	2	2	.916808011091472	2	1	0	5	2	2	2	1	1	1	1	5
22	2	1	5	2		1	1	2	.383016440466188	2	0		6	1	2	1	0	1	0	1	6
22	2	1	5	1	2	3	2	2	.743342430240775	2	1	0	4	2	2	3	1	1	1	1	4
21	1	2	3	2		1	3	3	1.53754308545669	1	0		6	3	3	1	0	0	0	0	6
24	2	1	4	2		5	3	2	1.07938399559323	2	0		2	3	2	5	0	1	0	1	2
36	2	2	1	1	1	3	1	2	1.28742987042197	2	1	1	4	1	2	3	0	1	0	1	4
22	2	1	2	2		6	2	1	1.21560662321425	2	0		1	2	1	6	1	0	1	0	1
43	2	1	1	1	1	2	2	2	.680820833367154	2	1	1	5	2	2	2	1	1	1	1	5
24	2	1	1	2		5	2	2	1.38240111234774	2	0		2	2	2	5	1	1	1	1	2
24	2	2	5	1	2	6	1	2	.543524854867929	2	1	0	1	1	2	6	0	1	0	1	1
58	2	2	5	2		2	2	1	.272705891338505	2	0		5	2	1	2	1	0	1	0	5
27	2	1	4	2		1	3	3	1.67443643709172	2	0		6	3	3	1	0	0	0	0	6
44	1	1	2	2		2	4	2	.642841617567947	1	0		5	4	2	2	0	1	0	1	5
18	2	1	3	2		6	2	2	.723782072002156	2	0		1	2	2	6	1	1	1	1	1
21	1	2	3	2		6	3	2	1.85425752373986	1	0		1	3	2	6	0	1	0	1	1
49	2	1	2	2		2	3	1	.576629012435769	2	0		5	3	1	2	0	0	0	0	5
18	1	1	4	2		4	1	2	.228431521994773	1	0		3	1	2	4	0	1	0	1	3
64	2	1	4	2		1	3	1	1.31705803072744	2	0		6	3	1	1	0	0	0	0	6
21	1	1	2	2		3	2	2	.538924061543217	1	0		4	2	2	3	1	1	1	1	4
21	2	1	4	2		1	1	3	.529442247388938	2	0		6	1	3	1	0	0	0	0	6
65	1	1	2	2		1	4	2	.44230246405767	1	0		6	4	2	1	0	1	0	1	6
71	1	1	1	2		6	3	2	.410870257112665	1	0		1	3	2	6	0	1	0	1	1
22	1	2	4	2		2	2	2	1.53626374281193	1	0		5	2	2	2	1	1	1	1	5
