# Supplementary material for: How we see electronic games
Source: PeerJ. 2016 Apr 11;4:e1931. doi: 10.7717/peerj.1931 (PMC4830233; doi:10.7717/peerj.1931)
Supplement: Supplemental Information 4 [file peerj-04-1931-s004.txt]

* Encoding: ISO-8859-1.
* Encoding: .
ï»¿* Encoding: ISO-8859-1.


title'study 1'

title'variables'

RECODE item_01 (6=1) (5=2) (4=3) (3=4) (2=5) (1=6) INTO gaming_experience.
EXECUTE.

compute belief_01 = item_03.
compute belief_02 = item_04.
compute belief_03 = item_05.
compute belief_04 = item_06.
compute belief_05 = item_07.
compute belief_06 = item_08.
compute belief_07 = item_09.
compute belief_08 = item_10.
execute.

FACTOR
  /VARIABLES belief_01 belief_02 belief_03 belief_04 belief_05 belief_06 belief_07 belief_08
  /MISSING LISTWISE 
  /ANALYSIS belief_01 belief_02 belief_03 belief_04 belief_05 belief_06 belief_07 belief_08
  /PRINT INITIAL EXTRACTION ROTATION
  /FORMAT BLANK(.30)
  /CRITERIA MINEIGEN(1) ITERATE(25)
  /EXTRACTION PC
  /CRITERIA ITERATE(25)
  /ROTATION VARIMAX
  /METHOD=CORRELATION.

RELIABILITY
  /VARIABLES=belief_01 belief_03 belief_05 belief_06
  /SCALE('ALL VARIABLES') ALL
  /MODEL=ALPHA
  /STATISTICS=DESCRIPTIVE SCALE
  /SUMMARY=TOTAL.

RELIABILITY
  /VARIABLES= belief_02 belief_04 belief_07 belief_08
  /SCALE('ALL VARIABLES') ALL
  /MODEL=ALPHA
  /STATISTICS=DESCRIPTIVE SCALE
  /SUMMARY=TOTAL.

compute negative_attitude = mean(belief_01, belief_03, belief_05, belief_06).
compute positive_attitude = mean(belief_02, belief_04, belief_07, belief_08).
execute.

title'analyses'.

FREQUENCIES VARIABLES=age gender socgrade gaming_experience
  /ORDER=ANALYSIS.

DESCRIPTIVES VARIABLES=age negative_attitude positive_attitude
  /STATISTICS=MEAN STDDEV MIN MAX.

WEIGHT BY w8.

CORRELATIONS
  /VARIABLES=age gender gaming_experience negative_attitude positive_attitude
  /PRINT=TWOTAIL NOSIG
  /MISSING=PAIRWISE.


REGRESSION
  /MISSING LISTWISE
  /STATISTICS COEFF OUTS R ANOVA CHANGE
  /CRITERIA=PIN(.05) POUT(.10) 
  /NOORIGIN 
  /DEPENDENT positive_attitude
  /METHOD=ENTER age gender
  /METHOD=ENTER gaming_experience.


REGRESSION
  /MISSING LISTWISE
  /STATISTICS COEFF OUTS R ANOVA CHANGE
  /CRITERIA=PIN(.05) POUT(.10)
  /NOORIGIN 
  /DEPENDENT negative_attitude
  /METHOD=ENTER age gender
  /METHOD=ENTER gaming_experience.

compute xp = gaming_experience.
compute positive =  positive_attitude.
compute negative = negative_attitude.
execute.


title'study 2'

title'variables'.

compute age = 2014-birthyr.
execute.

RECODE item_01 (6=1) (5=2) (4=3) (3=4) (2=5) (1=6) INTO gaming_experience.
EXECUTE.

compute xp = gaming_experience.
compute shoot = shootings.
compute newlaws =  legislation.
execute.

RECODE item_02 item_03 item_04 item_05 item_06 item_07 (1=5) (2=4) (3=3) (4=2) (5=1) INTO belief_01 
    belief_02 belief_03 belief_04 shootings legislation.
EXECUTE.

FACTOR
  /VARIABLES belief_01 belief_02 belief_03 belief_04
  /MISSING LISTWISE 
  /ANALYSIS belief_01 belief_02 belief_03 belief_04
  /PRINT INITIAL EXTRACTION
  /CRITERIA MINEIGEN(1) ITERATE(25)
  /EXTRACTION PAF
  /ROTATION NOROTATE
  /METHOD=CORRELATION.

compute belief_01r = 6-belief_01.
compute belief_03r = 6-belief_03.
execute.

RELIABILITY
  /VARIABLES=belief_01r belief_02 belief_03r belief_04
  /SCALE('ALL VARIABLES') ALL
  /MODEL=ALPHA
  /STATISTICS=DESCRIPTIVE SCALE
  /SUMMARY=TOTAL.

compute attitude = mean(belief_01r, belief_02, belief_03r, belief_04).
execute. 

title'analyses'.

WEIGHT BY weight.

FREQUENCIES VARIABLES=age gender gaming_experience
  /ORDER=ANALYSIS.

DESCRIPTIVES VARIABLES=age attitude shootings legislation
  /STATISTICS=MEAN STDDEV MIN MAX.

CORRELATIONS
  /VARIABLES=age gender gaming_experience attitude shootings legislation
  /PRINT=TWOTAIL NOSIG
  /MISSING=PAIRWISE.

REGRESSION
  /MISSING LISTWISE
  /STATISTICS COEFF OUTS R ANOVA CHANGE
  /CRITERIA=PIN(.05) POUT(.10)
  /NOORIGIN 
  /DEPENDENT attitude
  /METHOD=ENTER age gender
  /METHOD=ENTER gaming_experience.

REGRESSION
  /MISSING LISTWISE
  /STATISTICS COEFF OUTS R ANOVA CHANGE
  /CRITERIA=PIN(.05) POUT(.10)
  /NOORIGIN 
  /DEPENDENT shootings 
  /METHOD=ENTER age gender
  /METHOD=ENTER gaming_experience.

REGRESSION
  /MISSING LISTWISE
  /STATISTICS COEFF OUTS R ANOVA CHANGE
  /CRITERIA=PIN(.05) POUT(.10)
  /NOORIGIN 
  /DEPENDENT legislation 
  /METHOD=ENTER age gender
  /METHOD=ENTER gaming_experience.

compute empirically_accurate_positive = 0.
compute empirically_accurate_negative = 0.
if(positivefx = 2) empirically_accurate_positive = 1.
if(negativefx = 2) empirically_accurate_negative = 1.
execute.

compute xp = gaming_experience.
compute eap = empirically_accurate_positive.
compute ean =  empirically_accurate_negative.
execute. 

title'study 3'.

title'variables'.

compute gender = profile_gender.

RECODE item_01 item_02 (1=1) (2=0) INTO parent coplay.
EXECUTE.

RECODE item_03 (6=1) (5=2) (4=3) (3=4) (2=5) (1=6) INTO gaming_experience.
EXECUTE.

RECODE gaming_experience (6=1) (5=2) (4=3) (3=4) (2=5) (1=6) INTO xp_multinomial.
EXECUTE.

compute positivefx = item_04.
compute negativefx = item_05.
execute.

title'analyses'.

WEIGHT BY w8.

FREQUENCIES VARIABLES=age profile_gender gaming_experience
  /ORDER=ANALYSIS.

DESCRIPTIVES VARIABLES=age 
  /STATISTICS=MEAN STDDEV MIN MAX.

NOMREG positivefx (BASE=LAST ORDER=ASCENDING) BY profile_gender WITH age
  /CRITERIA CIN(95) DELTA(0) MXITER(100) MXSTEP(5) CHKSEP(20) LCONVERGE(0) PCONVERGE(0.000001) 
    SINGULAR(0.00000001)
  /MODEL
  /STEPWISE=PIN(.05) POUT(0.1) MINEFFECT(0) RULE(SINGLE) ENTRYMETHOD(LR) REMOVALMETHOD(LR)
  /INTERCEPT=INCLUDE
  /PRINT=PARAMETER SUMMARY LRT CPS STEP MFI.

NOMREG positivefx (BASE=LAST ORDER=ASCENDING) BY parent WITH age profile_gender
  /CRITERIA CIN(95) DELTA(0) MXITER(100) MXSTEP(5) CHKSEP(20) LCONVERGE(0) PCONVERGE(0.000001) 
    SINGULAR(0.00000001)
  /MODEL
  /STEPWISE=PIN(.05) POUT(0.1) MINEFFECT(0) RULE(SINGLE) ENTRYMETHOD(LR) REMOVALMETHOD(LR)
  /INTERCEPT=INCLUDE
  /PRINT=PARAMETER SUMMARY LRT CPS STEP MFI.

NOMREG positivefx (BASE=LAST ORDER=ASCENDING) BY coplay WITH age profile_gender
  /CRITERIA CIN(95) DELTA(0) MXITER(100) MXSTEP(5) CHKSEP(20) LCONVERGE(0) PCONVERGE(0.000001) 
    SINGULAR(0.00000001)
  /MODEL
  /STEPWISE=PIN(.05) POUT(0.1) MINEFFECT(0) RULE(SINGLE) ENTRYMETHOD(LR) REMOVALMETHOD(LR)
  /INTERCEPT=INCLUDE
  /PRINT=PARAMETER SUMMARY LRT CPS STEP MFI.

NOMREG positivefx (BASE=LAST ORDER=ASCENDING) BY xp_multinomial WITH age profile_gender
  /CRITERIA CIN(95) DELTA(0) MXITER(100) MXSTEP(5) CHKSEP(20) LCONVERGE(0) PCONVERGE(0.000001) 
    SINGULAR(0.00000001)
  /MODEL
  /STEPWISE=PIN(.05) POUT(0.1) MINEFFECT(0) RULE(SINGLE) ENTRYMETHOD(LR) REMOVALMETHOD(LR)
  /INTERCEPT=INCLUDE
  /PRINT=PARAMETER SUMMARY LRT CPS STEP MFI.

NOMREG negativefx (BASE=LAST ORDER=ASCENDING) BY xp_multinomial WITH age profile_gender
  /CRITERIA CIN(95) DELTA(0) MXITER(100) MXSTEP(5) CHKSEP(20) LCONVERGE(0) PCONVERGE(0.000001) 
    SINGULAR(0.00000001)
  /MODEL
  /STEPWISE=PIN(.05) POUT(0.1) MINEFFECT(0) RULE(SINGLE) ENTRYMETHOD(LR) REMOVALMETHOD(LR)
  /INTERCEPT=INCLUDE
  /PRINT=PARAMETER SUMMARY LRT CPS STEP MFI.
